# Supplementary material for: Efficient and specific oligo-based depletion of rRNA
Source: Sci Rep. 2019 Aug 22;9:12281. doi: 10.1038/s41598-019-48692-2 (PMC6706579; doi:10.1038/s41598-019-48692-2)
Supplement: Supplementary file 4 — Supplementary Table 3 [file 41598_2019_48692_MOESM4_ESM.xlsx]

## Sheet: Contents
Efficient and specific oligo-based depletion of rRNA
Amelie J. Kraus, Benedikt G. Brink and T. Nicolai Siegel
Supplementary Table 3
Table of content
Sheets
Dataset 1	Differential expression analysis of 1IP to 0IP (mRNA)
Dataset 2	Differential expression analysis of 2IPs to 0IP (mRNA)
Dataset 3	Differential expression analysis of 3IPs to 0IP (mRNA)
Dataset 4	Differential expression analysis of 1IP to 0IP (targeted rRNA)
Dataset 5	Differential expression analysis of 2IPs to 0IP (targeted rRNA)
Dataset 6	Differential expression analysis of 3IPs to 0IP (targeted rRNA)
Dataset 7	List of co-depleted transcripts

## Sheet: mRNA 1IP vs no IP
Gene ID	baseMean	log2FoldChange	padj
H25N7.03	0	NA	NA
H25N7.04	0	NA	NA
Tb427.01.5330	0	NA	NA
Tb427.01.5330.1	0	NA	NA
Tb427.02.5710	0	NA	NA
Tb427.02.6270	0	NA	NA
Tb427.03.130	0	NA	NA
Tb427.03.220	0	NA	NA
Tb427.03.220.1	0	NA	NA
Tb427.03.280	0	NA	NA
Tb427.03.470	0	NA	NA
Tb427.03.490	0	NA	NA
Tb427.03.500	0	NA	NA
Tb427.03.500.1	0	NA	NA
Tb427.04.5630	0	NA	NA
Tb427.04.5630.1	0	NA	NA
Tb427.04.5660	0	NA	NA
Tb427.04.5660.1	0	NA	NA
Tb427.04.5750	0	NA	NA
Tb427.04.5750.1	0	NA	NA
Tb427.05.4760	0	NA	NA
Tb427.05.4930	0	NA	NA
Tb427.05.4950	0	NA	NA
Tb427.05.4960	0	NA	NA
Tb427.05.4960.1	0	NA	NA
Tb427.05.5030	0	NA	NA
Tb427.05.5150	0	NA	NA
Tb427.05.5150.1	0	NA	NA
Tb427.05.5190	0	NA	NA
Tb427.05.5200	0	NA	NA
Tb427.05.5200.1	0	NA	NA
Tb427.05.5220	0	NA	NA
Tb427.05.5310	0	NA	NA
Tb427.06.5220	0	NA	NA
Tb427.06.5420	0	NA	NA
Tb427.06.5570	0	NA	NA
Tb427.06.5640	0	NA	NA
Tb427.06.5820	0	NA	NA
Tb427.07.130	0	NA	NA
Tb427.07.130.1	0	NA	NA
Tb427.07.140	0	NA	NA
Tb427.07.140.1	0	NA	NA
Tb427.08.140	0	NA	NA
Tb427tmp.354.0250	0	NA	NA
Tb427tmp.354.0250.1	0	NA	NA
Tb427tmp.354.0250.2	0	NA	NA
Tb427tmp.142.0110	0	NA	NA
Tb427tmp.142.0110.1	0	NA	NA
Tb427tmp.142.0110.2	0	NA	NA
Tb427tmp.142.0480	0	NA	NA
Tb427tmp.142.0480.1	0	NA	NA
Tb427tmp.142.0480.2	0	NA	NA
Tb427tmp.09.0001	0	NA	NA
Tb427tmp.09.0007	0	NA	NA
Tb427tmp.160.0150	0	NA	NA
Tb427tmp.160.0150.1	0	NA	NA
Tb427tmp.211.5015	0	NA	NA
Tb427tmp.v2.0160	0	NA	NA
Tb427tmp.v2.0160.1	0	NA	NA
Tb427tmp.244.1880	0	NA	NA
Tb427tmp.244.1880.1	0	NA	NA
Tb427tmp.244.1880.2	0	NA	NA
Tb427tmp.244.1880.3	0	NA	NA
Tb427tmp.244.1850	0	NA	NA
Tb427tmp.v2.0190	0	NA	NA
Tb427tmp.v2.0190.1	0	NA	NA
Tb427tmp.244.1800	0	NA	NA
Tb427tmp.244.1800.1	0	NA	NA
Tb427tmp.244.1800.2	0	NA	NA
Tb427tmp.244.1800.3	0	NA	NA
Tb427tmp.244.1750	0	NA	NA
Tb427tmp.244.1750.1	0	NA	NA
Tb427tmp.244.1340	0	NA	NA
Tb427tmp.244.1340.1	0	NA	NA
Tb427tmp.244.1340.2	0	NA	NA
Tb427tmp.244.1340.3	0	NA	NA
Tb427tmp.244.1340.4	0	NA	NA
Tb427tmp.244.1330	0	NA	NA
Tb427tmp.244.1330.1	0	NA	NA
Tb427tmp.244.1330.2	0	NA	NA
Tb427tmp.244.1310	0	NA	NA
Tb427tmp.244.1310.1	0	NA	NA
Tb427tmp.244.1310.2	0	NA	NA
Tb427tmp.244.1100	0	NA	NA
Tb427tmp.244.1100.1	0	NA	NA
Tb427tmp.v2.0420	0	NA	NA
Tb427tmp.v2.0420.1	0	NA	NA
Tb427tmp.244.0490	0	NA	NA
Tb427tmp.244.0475	0	NA	NA
Tb427tmp.v2.0440	0	NA	NA
Tb427tmp.v2.0440.1	0	NA	NA
Tb427tmp.244.0240	0	NA	NA
Tb427tmp.244.0240.1	0	NA	NA
Tb427tmp.244.0240.2	0	NA	NA
Tb427tmp.244.0220	0	NA	NA
Tb427tmp.244.0220.1	0	NA	NA
Tb427tmp.244.0220.2	0	NA	NA
Tb427tmp.244.0220.3	0	NA	NA
Tb427tmp.244.0220.4	0	NA	NA
Tb427tmp.244.0220.5	0	NA	NA
Tb427tmp.244.1650	0	NA	NA
Tb427tmp.v2.0250	0	NA	NA
Tb427tmp.v2.0250.1	0	NA	NA
Tb427tmp.244.1550	0	NA	NA
Tb427tmp.244.1550.1	0	NA	NA
Tb427tmp.244.1470	0	NA	NA
Tb427tmp.244.1470.1	0	NA	NA
Tb427tmp.244.1440	0	NA	NA
Tb427tmp.v2.0290	0	NA	NA
Tb427tmp.v2.0300	0	NA	NA
Tb427tmp.v2.0300.1	0	NA	NA
Tb427tmp.v2.0300.2	0	NA	NA
Tb427tmp.v2.0320	0	NA	NA
Tb427tmp.v2.0320.1	0	NA	NA
Tb427tmp.244.0970	0	NA	NA
Tb427tmp.244.0970.1	0	NA	NA
Tb427tmp.244.0970.2	0	NA	NA
Tb427tmp.244.0970.3	0	NA	NA
Tb427tmp.v2.0350	0	NA	NA
Tb427tmp.244.0910	0	NA	NA
Tb427tmp.244.0810	0	NA	NA
Tb427tmp.v2.0370	0	NA	NA
Tb427tmp.v2.0370.1	0	NA	NA
Tb427tmp.v2.0370.2	0	NA	NA
Tb427tmp.v2.0370.3	0	NA	NA
Tb427tmp.244.0690	0	NA	NA
Tb427tmp.244.0690.1	0	NA	NA
Tb427tmp.244.0670	0	NA	NA
Tb427tmp.244.0670.1	0	NA	NA
Tb427tmp.244.0670.2	0	NA	NA
Tb427tmp.244.0670.3	0	NA	NA
Tb427tmp.v2.0390	0	NA	NA
Tb427tmp.v2.0390.1	0	NA	NA
Tb427tmp.244.0580	0	NA	NA
Tb427tmp.244.0580.1	0	NA	NA
Tb427tmp.244.0580.2	0	NA	NA
Tb427tmp.244.0580.3	0	NA	NA
Tb427tmp.244.0560	0	NA	NA
Tb427tmp.244.0540	0	NA	NA
Tb427tmp.244.0540.1	0	NA	NA
Tb427tmp.244.0530	0	NA	NA
Tb427tmp.v2.0410	0	NA	NA
Tb427tmp.244.0400	0	NA	NA
Tb427tmp.244.0400.1	0	NA	NA
Tb427tmp.244.0400.2	0	NA	NA
Tb427tmp.244.0400.3	0	NA	NA
Tb427tmp.244.0370	0	NA	NA
Tb427tmp.244.0360	0	NA	NA
Tb427tmp.244.0360.1	0	NA	NA
Tb427tmp.244.0360.2	0	NA	NA
Tb427tmp.244.0360.3	0	NA	NA
Tb427tmp.244.0350	0	NA	NA
Tb427tmp.244.0350.1	0	NA	NA
Tb427tmp.244.0350.2	0	NA	NA
Tb427tmp.244.0350.3	0	NA	NA
Tb427tmp.244.0340	0	NA	NA
Tb427tmp.244.0005	0	NA	NA
Tb427tmp.244.0005.1	0	NA	NA
Tb427.10.1020	0	NA	NA
Tb427.10.16280	0	NA	NA
Tb427.10.16290	0	NA	NA
Tb427.10.16330	0	NA	NA
Tb427.10.16400	0	NA	NA
Tb427.10.16320	0	NA	NA
Tb427.10.16320.1	0	NA	NA
Tb427tmp.47.0036	0	NA	NA
Tb427tmp.12.0019	0	NA	NA
Tb427tmp.01.3730	0	NA	NA
Tb427tmp.01.4390	0	NA	NA
Tb427tmp.57.0033	0	NA	NA
Tb427tmp.21.0004	0	NA	NA
Tb427tmp.21.0010	0	NA	NA
Tb427tmp.30.0001	0	NA	NA
Tb427tmp.30.0001.1	0	NA	NA
Tb427tmp.16.0001	0	NA	NA
Tb427tmp.01.3820	0	NA	NA
Tb427tmp.24.0004	0	NA	NA
Tb427tmp.24.0004.1	0	NA	NA
Tb427tmp.24.0004.2	0	NA	NA
Tb427tmp.24.0009	0	NA	NA
Tb427tmp.24.0009.1	0	NA	NA
Tb427tmp.24.0011	0	NA	NA
Tb427tmp.44.0001	0	NA	NA
Tb427tmp.30.0016	0	NA	NA
Tb427.BES153.13	0	NA	NA
Tb427.BES153.13.1	0	NA	NA
Tb427.BES153.13.2	0	NA	NA
Tb427.BES5.12	0	NA	NA
Tb427.BES5.12.1	0	NA	NA
Tb427.03.300	0.00903292	-0.0385122	0.999593
Tb427.03.300.1	0.00903292	-0.0385122	0.999593
Tb427.03.480	0.00903292	-0.0385122	0.999593
Tb427.03.480.1	0.00903292	-0.0385122	0.999593
Tb427.04.5780	0.00903292	-0.0385122	0.999593
Tb427.04.5780.1	0.00903292	-0.0385122	0.999593
Tb427.05.180	0.00903292	-0.0385122	0.999593
Tb427.05.180.1	0.00903292	-0.0385122	0.999593
Tb427.05.4650	0.00903292	-0.0385122	0.999593
Tb427.05.4730	0.00903292	-0.0385122	0.999593
Tb427.05.5210	0.00903292	-0.0385122	0.999593
Tb427.05.5210.1	0.00903292	-0.0385122	0.999593
Tb427.08.440	0.00903292	-0.0385122	0.999593
Tb427tmp.354.0150	0.00903292	-0.0385122	0.999593
Tb427tmp.354.0150.1	0.00903292	-0.0385122	0.999593
Tb427tmp.354.0190	0.00903292	-0.0385122	0.999593
Tb427tmp.354.0190.1	0.00903292	-0.0385122	0.999593
Tb427tmp.354.0260	0.00903292	-0.0385122	0.999593
Tb427tmp.354.0260.1	0.00903292	-0.0385122	0.999593
Tb427tmp.354.0260.2	0.00903292	-0.0385122	0.999593
Tb427tmp.354.0260.3	0.00903292	-0.0385122	0.999593
Tb427tmp.354.0260.4	0.00903292	-0.0385122	0.999593
Tb427tmp.142.0060	0.00903292	-0.0385122	0.999593
Tb427tmp.09.0005	0.00903292	-0.0385122	0.999593
Tb427tmp.09.0005.1	0.00903292	-0.0385122	0.999593
Tb427tmp.160.0045	0.00903292	-0.0385122	0.999593
Tb427tmp.160.0060	0.00903292	-0.0385122	0.999593
Tb427tmp.160.0060.1	0.00903292	-0.0385122	0.999593
Tb427tmp.160.0060.2	0.00903292	-0.0385122	0.999593
Tb427tmp.160.0110	0.00903292	-0.0385122	0.999593
Tb427tmp.244.1300	0.00903292	-0.0385122	0.999593
Tb427tmp.244.1300.1	0.00903292	-0.0385122	0.999593
Tb427tmp.244.1300.2	0.00903292	-0.0385122	0.999593
Tb427tmp.244.0900	0.00903292	-0.0385122	0.999593
Tb427tmp.244.0900.1	0.00903292	-0.0385122	0.999593
Tb427tmp.244.0630	0.00903292	-0.0385122	0.999593
Tb427tmp.244.0630.1	0.00903292	-0.0385122	0.999593
Tb427tmp.244.0630.2	0.00903292	-0.0385122	0.999593
Tb427tmp.244.0610	0.00903292	-0.0385122	0.999593
Tb427tmp.244.0610.1	0.00903292	-0.0385122	0.999593
Tb427tmp.244.0610.2	0.00903292	-0.0385122	0.999593
Tb427tmp.244.0610.3	0.00903292	-0.0385122	0.999593
Tb427tmp.244.0610.4	0.00903292	-0.0385122	0.999593
Tb427tmp.244.0320	0.00903292	-0.0385122	0.999593
Tb427tmp.57.0039	0.00903292	-0.0385122	0.999593
Tb427tmp.57.0039.1	0.00903292	-0.0385122	0.999593
Tb427.BES65.12	0.00903292	-0.0385122	0.999593
Tb427.BES65.12.1	0.00903292	-0.0385122	0.999593
Tb427.BES65.12.2	0.00903292	-0.0385122	0.999593
Tb427.04.5700	0.00937745	-0.0385126	0.999593
Tb427.04.5700.1	0.00937745	-0.0385126	0.999593
Tb427tmp.354.0130	0.00937745	-0.0385126	0.999593
Tb427tmp.354.0130.1	0.00937745	-0.0385126	0.999593
Tb427tmp.142.0030	0.00937745	-0.0385126	0.999593
Tb427tmp.142.0030.1	0.00937745	-0.0385126	0.999593
Tb427tmp.142.0030.2	0.00937745	-0.0385126	0.999593
Tb427tmp.142.0135	0.00937745	-0.0385126	0.999593
Tb427tmp.244.1390	0.00937745	-0.0385126	0.999593
Tb427tmp.244.1390.1	0.00937745	-0.0385126	0.999593
13J3.03	0.0142216	-0.0385117	0.999593
Tb427.05.190	0.0142216	-0.0385117	0.999593
Tb427.05.5130	0.0142216	-0.0385117	0.999593
Tb427.06.5740	0.0142216	-0.0385117	0.999593
Tb427.06.5740.1	0.0142216	-0.0385117	0.999593
Tb427tmp.160.0070	0.0142216	-0.0385117	0.999593
Tb427.BES10.9	0.0142216	-0.0385117	0.999593
Tb427.BES10.9.1	0.0142216	-0.0385117	0.999593
Tb427.03.330	0.0174541	-0.0385138	0.999593
Tb427.03.330.1	0.0174541	-0.0385138	0.999593
Tb427.03.340	0.0174541	-0.0385138	0.999593
Tb427.03.340.1	0.0174541	-0.0385138	0.999593
Tb427.04.5600	0.0174541	-0.0385138	0.999593
Tb427.04.5600.1	0.0174541	-0.0385138	0.999593
Tb427.05.4840	0.0174541	-0.0385138	0.999593
Tb427.05.4840.1	0.0174541	-0.0385138	0.999593
Tb427tmp.244.0140	0.0174541	-0.0385138	0.999593
Tb427tmp.244.0140.1	0.0174541	-0.0385138	0.999593
Tb427.10.16370	0.0174541	-0.0385138	0.999593
Tb427.10.16370.1	0.0174541	-0.0385138	0.999593
Tb427tmp.30.0004	0.0174541	-0.0385138	0.999593
13J1.15	0.0180658	-0.0385255	0.999593
Tb427.06.5470	0.0180658	-0.0385255	0.999593
Tb427.06.5470.1	0.0180658	-0.0385255	0.999593
Tb427tmp.244.0390	0.0180658	-0.0385255	0.999593
Tb427.05.5170	0.0184104	-0.0385258	0.999593
Tb427.05.5170.1	0.0184104	-0.0385258	0.999593
Tb427.06.5320	0.0184104	-0.0385258	0.999593
Tb427.06.5320.1	0.0184104	-0.0385258	0.999593
Tb427tmp.142.0460	0.0184104	-0.0385258	0.999593
Tb427tmp.142.0460.1	0.0184104	-0.0385258	0.999593
Tb427tmp.244.1140	0.0184104	-0.0385258	0.999593
Tb427tmp.244.1140.1	0.0184104	-0.0385258	0.999593
Tb427tmp.244.1140.2	0.0184104	-0.0385258	0.999593
Tb427tmp.244.1140.3	0.0184104	-0.0385258	0.999593
Tb427tmp.244.1000	0.0184104	-0.0385258	0.999593
13J3.14	0.0187549	-0.0385262	0.999593
Tb427tmp.354.0120	0.0187549	-0.0385262	0.999593
Tb427tmp.354.0120.1	0.0187549	-0.0385262	0.999593
Tb427tmp.244.0780	0.0187549	-0.0385262	0.999593
Tb427tmp.244.0780.1	0.0187549	-0.0385262	0.999593
Tb427.04.5800	0.0232546	-0.0385311	0.999593
Tb427.05.4670	0.0232546	-0.0385311	0.999593
Tb427tmp.244.1840	0.0232546	-0.0385311	0.999593
Tb427tmp.244.1070	0.0232546	-0.0385311	0.999593
Tb427tmp.244.1070.1	0.0232546	-0.0385311	0.999593
Tb427tmp.244.1070.2	0.0232546	-0.0385311	0.999593
Tb427tmp.v2.0380	0.0232546	-0.0385311	0.999593
Tb427tmp.v2.0380.1	0.0232546	-0.0385311	0.999593
Tb427tmp.244.1720	0.0235991	-0.0385315	0.999593
Tb427tmp.244.1720.1	0.0235991	-0.0385315	0.999593
Tb427tmp.244.0790	0.0235991	-0.0385315	0.999593
Tb427tmp.244.0790.1	0.0235991	-0.0385315	0.999593
Tb427tmp.244.0790.2	0.0235991	-0.0385315	0.999593
Tb427tmp.244.0790.3	0.0235991	-0.0385315	0.999593
Tb427tmp.142.0290	0.026487	-0.0385332	0.999593
Tb427tmp.v2.0060	0.026487	-0.0385332	0.999593
Tb427tmp.v2.0060.1	0.026487	-0.0385332	0.999593
Tb427tmp.11.0016	0.0268316	-0.0385336	0.999593
Tb427.04.5650	0.0270988	-0.0385334	0.999593
Tb427tmp.24.0005	0.0270988	-0.0385334	0.999593
Tb427.06.5630	0.0316757	-0.0385259	0.999593
Tb427.06.5630.1	0.0316757	-0.0385259	0.999593
Tb427tmp.244.1890	0.0316757	-0.0385259	0.999593
Tb427tmp.244.1890.1	0.0316757	-0.0385259	0.999593
Tb427tmp.244.1890.2	0.0316757	-0.0385259	0.999593
Tb427tmp.244.1890.3	0.0316757	-0.0385259	0.999593
Tb427tmp.16.0002	0.0316757	-0.0385259	0.999593
Tb427tmp.16.0002.1	0.0316757	-0.0385259	0.999593
Tb427.04.5690	0.0322875	-0.0385444	0.999593
Tb427.BES126.13	0.0322875	-0.0385444	0.999593
Tb427tmp.244.1450	0.032632	-0.0385448	0.999593
Tb427tmp.244.1450.1	0.032632	-0.0385448	0.999593
Tb427.03.110	0.03552	-0.0385465	0.999593
Tb427.03.110.1	0.03552	-0.0385465	0.999593
Tb427.06.5250	0.0358645	-0.0385468	0.999593
Tb427.06.5580	0.0374762	-0.0385434	0.999593
Tb427tmp.244.0660	0.0378207	-0.0385438	0.999593
Tb427tmp.244.0660.1	0.0378207	-0.0385438	0.999593
Tb427tmp.244.0660.2	0.0378207	-0.0385438	0.999593
Tb427tmp.160.0030	0.0410532	-0.0385457	0.999593
Tb427tmp.160.0030.1	0.0410532	-0.0385457	0.999593
Tb427tmp.160.0030.2	0.0410532	-0.0385457	0.999593
Tb427.10.4350	0.0413204	-0.0385523	0.999593
Tb427.06.5720	0.0416649	-0.0385526	0.999593
Tb427.06.5720.1	0.0416649	-0.0385526	0.999593
Tb427tmp.24.0014	0.0448974	-0.0385546	0.999593
Tb427tmp.24.0014.1	0.0448974	-0.0385546	0.999593
Tb427tmp.24.0014.2	0.0448974	-0.0385546	0.999593
Tb427tmp.24.0014.3	0.0448974	-0.0385546	0.999593
Tb427tmp.24.0014.4	0.0448974	-0.0385546	0.999593
Tb427.10.14060	0.0465091	-0.0385567	0.999593
Tb427.05.5100	0.0500861	-0.038559	0.999593
Tb427.05.5100.1	0.0500861	-0.038559	0.999593
Tb427tmp.160.0120	0.0500861	-0.038559	0.999593
Tb427.04.2090	0.0506979	-0.0385581	0.999593
Tb427.03.420	0.0522558	-1.41401	0.999593
Tb427.03.420.1	0.0522558	-1.41401	0.999593
Tb427.03.440	0.0522558	-1.41401	0.999593
Tb427.03.440.1	0.0522558	-1.41401	0.999593
Tb427.05.4720	0.0522558	-1.41401	0.999593
Tb427.05.4720.1	0.0522558	-1.41401	0.999593
Tb427.07.120	0.0522558	-1.41401	0.999593
Tb427.07.120.1	0.0522558	-1.41401	0.999593
Tb427.08.340	0.0522558	-1.41401	0.999593
Tb427.08.340.1	0.0522558	-1.41401	0.999593
Tb427tmp.354.0100	0.0522558	-1.41401	0.999593
Tb427tmp.244.1730	0.0522558	-1.41401	0.999593
Tb427tmp.244.1730.1	0.0522558	-1.41401	0.999593
Tb427tmp.244.0750	0.0522558	-1.41401	0.999593
Tb427tmp.244.0750.1	0.0522558	-1.41401	0.999593
Tb427tmp.244.0750.2	0.0522558	-1.41401	0.999593
Tb427tmp.244.0750.3	0.0522558	-1.41401	0.999593
Tb427tmp.244.1620	0.0522558	-1.41401	0.999593
Tb427tmp.244.1620.1	0.0522558	-1.41401	0.999593
Tb427tmp.244.1210	0.0522558	-1.41401	0.999593
Tb427tmp.244.1210.1	0.0522558	-1.41401	0.999593
Tb427tmp.244.1210.2	0.0522558	-1.41401	0.999593
Tb427tmp.244.1210.3	0.0522558	-1.41401	0.999593
Tb427tmp.244.0700	0.0522558	-1.41401	0.999593
Tb427tmp.244.0700.1	0.0522558	-1.41401	0.999593
Tb427tmp.244.0700.2	0.0522558	-1.41401	0.999593
Tb427tmp.16.0004	0.0522558	-1.41401	0.999593
Tb427tmp.16.0004.1	0.0522558	-1.41401	0.999593
Tb427tmp.16.0004.2	0.0522558	-1.41401	0.999593
Tb427tmp.44.0008	0.0522558	-1.41401	0.999593
Tb427tmp.11.0021	0.0522558	-1.41401	0.999593
Tb427.04.5720	0.0531794	1.35388	0.999593
Tb427.04.5720.1	0.0531794	1.35388	0.999593
Tb427.05.5180	0.0531794	1.35388	0.999593
Tb427.05.5180.1	0.0531794	1.35388	0.999593
Tb427.06.5270	0.0531794	1.35388	0.999593
Tb427tmp.354.0240	0.0531794	1.35388	0.999593
Tb427tmp.354.0240.1	0.0531794	1.35388	0.999593
Tb427tmp.354.0240.2	0.0531794	1.35388	0.999593
Tb427tmp.354.0240.3	0.0531794	1.35388	0.999593
Tb427tmp.160.0160	0.0531794	1.35388	0.999593
Tb427tmp.v2.0210	0.0531794	1.35388	0.999593
Tb427tmp.v2.0210.1	0.0531794	1.35388	0.999593
Tb427tmp.v2.0210.2	0.0531794	1.35388	0.999593
Tb427tmp.v2.0210.3	0.0531794	1.35388	0.999593
Tb427tmp.v2.0210.4	0.0531794	1.35388	0.999593
Tb427tmp.v2.0220	0.0531794	1.35388	0.999593
Tb427tmp.v2.0220.1	0.0531794	1.35388	0.999593
Tb427tmp.v2.0220.2	0.0531794	1.35388	0.999593
Tb427.BES28.14	0.0531794	1.35388	0.999593
Tb427.BES28.14.1	0.0531794	1.35388	0.999593
Tb427.01.5320	0.0612887	-1.41403	0.999593
Tb427.01.5320.1	0.0612887	-1.41403	0.999593
Tb427.01.5320.2	0.0612887	-1.41403	0.999593
Tb427tmp.244.0500	0.0612887	-1.41403	0.999593
Tb427tmp.244.0500.1	0.0612887	-1.41403	0.999593
Tb427tmp.244.0500.2	0.0612887	-1.41403	0.999593
Tb427tmp.v2.0330	0.0612887	-1.41403	0.999593
Tb427tmp.v2.0330.1	0.0612887	-1.41403	0.999593
Tb427tmp.244.0880	0.0612887	-1.41403	0.999593
Tb427tmp.244.0880.1	0.0612887	-1.41403	0.999593
Tb427tmp.244.0880.2	0.0612887	-1.41403	0.999593
Tb427tmp.142.0120	0.0616333	-1.41403	0.999593
Tb427tmp.142.0120.1	0.0616333	-1.41403	0.999593
Tb427tmp.142.0120.2	0.0616333	-1.41403	0.999593
Tb427.04.5670	0.0622123	1.35386	0.999593
Tb427.06.5750	0.0622123	1.35386	0.999593
Tb427.06.5750.1	0.0622123	1.35386	0.999593
Tb427tmp.244.1570	0.0622123	1.35386	0.999593
Tb427tmp.244.1180	0.0622123	1.35386	0.999593
Tb427tmp.244.1180.1	0.0622123	1.35386	0.999593
Tb427tmp.244.1180.2	0.0622123	1.35386	0.999593
Tb427tmp.57.0026	0.0622123	1.35386	0.999593
Tb427tmp.57.0026.1	0.0622123	1.35386	0.999593
Tb427tmp.244.0920	0.0664775	-1.41403	0.999593
Tb427tmp.244.0920.1	0.0664775	-1.41403	0.999593
Tb427tmp.244.0920.2	0.0664775	-1.41403	0.999593
Tb427tmp.244.0920.3	0.0664775	-1.41403	0.999593
Tb427.03.310	0.0697099	-1.41403	0.999593
Tb427.03.310.1	0.0697099	-1.41403	0.999593
Tb427tmp.244.1490	0.0703217	-1.41404	0.999593
Tb427tmp.244.1490.1	0.0703217	-1.41404	0.999593
Tb427tmp.244.0170	0.0706335	1.35385	0.999593
Tb427tmp.244.0170.1	0.0706335	1.35385	0.999593
Tb427tmp.244.0170.2	0.0706335	1.35385	0.999593
Tb427tmp.244.0170.3	0.0706335	1.35385	0.999593
Tb427tmp.244.0170.4	0.0706335	1.35385	0.999593
Tb427tmp.244.1200	0.0706335	1.35385	0.999593
Tb427tmp.244.1200.1	0.0706335	1.35385	0.999593
Tb427tmp.244.1920	0.0706662	-1.41404	0.999593
Tb427tmp.244.1920.1	0.0706662	-1.41404	0.999593
Tb427.03.410	0.0715898	1.35384	0.999593
Tb427.03.410.1	0.0715898	1.35384	0.999593
Tb427.04.5550	0.0730142	-1.6635	0.999593
Tb427tmp.244.0800	0.0730142	-1.6635	0.999593
Tb427tmp.244.0800.1	0.0730142	-1.6635	0.999593
Tb427tmp.244.0870	0.0730142	-1.6635	0.999593
Tb427tmp.244.0870.1	0.0730142	-1.6635	0.999593
Tb427tmp.244.0120	0.0730142	-1.6635	0.999593
Tb427tmp.244.0120.1	0.0730142	-1.6635	0.999593
Tb427tmp.20.0003	0.0730142	-1.6635	0.999593
Tb427tmp.20.0003.1	0.0730142	-1.6635	0.999593
Tb427tmp.57.0015	0.0730142	-1.6635	0.999593
Tb427tmp.57.0015.1	0.0730142	-1.6635	0.999593
Tb427tmp.v2.0280	0.0787428	-1.41404	0.999593
Tb427tmp.v2.0280.1	0.0787428	-1.41404	0.999593
Tb427.04.5730	0.0796664	1.35384	0.999593
Tb427.04.5730.1	0.0796664	1.35384	0.999593
Tb427.04.5730.2	0.0796664	1.35384	0.999593
Tb427tmp.142.0180	0.0796664	1.35384	0.999593
Tb427tmp.142.0180.1	0.0796664	1.35384	0.999593
Tb427tmp.142.0180.2	0.0796664	1.35384	0.999593
Tb427tmp.142.0180.3	0.0796664	1.35384	0.999593
Tb427tmp.244.0815	0.0800109	1.35383	0.999593
Tb427tmp.244.0815.1	0.0800109	1.35383	0.999593
Tb427.03.2510	0.0811064	-0.0385787	0.999593
Tb427tmp.142.0450	0.0811064	-0.0385787	0.999593
Tb427tmp.v1.0900	0.0814173	-0.0385722	0.999593
Tb427.03.120	0.0823917	-1.66354	0.999593
Tb427tmp.244.0290	0.0848551	1.35384	0.999593
Tb427tmp.244.0290.1	0.0848551	1.35384	0.999593
Tb427tmp.244.0290.2	0.0848551	1.35384	0.999593
Tb427tmp.244.0680	0.0872359	-1.66354	0.999593
Tb427tmp.244.0680.1	0.0872359	-1.66354	0.999593
Tb427tmp.244.0680.2	0.0872359	-1.66354	0.999593
Tb427tmp.244.0680.3	0.0872359	-1.66354	0.999593
Tb427tmp.244.0680.4	0.0872359	-1.66354	0.999593
Tb427tmp.244.0150	0.0880876	1.35384	0.999593
Tb427tmp.244.0150.1	0.0880876	1.35384	0.999593
Tb427.04.5740	0.0904683	-1.66354	0.999593
Tb427.04.5740.1	0.0904683	-1.66354	0.999593
Tb427tmp.142.0470	0.0917691	-1.66356	0.999593
Tb427tmp.142.0470.1	0.0917691	-1.66356	0.999593
Tb427.10.8340	0.095121	1.53733	0.999593
Tb427tmp.244.0110	0.0962688	-1.66357	0.999593
Tb427tmp.244.0110.1	0.0962688	-1.66357	0.999593
Tb427tmp.244.0110.2	0.0962688	-1.66357	0.999593
Tb427tmp.244.0110.3	0.0962688	-1.66357	0.999593
Tb427tmp.244.0470	0.102921	1.35381	0.999593
Tb427tmp.244.0470.1	0.102921	1.35381	0.999593
Tb427tmp.244.0090	0.10361	1.35381	0.999593
Tb427tmp.244.0090.1	0.10361	1.35381	0.999593
Tb427tmp.244.1540	0.104512	-2.2627	0.999593
Tb427tmp.244.1540.1	0.104512	-2.2627	0.999593
Tb427tmp.244.0940	0.105435	-0.0216451	0.999593
Tb427tmp.244.0940.1	0.105435	-0.0216451	0.999593
Tb427tmp.244.0940.2	0.105435	-0.0216451	0.999593
Tb427tmp.11.0015	0.105435	-0.0216451	0.999593
Tb427.BES59.8	0.105646	-1.66359	0.999593
Tb427.BES59.8.1	0.105646	-1.66359	0.999593
Tb427tmp.244.0420	0.106359	2.2429	0.999593
Tb427tmp.244.0420.1	0.106359	2.2429	0.999593
Tb427.04.5770	0.106498	1.35381	0.999593
Tb427.04.5770.1	0.106498	1.35381	0.999593
Tb427tmp.244.1190	0.108454	1.35378	0.999593
Tb427tmp.244.1190.1	0.108454	1.35378	0.999593
Tb427tmp.244.1190.2	0.108454	1.35378	0.999593
Tb427tmp.244.0480	0.108534	-1.6636	0.999593
Tb427.BES10.8	0.111195	-0.0385909	0.999593
Tb427tmp.244.1090	0.112298	1.3538	0.999593
Tb427.05.4810	0.113545	-2.26271	0.999593
Tb427.04.5680	0.114468	-0.0216596	0.999593
Tb427.04.5680.1	0.114468	-0.0216596	0.999593
Tb427.04.5580	0.114813	-0.0216601	0.999593
Tb427tmp.244.1380	0.114813	-0.0216601	0.999593
Tb427tmp.244.1380.1	0.114813	-0.0216601	0.999593
Tb427tmp.244.1380.2	0.114813	-0.0216601	0.999593
Tb427tmp.354.0220	0.119657	-0.0216593	0.999593
Tb427tmp.354.0220.1	0.119657	-0.0216593	0.999593
Tb427tmp.354.0220.2	0.119657	-0.0216593	0.999593
Tb427.04.5510	0.120278	0.161874	0.999593
Tb427.04.5510.1	0.120278	0.161874	0.999593
Tb427tmp.244.1590	0.121202	2.41323	0.999593
Tb427tmp.244.1590.1	0.121202	2.41323	0.999593
Tb427tmp.244.1590.2	0.121202	2.41323	0.999593
Tb427tmp.244.1590.3	0.121202	2.41323	0.999593
Tb427tmp.244.1590.4	0.121202	2.41323	0.999593
Tb427tmp.244.1590.5	0.121202	2.41323	0.999593
Tb427tmp.244.1870	0.122144	-1.66357	0.999593
Tb427tmp.244.1870.1	0.122144	-1.66357	0.999593
Tb427tmp.244.1020	0.122577	-2.26273	0.999593
Tb427tmp.244.1020.1	0.122577	-2.26273	0.999593
Tb427tmp.244.1020.2	0.122577	-2.26273	0.999593
Tb427tmp.244.1710	0.122889	-0.0216608	0.999593
Tb427tmp.244.1710.1	0.122889	-0.0216608	0.999593
Tb427tmp.244.1710.2	0.122889	-0.0216608	0.999593
Tb427tmp.244.1710.3	0.122889	-0.0216608	0.999593
Tb427.05.4980	0.123813	2.24288	0.999593
N19B2.170	0.123977	1.35379	0.999593
Tb427.03.2530	0.126315	-0.0385949	0.999593
Tb427.03.2530.1	0.126315	-0.0385949	0.999593
Tb427.08.5930	0.126945	-1.66362	0.999593
Tb427tmp.160.0260	0.127289	-1.66362	0.999593
Tb427tmp.354.0090	0.130999	-2.26273	0.999593
Tb427.06.5730	0.131343	-2.26273	0.999593
Tb427.06.5730.1	0.131343	-2.26273	0.999593
Tb427.05.5050	0.131397	-1.41408	0.999593
Tb427.03.390	0.135227	-0.271188	0.999593
Tb427.03.390.1	0.135227	-0.271188	0.999593
Tb427tmp.244.1700	0.135286	1.35379	0.999593
Tb427tmp.244.1700.1	0.135286	1.35379	0.999593
Tb427tmp.354.0210	0.135571	-0.271189	0.999593
Tb427tmp.354.0210.1	0.135571	-0.271189	0.999593
Tb427tmp.354.0210.2	0.135571	-0.271189	0.999593
Tb427tmp.354.0210.3	0.135571	-0.271189	0.999593
Tb427tmp.244.0130	0.136045	2.5683	0.999593
Tb427tmp.244.0130.1	0.136045	2.5683	0.999593
Tb427tmp.244.0130.2	0.136045	2.5683	0.999593
Tb427tmp.244.0130.3	0.136045	2.5683	0.999593
Tb427.06.5780	0.137723	-0.0216835	0.999593
Tb427tmp.244.0210	0.138412	-0.021684	0.999593
Tb427tmp.244.0210.1	0.138412	-0.021684	0.999593
Tb427tmp.244.0210.2	0.138412	-0.021684	0.999593
Tb427.04.5610	0.139492	-2.49779	0.999593
Tb427.04.5610.1	0.139492	-2.49779	0.999593
Tb427tmp.354.0230	0.140955	-0.0216851	0.999593
Tb427tmp.244.0280	0.141166	-1.66364	0.999593
Tb427tmp.244.0280.1	0.141166	-1.66364	0.999593
Tb427tmp.244.1580	0.142706	-1.41408	0.999593
Tb427tmp.v2.0340	0.142724	-2.49779	0.999593
Tb427tmp.244.1110	0.14293	-1.41406	0.999593
Tb427tmp.244.1110.1	0.14293	-1.41406	0.999593
Tb427tmp.244.1110.2	0.14293	-1.41406	0.999593
Tb427tmp.24.0012	0.144259	-0.271212	0.999593
Tb427.06.5700	0.146028	-2.70469	0.999593
Tb427.06.5700.1	0.146028	-2.70469	0.999593
Tb427tmp.24.0008	0.146028	-2.70469	0.999593
Tb427tmp.24.0008.1	0.146028	-2.70469	0.999593
Tb427tmp.24.0008.2	0.146028	-2.70469	0.999593
Tb427tmp.160.0080	0.146765	0.161842	0.999593
Tb427tmp.160.0080.1	0.146765	0.161842	0.999593
Tb427tmp.160.0080.2	0.146765	0.161842	0.999593
Tb427tmp.244.0030	0.152102	-2.49781	0.999593
Tb427tmp.244.0030.1	0.152102	-2.49781	0.999593
Tb427tmp.244.0030.2	0.152102	-2.49781	0.999593
Tb427tmp.244.0030.3	0.152102	-2.49781	0.999593
Tb427tmp.244.0030.4	0.152102	-2.49781	0.999593
Tb427tmp.51.0005	0.152566	0.161835	0.999593
Tb427tmp.244.1350	0.157486	-2.26276	0.999593
Tb427tmp.244.1350.1	0.157486	-2.26276	0.999593
Tb427tmp.244.1690	0.160178	-2.4978	0.999593
Tb427tmp.244.1690.1	0.160178	-2.4978	0.999593
Tb427.BES10.10	0.161135	-2.49782	0.999593
Tb427.06.5710	0.161714	-0.271248	0.999593
Tb427tmp.244.0860	0.161714	-0.271248	0.999593
Tb427tmp.244.0860.1	0.161714	-0.271248	0.999593
Tb427.04.5760	0.162245	2.24282	0.999593
Tb427.04.5760.1	0.162245	2.24282	0.999593
Tb427tmp.244.1780	0.164439	-2.70472	0.999593
Tb427tmp.244.1780.1	0.164439	-2.70472	0.999593
Tb427tmp.244.0270	0.164866	2.24283	0.999593
Tb427tmp.244.0270.1	0.164866	2.24283	0.999593
Tb427.BES59.5	0.166617	1.35379	0.999593
Tb427tmp.14.0025	0.167476	0.161826	0.999593
Tb427.BES129.1	0.174472	-2.70472	0.999593
Tb427tmp.354.0180	0.180727	1.53728	0.999593
Tb427tmp.354.0180.1	0.180727	1.53728	0.999593
Tb427.04.170	0.184147	-0.0386056	0.999593
Tb427tmp.v2.0080	0.184511	-0.0386111	0.999593
Tb427tmp.v2.0080.1	0.184511	-0.0386111	0.999593
Tb427tmp.v2.0080.2	0.184511	-0.0386111	0.999593
Tb427tmp.v2.0080.3	0.184511	-0.0386111	0.999593
Tb427tmp.v2.0080.4	0.184511	-0.0386111	0.999593
Tb427tmp.244.0960	0.185479	-0.870371	0.999593
Tb427tmp.244.0960.1	0.185479	-0.870371	0.999593
Tb427.04.5530	0.186665	-2.49783	0.999593
Tb427.04.5530.1	0.186665	-2.49783	0.999593
Tb427tmp.354.0070	0.202628	0.617794	0.999593
Tb427tmp.354.0070.1	0.202628	0.617794	0.999593
Tb427tmp.v2.0110	0.203249	0.788162	0.999593
Tb427tmp.v2.0110.1	0.203249	0.788162	0.999593
13J3.13	0.204196	2.56822	0.999593
Tb427.05.5140	0.204813	0.867345	0.999593
Tb427.03.460	0.206384	1.35376	0.999593
Tb427.03.460.1	0.206384	1.35376	0.999593
Tb427tmp.244.1860	0.207531	2.24282	0.999593
Tb427tmp.244.1860.1	0.207531	2.24282	0.999593
Tb427tmp.244.1230	0.208977	1.03768	0.999593
Tb427tmp.244.1230.1	0.208977	1.03768	0.999593
Tb427tmp.244.1230.2	0.208977	1.03768	0.999593
Tb427tmp.244.1230.3	0.208977	1.03768	0.999593
Tb427.10.6430	0.214199	-0.686857	0.999593
Tb427tmp.44.0010	0.219986	-2.49785	0.999593
Tb427tmp.44.0010.1	0.219986	-2.49785	0.999593
Tb427tmp.44.0010.2	0.219986	-2.49785	0.999593
Tb427.04.5540	0.221171	1.44728	0.999593
Tb427tmp.354.0140	0.221688	-0.870399	0.999593
Tb427tmp.354.0140.1	0.221688	-0.870399	0.999593
Tb427tmp.354.0140.2	0.221688	-0.870399	0.999593
Tb427tmp.354.0140.3	0.221688	-0.870399	0.999593
Tb427tmp.142.0010	0.229459	0.617746	0.999593
Tb427tmp.142.0010.1	0.229459	0.617746	0.999593
Tb427.06.5240	0.230544	3.05337	0.999593
Tb427.BES40.1	0.231505	-1.1288	0.999593
Tb427tmp.244.1050	0.237357	0.018658	0.999598
Tb427tmp.244.1050.1	0.237357	0.018658	0.999598
Tb427.BES51.10	0.239923	1.53726	0.999593
Tb427tmp.v2.0170	0.241375	-0.686876	0.999593
Tb427tmp.v2.0170.1	0.241375	-0.686876	0.999593
Tb427tmp.v2.0170.2	0.241375	-0.686876	0.999593
Tb427tmp.v2.0170.3	0.241375	-0.686876	0.999593
Tb427tmp.244.1220	0.264261	-0.21643	0.999593
Tb427tmp.244.1220.1	0.264261	-0.21643	0.999593
Tb427tmp.244.1220.2	0.264261	-0.21643	0.999593
Tb427.BES51.8	0.272018	1.03765	0.999593
Tb427.BES51.8.1	0.272018	1.03765	0.999593
Tb427.03.320	0.278907	-1.76507	0.999593
Tb427.03.320.1	0.278907	-1.76507	0.999593
Tb427.03.2540	0.287736	-1.12886	0.999593
Tb427.03.2540.1	0.287736	-1.12886	0.999593
Tb427.BES126.14	0.291966	1.53725	0.999593
Tb427.BES51.5	0.307431	0.188959	0.999593
Tb427tmp.244.1680	0.308187	-1.44831	0.999593
Tb427tmp.244.1680.1	0.308187	-1.44831	0.999593
Tb427tmp.244.0060	0.311482	-2.84067	0.999593
Tb427tmp.244.0060.1	0.311482	-2.84067	0.999593
Tb427tmp.244.0060.2	0.311482	-2.84067	0.999593
Tb427.03.2580	0.311943	-1.10551	0.999593
Tb427tmp.244.0410	0.313209	1.67786	0.999593
Tb427tmp.244.1600	0.32259	-0.559246	0.999593
Tb427tmp.244.1600.1	0.32259	-0.559246	0.999593
13J3.04	0.354513	2.24277	0.999593
N19B2.185	0.362225	0.86729	0.999593
Tb427tmp.244.0080	0.378467	-1.76512	0.999593
Tb427tmp.244.0080.1	0.378467	-1.76512	0.999593
Tb427tmp.244.0080.2	0.378467	-1.76512	0.999593
Tb427.BES15.5	0.387798	-1.61433	0.999593
Tb427.04.5590	0.397533	-1.76512	0.999593
Tb427.04.5590.1	0.397533	-1.76512	0.999593
Tb427.01.5150	0.398782	-0.921991	0.999593
Tb427.10.7170	0.416269	1.67783	0.999593
Tb427tmp.11.0025	0.441145	-1.10553	0.999593
Tb427.10.1010	0.446118	3.76983	0.999593
Tb427tmp.244.1240	0.448522	0.594059	0.999593
Tb427tmp.244.1240.1	0.448522	0.594059	0.999593
Tb427.04.5560	0.4726	0.18891	0.999593
Tb427.BES122.4	0.487878	-0.876102	0.999593
Tb427.07.1940	0.522139	-1.92349	0.999593
Tb427.08.7880	0.529805	1.18976	0.999593
Tb427.01.5260	0.575878	-0.399914	0.999593
Tb427tmp.244.1510	0.616119	0.867729	0.999593
Tb427tmp.244.1510.1	0.616119	0.867729	0.999593
Tb427tmp.244.1510.2	0.616119	0.867729	0.999593
Tb427tmp.244.1510.3	0.616119	0.867729	0.999593
Tb427.05.5090	0.619164	-0.176845	0.999593
Tb427.02.960	0.647797	-0.0461824	0.999593
Tb427.04.140	0.651167	0.594024	0.999593
Tb427tmp.55.0028	0.663208	-3.49942	0.999593
Tb427.07.3260	0.669022	-0.55499	0.999593
Tb427.06.530	0.685181	0.108881	0.999593
Tb427.07.7560	0.711317	1.35043	0.999593
Tb427.07.7560.1	0.711317	1.35043	0.999593
Tb427.BES126.12	0.711379	2.62371	0.999593
Tb427tmp.244.0570	0.749482	1.27214	0.999593
Tb427tmp.244.0570.1	0.749482	1.27214	0.999593
Tb427tmp.244.0570.2	0.749482	1.27214	0.999593
Tb427tmp.244.0570.3	0.749482	1.27214	0.999593
Tb427.BES122.11	0.759498	0.666954	0.999593
Tb427.10.8350	0.760186	-0.913436	0.999593
Tb427tmp.160.2410	0.796224	0.866724	0.999593
Tb427.08.510	0.797374	-1.43083	0.999593
H25N7.10	0.828365	0.445158	0.999593
Tb427.08.5920	0.858297	-1.55366	0.999593
Tb427.BES29.7	0.887015	1.33299	0.999593
Tb427.BES29.7.1	0.887015	1.33299	0.999593
Tb427.BES29.7.2	0.887015	1.33299	0.999593
Tb427tmp.244.0440	0.915432	-1.29917	0.999593
N19B2.015	0.960649	2.44173	0.999593
Tb427.04.5790	0.994942	-0.311553	0.999593
Tb427.10.12770	1.01826	-0.59052	0.999593
Tb427.01.4640	1.07394	1.88214	0.999593
Tb427.05.380	1.09069	-0.0460395	0.999593
Tb427.04.280	1.17094	0.301481	0.999593
Tb427tmp.24.0006	1.17945	-1.22299	0.999593
Tb427tmp.24.0006.1	1.17945	-1.22299	0.999593
Tb427tmp.24.0006.2	1.17945	-1.22299	0.999593
Tb427.10.10270	1.18809	1.33824	0.999593
Tb427tmp.244.1970	1.21102	-0.266512	0.999593
Tb427.BES153.9	1.21163	-0.152264	0.999593
Tb427.BES29.8	1.25649	0.119105	0.999593
Tb427.BES134.3	1.28338	-0.345466	0.999593
Tb427.08.8060	1.30026	0.287378	0.999593
Tb427tmp.244.1130	1.30054	0.244624	0.999593
Tb427tmp.244.1130.1	1.30054	0.244624	0.999593
Tb427.BES65.8	1.30802	-0.0460333	0.999593
Tb427.BES4.10	1.32016	-0.494455	0.999593
Tb427.02.1290	1.35081	-0.410547	0.999593
13J3.10	1.3551	-0.135446	0.999593
Tb427.06.330	1.35615	1.08373	0.999593
Tb427.BES59.3	1.38422	0.880256	0.999593
Tb427.10.500	1.40235	-0.700421	0.999593
Tb427.06.460	1.46231	1.69687	0.999593
Tb427tmp.02.0370	1.52305	0.518345	0.999593
Tb427.01.2060	1.53097	-1.43244	0.999593
Tb427.08.4750	1.56635	1.01459	0.999593
Tb427.02.2320	1.59321	-0.411685	0.999593
Tb427.07.1990	1.6065	1.27151	0.999593
Tb427.07.1990.1	1.6065	1.27151	0.999593
Tb427.06.110	1.61146	2.71371	0.999593
Tb427.01.2070	1.66422	-1.2666	0.999593
Tb427.10.15620	1.68672	0.733444	0.999593
Tb427.BES122.2	1.7074	-0.487759	0.999593
Tb427.10.12750	1.71332	0.393222	0.999593
Tb427tmp.42.0001	1.72932	1.20815	0.999593
Tb427.BES134.2	1.74221	0.966479	0.999593
Tb427.02.5720	1.78441	0.435505	0.999593
Tb427.02.5720.1	1.78441	0.435505	0.999593
Tb427.BES15.11	1.80252	-0.463968	0.999593
Tb427.02.6240	1.80763	-0.582633	0.999593
Tb427.07.6130	1.81475	-0.306967	0.999593
Tb427.01.275	1.84348	-0.320728	0.999593
Tb427.01.4550	1.91724	-0.325473	0.999593
Tb427tmp.244.0050	1.97915	-0.0385583	0.999593
Tb427.05.4990	1.99973	-1.41404	0.999593
Tb427.05.4990.1	1.99973	-1.41404	0.999593
Tb427tmp.244.0250	2.00275	-0.0385385	0.999593
Tb427.03.370	2.00945	-1.41405	0.999593
Tb427tmp.244.1960	2.00948	-0.0385869	0.999593
Tb427tmp.354.0200	2.01522	1.35382	0.999593
Tb427tmp.354.0200.1	2.01522	1.35382	0.999593
Tb427.03.3700	2.01941	-1.35045	0.999593
Tb427.03.3700.1	2.01941	-1.35045	0.999593
Tb427tmp.244.1250	2.03471	-1.66359	0.999593
Tb427tmp.244.1250.1	2.03471	-1.66359	0.999593
Tb427tmp.244.1250.2	2.03471	-1.66359	0.999593
Tb427.10.9470	2.03963	-0.890657	0.999593
Tb427.07.150	2.04759	-1.66361	0.999593
Tb427.04.290	2.07806	1.27556	0.999593
Tb427.BES64.1	2.10225	1.18	0.999593
Tb427tmp.24.0007	2.11327	-2.84061	0.999593
Tb427tmp.24.0007.1	2.11327	-2.84061	0.999593
Tb427.01.5090	2.12257	-1.53544	0.999593
Tb427.08.5350	2.12366	-0.581062	0.999593
Tb427tmp.160.0130	2.12592	-1.09952	0.999593
Tb427tmp.160.0130.1	2.12592	-1.09952	0.999593
Tb427tmp.160.0130.2	2.12592	-1.09952	0.999593
Tb427tmp.160.0130.3	2.12592	-1.09952	0.999593
Tb427.04.3290	2.13313	-0.167727	0.999593
Tb427.07.1980	2.16089	-0.151257	0.999593
Tb427.03.450	2.17894	-0.0385058	0.999593
Tb427.03.450.1	2.17894	-0.0385058	0.999593
Tb427tmp.v2.0200	2.17894	-0.0385058	0.999593
Tb427tmp.v2.0200.1	2.17894	-0.0385058	0.999593
Tb427tmp.v2.0200.2	2.17894	-0.0385058	0.999593
Tb427tmp.244.1560	2.17894	-0.0385058	0.999593
Tb427tmp.244.1560.1	2.17894	-0.0385058	0.999593
Tb427tmp.244.1560.2	2.17894	-0.0385058	0.999593
Tb427tmp.244.1560.3	2.17894	-0.0385058	0.999593
Tb427tmp.v1.0950	2.17894	-0.0385058	0.999593
Tb427tmp.v1.0950.1	2.17894	-0.0385058	0.999593
Tb427.07.1950	2.18614	-1.08161	0.999593
Tb427tmp.24.0010	2.18831	-0.0385256	0.999593
Tb427tmp.244.1010	2.2031	2.41061	0.999593
Tb427tmp.244.1010.1	2.2031	2.41061	0.999593
Tb427tmp.244.0620	2.20542	-0.0385462	0.999593
Tb427tmp.244.0620.1	2.20542	-0.0385462	0.999593
Tb427.04.1210	2.26617	-1.66356	0.999593
Tb427.04.5500	2.27365	-0.0385914	0.999593
Tb427.04.5500.1	2.27365	-0.0385914	0.999593
Tb427.10.4190	2.29676	1.37477	0.999593
Tb427.04.3280	2.31752	-0.038541	0.999593
Tb427.07.410	2.32374	-1.0924	0.999593
Tb427.10.6270	2.32396	-1.21471	0.999593
Tb427.08.7310	2.36217	0.343464	0.999593
Tb427.BES51.2	2.36338	0.401999	0.999593
Tb427tmp.244.1740	2.38196	-0.488765	0.999593
Tb427.BES10.5	2.407	0.546699	0.999593
13J3.08	2.42479	-0.194955	0.999593
Tb427tmp.02.5640	2.44956	1.14742	0.999593
Tb427.07.1970	2.44982	0.062249	0.999593
Tb427.04.5520	2.4538	-0.0385299	0.999593
Tb427.04.5520.1	2.4538	-0.0385299	0.999593
Tb427.BES4.4	2.46851	0.0962284	0.999593
Tb427.08.500	2.47202	-0.845878	0.999593
Tb427.05.4750	2.48457	-0.0385058	0.999593
Tb427.05.4750.1	2.48457	-0.0385058	0.999593
Tb427.05.5250	2.48457	-0.0385058	0.999593
Tb427.05.5250.1	2.48457	-0.0385058	0.999593
Tb427.06.5280	2.48457	-0.0385058	0.999593
Tb427.08.270	2.48457	-0.0385058	0.999593
Tb427tmp.244.0375	2.48457	-0.0385058	0.999593
Tb427tmp.244.0330	2.48457	-0.0385058	0.999593
Tb427tmp.244.0330.1	2.48457	-0.0385058	0.999593
Tb427tmp.244.0020	2.48457	-0.0385058	0.999593
Tb427tmp.244.0020.1	2.48457	-0.0385058	0.999593
Tb427tmp.244.0020.2	2.48457	-0.0385058	0.999593
Tb427tmp.244.0770	2.4936	-0.0385252	0.999593
Tb427tmp.244.0770.1	2.4936	-0.0385252	0.999593
Tb427tmp.244.0770.2	2.4936	-0.0385252	0.999593
Tb427tmp.244.0770.3	2.4936	-0.0385252	0.999593
Tb427tmp.142.0050	2.49395	-0.0385256	0.999593
Tb427tmp.142.0050.1	2.49395	-0.0385256	0.999593
Tb427tmp.142.0090	2.51201	-0.0385466	0.999593
Tb427tmp.142.0090.1	2.51201	-0.0385466	0.999593
Tb427tmp.142.0090.2	2.51201	-0.0385466	0.999593
Tb427tmp.244.0710	2.51236	-0.0385469	0.999593
Tb427tmp.244.0710.1	2.51236	-0.0385469	0.999593
Tb427tmp.244.0710.2	2.51236	-0.0385469	0.999593
Tb427tmp.244.0710.3	2.51236	-0.0385469	0.999593
Tb427.02.5700	2.51301	-0.038537	0.999593
Tb427tmp.v2.0400	2.51686	-0.0385574	0.999593
Tb427tmp.v2.0400.1	2.51686	-0.0385574	0.999593
Tb427tmp.v2.0400.2	2.51686	-0.0385574	0.999593
Tb427.10.10790	2.52986	-0.297017	0.999593
Tb427.10.10790.1	2.52986	-0.297017	0.999593
Tb427.BES59.10	2.53199	-0.000571095	0.999995
Tb427.10.100	2.53345	-1.05546	0.999593
Tb427.08.520	2.54325	-0.663638	0.999593
Tb427tmp.142.0100	2.54586	-1.41404	0.999593
Tb427tmp.142.0140	2.54712	1.35381	0.999593
Tb427.07.6030	2.55231	0.0414571	0.999593
Tb427tmp.09.0006	2.55616	1.35656	0.999593
Tb427.06.5260	2.56183	-0.0385544	0.999593
Tb427.03.5890	2.56331	-1.41731	0.999593
Tb427.07.430	2.56409	-0.514645	0.999593
Tb427tmp.142.0130	2.56485	1.35382	0.999593
Tb427tmp.142.0130.1	2.56485	1.35382	0.999593
Tb427tmp.142.0130.2	2.56485	1.35382	0.999593
Tb427.BES134.5	2.56575	-1.71448	0.999593
Tb427.BES134.5.1	2.56575	-1.71448	0.999593
Tb427.10.13410	2.56673	-0.465792	0.999593
Tb427.08.470	2.57038	1.36184	0.999593
Tb427.08.470.1	2.57038	1.36184	0.999593
Tb427.10.3240	2.57507	0.345977	0.999593
Tb427.10.3240.1	2.57507	0.345977	0.999593
Tb427tmp.160.0220	2.59	-0.0216547	0.999593
Tb427tmp.160.0220.1	2.59	-0.0216547	0.999593
Tb427tmp.160.0220.2	2.59	-0.0216547	0.999593
Tb427tmp.211.4930	2.59937	-0.982144	0.999593
Tb427tmp.244.1790	2.59938	-0.0224945	0.999593
Tb427tmp.354.0160	2.60214	-1.64697	0.999593
Tb427tmp.354.0160.1	2.60214	-1.64697	0.999593
Tb427.10.7150	2.60812	-2.16251	0.999593
Tb427.BES15.3	2.62241	0.676333	0.999593
Tb427.05.5040	2.62326	0.105062	0.999593
Tb427.BES15.7	2.62547	-1.19034	0.999593
Tb427.10.16310	2.6256	-0.0876562	0.999593
Tb427.10.16310.1	2.6256	-0.0876562	0.999593
Tb427tmp.244.0200	2.62952	-0.247828	0.999593
Tb427.BES4.8	2.64848	0.0104613	0.999593
Tb427.07.1960	2.66139	-0.421306	0.999593
Tb427.BES56.3	2.66827	-0.016222	0.999593
Tb427tmp.244.1260	2.70719	-0.84401	0.999593
Tb427tmp.244.1260.1	2.70719	-0.84401	0.999593
Tb427tmp.244.1830	2.71593	2.40541	0.999593
Tb427tmp.v2.0090	2.72288	0.00934695	0.999598
Tb427tmp.v2.0090.1	2.72288	0.00934695	0.999598
Tb427tmp.v2.0090.2	2.72288	0.00934695	0.999598
Tb427tmp.24.0002	2.75707	-0.559437	0.999593
Tb427.BES59.2	2.7609	-0.0655823	0.999593
Tb427.03.430	2.76609	1.55429	0.999593
Tb427.03.430.1	2.76609	1.55429	0.999593
Tb427.10.15050	2.77183	-0.076407	0.999593
Tb427.05.260	2.778	0.915189	0.999593
Tb427.05.260.1	2.778	0.915189	0.999593
Tb427tmp.01.0070	2.78193	0.167211	0.999593
Tb427tmp.244.1480	2.79699	-1.47306	0.999593
Tb427tmp.244.1480.1	2.79699	-1.47306	0.999593
Tb427tmp.244.1480.2	2.79699	-1.47306	0.999593
Tb427tmp.244.1480.3	2.79699	-1.47306	0.999593
Tb427.01.4860	2.7985	0.670059	0.999593
Tb427.BES28.11	2.80621	0.69893	0.999593
Tb427.10.14050	2.81146	-0.673677	0.999593
Tb427.10.9480	2.82258	-1.62509	0.999593
Tb427.BES59.9	2.85188	0.403011	0.999593
Tb427.10.16010	2.86514	-0.944674	0.999593
Tb427.07.5780	2.8965	-0.459604	0.999593
Tb427.07.6120	2.90107	0.723774	0.999593
Tb427tmp.160.0940	2.91124	-0.528237	0.999593
Tb427.04.2660	2.91152	0.211135	0.999593
Tb427.08.1660	2.91652	0.925252	0.999593
Tb427.10.10040	2.92434	0.924254	0.999593
Tb427tmp.02.5165	2.9346	0.0157075	0.999593
Tb427.08.4300	2.94419	0.0085615	0.999593
Tb427.10.5410	2.9598	0.309452	0.999593
Tb427.BES65.13	2.99796	0.0653771	0.999593
Tb427tmp.01.0050	3.0726	-0.430281	0.999593
Tb427.BES153.14	3.11231	0.183968	0.999593
Tb427.BES51.3	3.13281	-0.630132	0.999593
Tb427.10.490	3.14536	-0.234753	0.999593
Tb427.03.100	3.16645	1.31778	0.999593
Tb427.03.100.1	3.16645	1.31778	0.999593
Tb427.06.2610	3.17186	0.652551	0.999593
Tb427.BES153.2	3.17421	0.244205	0.999593
Tb427.06.3910	3.19936	-0.158913	0.999593
Tb427tmp.211.1655	3.20435	-0.231327	0.999593
Tb427.BES51.1	3.20749	-0.27722	0.999593
Tb427.BES5.9	3.20824	0.257032	0.999593
Tb427.10.4090	3.24694	0.0693641	0.999593
Tb427.10.8280	3.24819	-0.5094	0.999593
Tb427.BES15.2	3.25871	-0.851081	0.999593
Tb427.10.8550	3.33292	0.484088	0.999593
Tb427tmp.244.1170	3.33694	-1.18162	0.999593
Tb427tmp.244.1170.1	3.33694	-1.18162	0.999593
Tb427tmp.244.1170.2	3.33694	-1.18162	0.999593
Tb427.10.2170	3.35588	-0.461337	0.999593
Tb427.06.120	3.37214	-0.462692	0.999593
13J3.17	3.38066	0.515342	0.999593
Tb427.BES129.13	3.39777	0.658227	0.999593
Tb427.02.1770	3.39898	-0.251531	0.999593
Tb427.01.2420	3.39958	0.736813	0.999593
Tb427.10.15060	3.45232	0.0148663	0.999593
Tb427.10.15060.1	3.45232	0.0148663	0.999593
Tb427.BES4.1	3.45476	1.11609	0.999593
Tb427.BES15.1	3.47464	0.329925	0.999593
Tb427tmp.02.1565	3.48254	0.109551	0.999593
Tb427.BES10.6	3.5033	-0.764515	0.999593
Tb427.BES10.6.1	3.5033	-0.764515	0.999593
Tb427tmp.160.4950	3.50784	0.331613	0.999593
13J3.02	3.51733	0.248563	0.999593
Tb427.03.700	3.52681	0.641391	0.999593
Tb427.BES59.7	3.53136	0.104442	0.999593
Tb427tmp.01.4150	3.54914	-0.204808	0.999593
Tb427.03.4170	3.55038	0.0184072	0.999593
Tb427.06.2530	3.56672	1.32798	0.999593
Tb427.BES98.8	3.59614	-0.1514	0.999593
Tb427.BES153.5	3.60979	-0.817632	0.999593
Tb427.BES153.5.1	3.60979	-0.817632	0.999593
Tb427.07.6160	3.62206	0.123763	0.999593
Tb427.BES51.12	3.6295	0.60103	0.999593
Tb427.07.3840	3.63181	0.720508	0.999593
Tb427.06.470	3.63244	0.712194	0.999593
Tb427.BES29.3	3.66594	0.678507	0.999593
Tb427tmp.01.7030	3.67687	0.153099	0.999593
Tb427.BES153.1	3.69982	0.296728	0.999593
Tb427.03.630	3.71742	0.561494	0.999593
Tb427.07.6710	3.72535	0.798638	0.999593
Tb427.07.6710.1	3.72535	0.798638	0.999593
Tb427tmp.01.8715	3.73845	0.0935409	0.999593
Tb427.07.4210	3.74378	-0.473212	0.999593
Tb427.BES28.10	3.74941	-0.529846	0.999593
Tb427.07.2380	3.7745	0.416925	0.999593
Tb427.07.6140	3.81256	-0.931592	0.999593
Tb427.03.2590	3.82835	-0.481563	0.999593
Tb427.03.2590.1	3.82835	-0.481563	0.999593
Tb427.02.910	3.83621	0.838329	0.999593
Tb427.10.2420	3.83717	0.275487	0.999593
Tb427.10.11280	3.83944	-0.34396	0.999593
Tb427.BES122.6	3.87225	0.159757	0.999593
Tb427tmp.160.0540	3.88699	0.768118	0.999593
Tb427.10.13340	3.90048	0.402488	0.999593
Tb427.10.6770	3.94339	-0.392173	0.999593
Tb427tmp.02.4490	3.95215	-1.07477	0.999593
Tb427tmp.02.4490.1	3.95215	-1.07477	0.999593
Tb427.07.7380	3.96079	0.5073	0.999593
Tb427.03.600	3.97428	-0.197976	0.999593
Tb427.BES51.7	3.97531	-0.141685	0.999593
Tb427.BES129.12	3.9848	0.153681	0.999593
Tb427.08.7330	3.98944	0.0899823	0.999593
Tb427.04.3600	3.99473	-0.932605	0.999593
Tb427.04.390	3.99902	0.405798	0.999593
Tb427.07.3320	4.06359	-0.0201083	0.999593
Tb427.01.2150	4.07411	0.263086	0.999593
Tb427.BES56.1	4.07774	-1.58802	0.999593
Tb427tmp.01.3680	4.0789	0.210234	0.999593
Tb427.03.2380	4.08835	0.224478	0.999593
Tb427.06.2680	4.1069	1.16368	0.999593
Tb427.04.510	4.10994	0.0587216	0.999593
Tb427.04.2160	4.11415	-1.97932	0.999593
Tb427.05.2260	4.12631	0.269285	0.999593
Tb427.04.780	4.12813	0.495662	0.999593
Tb427.BES10.7	4.14063	-0.0384762	0.999593
Tb427.08.8080	4.14666	0.346668	0.999593
Tb427tmp.01.7180	4.1599	-1.5372	0.999593
Tb427.04.1380	4.17036	-0.486793	0.999593
Tb427.08.6190	4.1707	0.263414	0.999593
Tb427.02.660	4.18833	1.03998	0.999593
Tb427.10.1670	4.20071	0.542192	0.999593
Tb427.10.1670.1	4.20071	0.542192	0.999593
Tb427.06.3060	4.20491	-0.0931936	0.999593
Tb427.06.3360	4.20525	-0.534959	0.999593
Tb427tmp.01.5030	4.23211	0.0066404	0.999593
Tb427.08.3600	4.23964	-0.159418	0.999593
Tb427.BES59.11	4.24111	0.300864	0.999593
Tb427tmp.244.0640	4.26218	2.40148	0.999593
Tb427tmp.244.0640.1	4.26218	2.40148	0.999593
Tb427tmp.14.0027	4.26352	-0.0304122	0.999593
Tb427tmp.14.0027.1	4.26352	-0.0304122	0.999593
Tb427.BES29.5	4.2709	0.949597	0.999593
Tb427.BES29.5.1	4.2709	0.949597	0.999593
Tb427.04.150	4.27473	-0.478315	0.999593
Tb427.04.3990	4.29187	0.611675	0.999593
Tb427.BES4.6	4.31657	0.398631	0.999593
Tb427.03.5780	4.31905	0.455024	0.999593
Tb427.03.5780.1	4.31905	0.455024	0.999593
Tb427.01.4440	4.34811	-0.123016	0.999593
N19B2.130	4.35038	-0.0136005	0.999593
Tb427tmp.03.0965	4.36859	-0.0905444	0.999593
Tb427.04.5710	4.37594	-0.0385291	0.999593
Tb427.04.5710.1	4.37594	-0.0385291	0.999593
Tb427.BES59.12	4.38024	-0.366354	0.999593
Tb427.10.13080	4.38634	1.07587	0.999593
Tb427.10.13080.1	4.38634	1.07587	0.999593
Tb427.10.2830	4.39959	0.0775709	0.999593
Tb427tmp.02.3680	4.40327	-0.688769	0.999593
Tb427.10.10600	4.40648	0.148128	0.999593
Tb427tmp.244.1360	4.42301	-0.0385181	0.999593
Tb427tmp.244.1360.1	4.42301	-0.0385181	0.999593
Tb427tmp.244.1360.2	4.42301	-0.0385181	0.999593
Tb427tmp.244.1360.3	4.42301	-0.0385181	0.999593
Tb427tmp.02.0420	4.42761	0.210179	0.999593
Tb427.04.2100	4.43039	0.328742	0.999593
Tb427.10.5700	4.43287	1.2233	0.999593
Tb427.10.15980	4.44941	0.38249	0.999593
Tb427.03.2030	4.46018	-0.356164	0.999593
Tb427tmp.244.2490	4.46656	0.491662	0.999593
Tb427tmp.244.2500	4.47325	-0.875409	0.999593
Tb427.10.16490	4.47526	-1.41403	0.999593
Tb427.10.16490.1	4.47526	-1.41403	0.999593
Tb427.04.3780	4.48365	0.875956	0.999593
Tb427.01.1760	4.498	0.370576	0.999593
Tb427tmp.01.4550	4.51618	-0.416309	0.999593
Tb427.03.3720	4.54311	0.582855	0.999593
Tb427.04.4080	4.54869	-0.237114	0.999593
Tb427tmp.v2.0310	4.55147	0.780154	0.999593
Tb427tmp.v2.0310.1	4.55147	0.780154	0.999593
Tb427tmp.v2.0310.2	4.55147	0.780154	0.999593
Tb427tmp.v2.0310.3	4.55147	0.780154	0.999593
Tb427.02.2570	4.55295	-1.11641	0.999593
Tb427tmp.354.0170	4.56162	-2.0248	0.999593
Tb427tmp.354.0170.1	4.56162	-2.0248	0.999593
Tb427tmp.354.0170.2	4.56162	-2.0248	0.999593
Tb427.BES65.4	4.57227	0.609458	0.999593
Tb427.BES65.4.1	4.57227	0.609458	0.999593
Tb427.01.1650	4.58986	-0.613629	0.999593
Tb427.08.530	4.60509	-0.277801	0.999593
Tb427.08.530.1	4.60509	-0.277801	0.999593
Tb427.10.4540	4.60818	0.488643	0.999593
Tb427.03.3600	4.62863	0.393243	0.999593
Tb427.03.3600.1	4.62863	0.393243	0.999593
Tb427.10.10640	4.6298	0.468235	0.999593
Tb427.10.3420	4.64389	0.727216	0.999593
Tb427tmp.01.7840	4.64572	0.412123	0.999593
Tb427.10.4960	4.68487	0.170462	0.999593
Tb427tmp.02.1564	4.68784	0.138681	0.999593
Tb427.04.3580	4.69502	0.0688744	0.999593
Tb427.10.2120	4.6997	-0.221813	0.999593
Tb427.10.1640	4.70427	-0.0464344	0.999593
Tb427.03.290	4.70698	-2.47501	0.999593
Tb427.03.290.1	4.70698	-2.47501	0.999593
Tb427.05.4610	4.70885	0.865317	0.999593
Tb427tmp.160.2350	4.74255	-0.905248	0.999593
Tb427.06.370	4.743	0.0199865	0.999593
Tb427.01.470	4.74982	-0.371499	0.999593
Tb427.06.1710	4.7574	-0.0407003	0.999593
Tb427tmp.142.0040	4.75856	-0.597299	0.999593
Tb427tmp.142.0040.1	4.75856	-0.597299	0.999593
Tb427tmp.142.0040.2	4.75856	-0.597299	0.999593
Tb427.07.2000	4.76276	-0.758643	0.999593
Tb427tmp.211.4155	4.76287	-0.604875	0.999593
Tb427.10.12420	4.76838	0.1106	0.999593
Tb427.08.5180	4.77445	-0.539443	0.999593
Tb427.10.13460	4.77664	-0.436446	0.999593
Tb427.08.3120	4.78496	0.225786	0.999593
Tb427.04.4990	4.78722	-0.153901	0.999593
Tb427.03.2520	4.79066	0.267878	0.999593
Tb427.03.2520.1	4.79066	0.267878	0.999593
Tb427tmp.02.2400	4.79539	-0.217736	0.999593
Tb427.04.830	4.80341	0.0556596	0.999593
Tb427.03.5850	4.81257	-2.36135	0.999593
Tb427.03.5850.1	4.81257	-2.36135	0.999593
Tb427.03.5900	4.81288	-0.0300241	0.999593
Tb427.08.2790	4.82089	-0.396261	0.999593
Tb427.08.6570	4.82273	0.157036	0.999593
Tb427.BES126.9	4.82447	0.109516	0.999593
Tb427tmp.02.3850	4.82906	-0.284644	0.999593
Tb427.10.9550	4.83387	0.016228	0.999593
Tb427tmp.02.2180	4.86275	-0.742506	0.999593
Tb427.BES10.4	4.8705	0.947073	0.999593
Tb427.07.6530	4.8724	0.970144	0.999593
Tb427.07.6530.1	4.8724	0.970144	0.999593
Tb427tmp.244.2770	4.90329	1.53025	0.999593
Tb427.10.8260	4.91237	-0.250783	0.999593
Tb427.07.2010	4.91509	0.139374	0.999593
Tb427.08.7350	4.91906	-0.757949	0.999593
Tb427.10.13700	4.92585	-0.228552	0.999593
Tb427.03.1750	4.94442	0.0592339	0.999593
Tb427tmp.02.4710	4.95727	0.534712	0.999593
Tb427tmp.01.4025	4.96258	-0.193373	0.999593
Tb427tmp.01.7860	4.96531	0.911873	0.999593
Tb427tmp.160.5010	4.96767	-0.703403	0.999593
Tb427.01.5280	4.98291	-0.642693	0.999593
Tb427.01.5280.1	4.98291	-0.642693	0.999593
Tb427tmp.01.6700	4.98791	0.0695273	0.999593
Tb427.BES15.9	4.98838	0.226586	0.999593
Tb427tmp.160.5190	4.99341	0.13043	0.999593
13J3.05	4.99562	-0.0385605	0.999593
Tb427.03.380	4.99727	-0.0385614	0.999593
Tb427.03.380.1	4.99727	-0.0385614	0.999593
Tb427tmp.01.1800	4.99835	-1.0529	0.999593
Tb427tmp.244.1280	5.00984	-0.0385501	0.999593
Tb427tmp.244.1280.1	5.00984	-0.0385501	0.999593
Tb427tmp.244.1280.2	5.00984	-0.0385501	0.999593
Tb427tmp.244.0930	5.01465	-0.0385708	0.999593
Tb427tmp.244.0930.1	5.01465	-0.0385708	0.999593
Tb427tmp.244.1530	5.02232	1.35385	0.999593
Tb427tmp.244.1530.1	5.02232	1.35385	0.999593
Tb427tmp.244.1530.2	5.02232	1.35385	0.999593
Tb427tmp.244.1530.3	5.02232	1.35385	0.999593
Tb427.04.440	5.05751	-0.121366	0.999593
Tb427tmp.57.0018	5.06821	1.35523	0.999593
Tb427tmp.57.0018.1	5.06821	1.35523	0.999593
Tb427tmp.57.0018.2	5.06821	1.35523	0.999593
Tb427.07.6110	5.07049	0.0764283	0.999593
Tb427.03.3010	5.08062	0.709454	0.999593
Tb427.BES5.10	5.08685	-0.434086	0.999593
Tb427.BES5.10.1	5.08685	-0.434086	0.999593
Tb427.BES5.10.2	5.08685	-0.434086	0.999593
Tb427.BES29.1	5.09693	-0.613981	0.999593
Tb427.10.3270	5.10666	0.345664	0.999593
Tb427.04.5090	5.12064	-0.463161	0.999593
Tb427tmp.v2.0240	5.12775	0.867362	0.999593
Tb427tmp.v2.0240.1	5.12775	0.867362	0.999593
Tb427tmp.v2.0240.2	5.12775	0.867362	0.999593
Tb427tmp.160.2150	5.13726	0.234741	0.999593
Tb427tmp.02.4060	5.14347	-0.157324	0.999593
Tb427.01.2200	5.14464	0.729732	0.999593
Tb427tmp.244.0550	5.14603	-0.0772399	0.999593
Tb427tmp.244.0550.1	5.14603	-0.0772399	0.999593
Tb427tmp.244.0550.2	5.14603	-0.0772399	0.999593
Tb427tmp.244.0550.3	5.14603	-0.0772399	0.999593
Tb427.08.3070	5.15121	0.240642	0.999593
Tb427.10.1650	5.1525	-0.202235	0.999593
Tb427.10.1780	5.15378	0.540496	0.999593
Tb427tmp.01.7430	5.15672	0.341168	0.999593
Tb427.10.5100	5.17544	-0.46328	0.999593
Tb427.03.3680	5.19072	-0.0874058	0.999593
Tb427.06.4050	5.20376	0.382403	0.999593
Tb427.BES15.10	5.21988	-1.59405	0.999593
Tb427.07.3250	5.22237	-0.931755	0.999593
Tb427tmp.01.0550	5.23128	-0.624516	0.999593
Tb427tmp.01.0550.1	5.23128	-0.624516	0.999593
Tb427.BES122.9	5.26355	-0.00846385	0.999593
Tb427.07.7370	5.26819	0.413096	0.999593
Tb427.10.16060	5.27261	0.269365	0.999593
Tb427.06.420	5.28563	-0.470033	0.999593
Tb427.BES5.8	5.28682	-0.52442	0.999593
Tb427.07.4800	5.28803	-0.119064	0.999593
Tb427tmp.02.5725	5.29486	-0.282461	0.999593
Tb427.BES126.10	5.30591	0.239549	0.999593
Tb427tmp.211.3430	5.30796	-0.578352	0.999593
Tb427.02.2070	5.31872	1.14879	0.999593
Tb427.02.2070.1	5.31872	1.14879	0.999593
Tb427tmp.211.1720	5.33701	-0.310171	0.999593
Tb427.07.1520	5.35234	0.394575	0.999593
Tb427.03.2970	5.35335	-1.08939	0.999593
Tb427.10.11350	5.35754	-0.0284115	0.999593
Tb427.08.4020	5.3727	-0.493486	0.999593
Tb427tmp.244.2010	5.38333	-0.483916	0.999593
Tb427tmp.244.2010.1	5.38333	-0.483916	0.999593
Tb427.08.3260	5.39211	0.172133	0.999593
Tb427tmp.160.2060	5.39953	0.925327	0.999593
Tb427.10.9030	5.40155	-0.138071	0.999593
Tb427.04.4320	5.4231	-0.309018	0.999593
Tb427.10.8740	5.43356	0.0591424	0.999593
Tb427.10.8740.1	5.43356	0.0591424	0.999593
Tb427.08.6680	5.442	-0.123561	0.999593
Tb427.07.6010	5.44212	-1.56246	0.999593
Tb427tmp.02.0540	5.44518	0.0440536	0.999593
Tb427tmp.160.0900	5.4618	-0.392474	0.999593
Tb427.08.3360	5.46881	0.253698	0.999593
Tb427tmp.244.2860	5.47168	0.428451	0.999593
N19B2.065	5.4768	0.539165	0.999593
Tb427.10.8160	5.48451	-0.215361	0.999593
Tb427tmp.01.0190	5.48505	0.239593	0.999593
Tb427tmp.01.0190.1	5.48505	0.239593	0.999593
Tb427tmp.160.0280	5.49706	0.287803	0.999593
Tb427tmp.01.5580	5.50436	0.588634	0.999593
Tb427.03.1960	5.52065	-0.345363	0.999593
Tb427.10.400	5.52309	0.411862	0.999593
Tb427tmp.244.2470	5.52829	0.857767	0.999593
Tb427tmp.01.5365	5.5337	-0.143321	0.999593
Tb427.10.12760	5.59096	0.126413	0.999593
Tb427.07.1160	5.60374	-0.81622	0.999593
Tb427.04.340	5.60392	-0.364417	0.999593
Tb427.BES59.1	5.61584	0.35719	0.999593
Tb427.BES28.13	5.63353	0.601223	0.999593
Tb427.08.4690	5.63489	0.325676	0.999593
Tb427tmp.211.1780	5.64423	-0.725286	0.999593
Tb427.08.680	5.64871	0.641967	0.999593
Tb427.BES5.11	5.64881	-1.4083	0.999593
Tb427.03.3570	5.65006	0.354773	0.999593
Tb427.08.3370	5.65294	0.00776524	0.999593
Tb427tmp.211.0010	5.65412	-0.123586	0.999593
Tb427.06.1400	5.66204	0.230344	0.999593
Tb427.04.2980	5.67685	0.663419	0.999593
Tb427tmp.01.0135	5.68961	-0.400546	0.999593
Tb427tmp.160.4380	5.69326	-0.0575317	0.999593
Tb427tmp.211.2270	5.70894	0.123242	0.999593
Tb427.06.5200	5.71279	-0.221616	0.999593
Tb427.06.490	5.74336	1.25616	0.999593
Tb427.08.1970	5.74702	0.138757	0.999593
Tb427tmp.211.1195	5.75976	0.511818	0.999593
Tb427.06.5020	5.78805	-0.358636	0.999593
Tb427.04.3650	5.80987	-0.0322983	0.999593
Tb427tmp.160.2110	5.81005	0.219253	0.999593
Tb427tmp.160.0510	5.83701	-0.0392476	0.999593
Tb427.08.2300	5.84679	-0.956584	0.999593
Tb427.BES65.1	5.84983	0.659192	0.999593
Tb427.10.14100	5.85252	-0.788037	0.999593
Tb427.07.6150	5.85909	0.400585	0.999593
Tb427.10.320	5.861	-0.532831	0.999593
Tb427.07.5910	5.86754	-0.197518	0.999593
Tb427.04.300	5.8694	-0.36749	0.999593
Tb427tmp.02.0590	5.87857	0.00570228	0.999593
Tb427tmp.160.3140	5.89912	-0.344438	0.999593
Tb427tmp.211.1890	5.91704	-0.242943	0.999593
Tb427.01.490	5.91772	0.13831	0.999593
Tb427.08.8210	5.92772	0.123338	0.999593
Tb427.03.1600	5.96719	0.278172	0.999593
Tb427.10.900	5.96946	-1.39809	0.999593
Tb427.07.4850	5.97081	0.444306	0.999593
Tb427.07.7010	5.98402	1.20309	0.999593
Tb427.10.13810	5.98905	0.0873197	0.999593
Tb427.10.15900	5.99074	0.467621	0.999593
Tb427.04.4010	6.00073	-0.158172	0.999593
Tb427.BES4.7	6.00697	1.71905	0.999593
Tb427.06.540	6.0207	0.327826	0.999593
Tb427.10.14640	6.02208	0.539073	0.999593
Tb427tmp.55.0027	6.0238	-0.573959	0.999593
Tb427.04.2960	6.02799	-0.160889	0.999593
Tb427.06.3270	6.03541	0.986762	0.999593
Tb427.10.440	6.03681	0.0704433	0.999593
Tb427.01.520	6.04087	-0.403517	0.999593
Tb427.01.520.1	6.04087	-0.403517	0.999593
Tb427.01.520.2	6.04087	-0.403517	0.999593
Tb427.08.2170	6.04094	-0.220837	0.999593
Tb427tmp.160.2380	6.04268	-0.164841	0.999593
Tb427.BES122.1	6.04975	-1.29586	0.999593
Tb427.04.1670	6.05179	-1.22463	0.999593
Tb427tmp.211.2070	6.05988	0.154089	0.999593
Tb427.10.8220	6.06363	-0.917135	0.999593
Tb427.08.7690	6.06446	-0.0859232	0.999593
Tb427.10.15860	6.07732	-0.669129	0.999593
Tb427.BES10.0	6.08103	-0.475988	0.999593
Tb427.06.2070	6.08452	-0.127889	0.999593
Tb427.10.13420	6.08507	-0.415296	0.999593
Tb427.10.2340	6.08897	-0.197541	0.999593
Tb427.02.3190	6.09113	-0.686827	0.999593
Tb427tmp.44.0012	6.09203	-0.0385552	0.999593
Tb427.04.3960	6.10678	-0.194177	0.999593
Tb427tmp.02.5340	6.11122	0.0662639	0.999593
Tb427tmp.03.0750	6.116	0.330408	0.999593
Tb427.06.4110	6.11944	0.351528	0.999593
Tb427.06.4110.1	6.11944	0.351528	0.999593
Tb427.10.3190	6.13732	-0.166116	0.999593
Tb427.10.12110	6.1429	-0.0620373	0.999593
Tb427.08.5360	6.14584	-0.906085	0.999593
Tb427.07.6840	6.14816	0.253528	0.999593
Tb427.02.2200	6.15755	-0.0112926	0.999593
Tb427tmp.01.8440	6.18158	0.512897	0.999593
Tb427.07.2690	6.19188	0.217887	0.999593
Tb427.04.1070	6.19474	0.0597555	0.999593
Tb427.05.2230	6.20973	0.253139	0.999593
Tb427tmp.01.5225	6.21832	0.225494	0.999593
Tb427.02.2590	6.23935	0.167509	0.999593
Tb427.04.2150	6.24544	0.048632	0.999593
Tb427tmp.03.0320	6.26141	0.36886	0.999593
Tb427.02.4840	6.2718	-0.201431	0.999593
Tb427.04.2540	6.30398	0.204944	0.999593
Tb427.05.3740	6.30501	-0.0840726	0.999593
Tb427.10.1580	6.30821	-0.750747	0.999593
Tb427.07.4010	6.31283	0.592447	0.999593
Tb427.BES59.4	6.32352	0.0971044	0.999593
Tb427.03.2850	6.33302	-0.7	0.999593
Tb427.03.2850.1	6.33302	-0.7	0.999593
Tb427.07.890	6.33425	0.0236133	0.999593
Tb427.01.320	6.34308	0.136449	0.999593
Tb427.01.320.1	6.34308	0.136449	0.999593
Tb427.05.880	6.34312	-0.737048	0.999593
Tb427.10.15990	6.34665	-0.332996	0.999593
Tb427.BES65.2	6.35046	-0.00603547	0.999593
Tb427.02.5320	6.35359	-0.219341	0.999593
Tb427.10.8370	6.36431	-0.0644988	0.999593
Tb427.07.2020	6.36474	-0.0283817	0.999593
Tb427.08.5550	6.36689	-0.443312	0.999593
Tb427tmp.24.0003	6.37083	-0.038545	0.999593
Tb427tmp.160.2170	6.38346	-0.456868	0.999593
Tb427.04.5190	6.38577	-0.0562378	0.999593
Tb427.10.1290	6.39294	-1.00202	0.999593
Tb427.04.3490	6.39662	0.198369	0.999593
Tb427tmp.02.3510	6.39761	-0.0431366	0.999593
Tb427tmp.01.7340	6.39958	-0.0276919	0.999593
Tb427.06.3920	6.40286	0.130029	0.999593
Tb427.03.2920	6.40451	0.857846	0.999593
Tb427tmp.211.2940	6.40631	-0.085429	0.999593
Tb427tmp.03.0935	6.41311	0.22377	0.999593
Tb427tmp.01.7560	6.41653	0.332562	0.999593
Tb427.03.5410	6.42856	-0.125682	0.999593
Tb427.BES126.5	6.43911	0.718194	0.999593
Tb427.07.5810	6.44622	0.378379	0.999593
Tb427.05.1170	6.45204	-1.21208	0.999593
Tb427.06.2310	6.46253	0.0585893	0.999593
Tb427tmp.01.3490	6.46395	0.249526	0.999593
Tb427tmp.160.5660	6.48213	0.0124766	0.999593
Tb427tmp.01.5200	6.49769	0.0784767	0.999593
Tb427.08.1430	6.50501	0.539889	0.999593
Tb427.BES28.9	6.50818	0.70077	0.999593
Tb427.10.7390	6.51055	-0.234881	0.999593
Tb427.10.4030	6.51206	-0.694241	0.999593
Tb427.10.10760	6.54408	0.744377	0.999593
Tb427.BES51.9	6.54756	0.27477	0.999593
Tb427.08.7430	6.55389	-0.578317	0.999593
Tb427.10.580	6.57501	-0.50939	0.999593
Tb427.BES51.11	6.5899	1.00685	0.999593
Tb427tmp.57.0001	6.59347	0.503151	0.999593
Tb427.10.14280	6.59906	-0.234484	0.999593
Tb427.10.11530	6.60129	0.111121	0.999593
Tb427.08.2290	6.60283	-0.694655	0.999593
Tb427.BES126.1	6.6052	0.122285	0.999593
Tb427.10.14110	6.61046	0.0322106	0.999593
Tb427.06.320	6.61132	-0.296164	0.999593
Tb427.06.320.1	6.61132	-0.296164	0.999593
Tb427.BES65.3	6.64835	0.154275	0.999593
Tb427.08.2400	6.66071	0.0206399	0.999593
Tb427.07.6520	6.66262	2.97335	0.999593
Tb427.08.4530	6.66345	0.216526	0.999593
Tb427tmp.02.0465	6.66625	-0.0146713	0.999593
Tb427.04.5170	6.66648	-0.412336	0.999593
Tb427tmp.244.2020	6.66648	-0.117292	0.999593
Tb427.02.2220	6.67042	0.0516785	0.999593
Tb427tmp.v2.0430	6.679	1.40644	0.999593
Tb427tmp.v2.0430.1	6.679	1.40644	0.999593
Tb427tmp.v2.0430.2	6.679	1.40644	0.999593
Tb427tmp.v2.0430.3	6.679	1.40644	0.999593
Tb427tmp.v2.0430.4	6.679	1.40644	0.999593
Tb427tmp.v2.0430.5	6.679	1.40644	0.999593
Tb427.06.1310	6.68729	1.09277	0.999593
Tb427tmp.01.6850	6.69073	0.967028	0.999593
Tb427.07.7060	6.69185	-0.773256	0.999593
Tb427tmp.01.0640	6.6923	1.12181	0.999593
Tb427.10.12610	6.6993	0.0216467	0.999593
Tb427.01.650	6.70797	0.00487594	0.999593
Tb427tmp.160.1120	6.71781	0.116505	0.999593
Tb427.08.4180	6.71936	-0.210753	0.999593
Tb427.10.12080	6.72335	0.201979	0.999593
Tb427.10.4280	6.72743	0.106425	0.999593
Tb427.06.2500	6.73686	0.248335	0.999593
Tb427.10.13650	6.74547	-0.0293946	0.999593
Tb427tmp.160.4690	6.74739	-0.584063	0.999593
Tb427tmp.160.0360	6.74818	0.00103286	0.999598
Tb427.03.2450	6.75656	-0.406161	0.999593
Tb427.10.4140	6.76232	0.217595	0.999593
Tb427.02.1720	6.76674	-0.48684	0.999593
Tb427.06.230	6.7737	-1.72261	0.999593
Tb427.05.5260	6.78713	2.37691	0.999593
Tb427tmp.160.5050	6.78754	0.357401	0.999593
Tb427.04.4000	6.80911	0.428523	0.999593
Tb427.01.5180	6.81702	-0.88728	0.999593
Tb427.05.2830	6.81736	-0.0769352	0.999593
Tb427tmp.03.0725	6.82412	0.184295	0.999593
Tb427.05.4370	6.8276	0.503734	0.999593
Tb427.06.1970	6.83072	-0.301203	0.999593
Tb427tmp.160.2440	6.84373	-0.278706	0.999593
Tb427.BES4.2	6.84818	0.349965	0.999593
Tb427tmp.01.6290	6.85132	-0.511804	0.999593
Tb427tmp.01.6290.1	6.85132	-0.511804	0.999593
Tb427.07.5860	6.85582	0.00656821	0.999593
Tb427.07.5860.1	6.85582	0.00656821	0.999593
Tb427.03.650	6.86422	0.140872	0.999593
Tb427.03.2940	6.86812	-0.466973	0.999593
Tb427.04.5440	6.86869	2.39555	0.999593
Tb427tmp.02.1106	6.87721	-0.547122	0.999593
Tb427tmp.v2.0070	6.88137	1.54498	0.999593
Tb427tmp.v2.0070.1	6.88137	1.54498	0.999593
Tb427tmp.v2.0070.2	6.88137	1.54498	0.999593
Tb427.BES5.7	6.88261	0.428618	0.999593
Tb427tmp.24M18.150	6.88447	0.141783	0.999593
Tb427.03.1540	6.90163	0.547895	0.999593
Tb427.10.9940	6.91108	-0.381754	0.999593
Tb427tmp.211.0830	6.91712	-0.0990579	0.999593
Tb427tmp.211.0830.1	6.91712	-0.0990579	0.999593
Tb427.10.7460	6.93154	-0.838791	0.999593
Tb427.03.1780	6.94291	0.500391	0.999593
Tb427tmp.11.0002	6.95425	0.866817	0.999593
Tb427tmp.160.0380	6.96891	-0.303219	0.999593
Tb427tmp.02.5330	6.96894	0.70104	0.999593
Tb427tmp.01.5630	6.9751	0.410805	0.999593
Tb427tmp.211.4320	6.97763	0.0779075	0.999593
Tb427.BES4.5	6.99721	-0.497696	0.999593
Tb427.BES4.5.1	6.99721	-0.497696	0.999593
Tb427.08.1370	6.99896	0.0654379	0.999593
Tb427.10.13770	7.00347	0.434538	0.999593
Tb427.08.5900	7.00627	0.719565	0.999593
Tb427.01.1630	7.01579	0.273109	0.999593
Tb427.BES15.8	7.0178	-2.04059	0.999593
Tb427.10.6420	7.02163	0.0958654	0.999593
Tb427.10.6420.1	7.02163	0.0958654	0.999593
Tb427tmp.01.2180	7.0251	0.170462	0.999593
Tb427tmp.244.2520	7.02701	-0.333935	0.999593
Tb427.02.5070	7.04404	0.376261	0.999593
Tb427.03.400	7.05414	-3.00983	0.999593
Tb427.03.400.1	7.05414	-3.00983	0.999593
Tb427tmp.01.5110	7.05463	0.327482	0.999593
Tb427tmp.01.2060	7.05508	-0.332996	0.999593
Tb427.01.3800	7.06974	-0.441178	0.999593
Tb427tmp.211.3420	7.07649	-0.26425	0.999593
Tb427.01.1040	7.07787	0.207346	0.999593
Tb427.01.1210	7.08442	0.385589	0.999593
Tb427.06.570	7.09188	-0.366956	0.999593
Tb427.BES28.12	7.115	-2.3197	0.999593
Tb427.BES28.12.1	7.115	-2.3197	0.999593
Tb427.08.920	7.13653	-0.272379	0.999593
Tb427.10.2710	7.13676	0.388112	0.999593
Tb427.10.11200	7.14139	0.204225	0.999593
Tb427.08.2340	7.14509	0.245044	0.999593
Tb427.10.8700	7.14545	0.0780154	0.999593
Tb427.03.4240	7.1497	0.178001	0.999593
Tb427.BES134.1	7.14999	-0.0387093	0.999593
Tb427.10.11060	7.15978	0.911755	0.999593
Tb427.02.5120	7.16419	0.146731	0.999593
Tb427.03.3470	7.1682	-0.178688	0.999593
Tb427.03.4480	7.17385	-0.0937631	0.999593
Tb427tmp.02.3640	7.18115	0.0534768	0.999593
Tb427.08.6990	7.18489	-0.248141	0.999593
Tb427.01.5160	7.18928	0.618236	0.999593
Tb427tmp.01.2300	7.1905	0.0867824	0.999593
Tb427.08.2010	7.19464	-0.70903	0.999593
Tb427tmp.03.0510	7.21763	0.733217	0.999593
Tb427tmp.211.1270	7.21772	-0.176381	0.999593
Tb427.08.6310	7.2204	0.175971	0.999593
Tb427.06.500	7.22547	0.326638	0.999593
Tb427.08.1040	7.23813	0.0757445	0.999593
Tb427.10.150	7.24901	0.10676	0.999593
Tb427.06.4150	7.2494	0.0423614	0.999593
Tb427.10.1920	7.25601	0.533845	0.999593
Tb427.10.1920.1	7.25601	0.533845	0.999593
Tb427.07.1010	7.26018	0.299665	0.999593
Tb427tmp.01.4702	7.27579	-0.469632	0.999593
Tb427.BES51.6	7.28169	-0.258422	0.999593
Tb427.BES51.6.1	7.28169	-0.258422	0.999593
Tb427.10.6280	7.28373	0.0953738	0.999593
Tb427tmp.01.2170	7.2894	-0.451394	0.999593
Tb427.10.12350	7.29931	0.354773	0.999593
Tb427tmp.52.0019	7.30131	0.522325	0.999593
Tb427.04.1520	7.31935	-0.306525	0.999593
Tb427tmp.02.3230	7.32293	0.0872314	0.999593
Tb427.01.1300	7.32519	0.0572071	0.999593
Tb427.BES153.11	7.35708	0.070447	0.999593
Tb427.03.1720	7.38345	-0.390108	0.999593
Tb427tmp.02.2480	7.39064	-0.00655862	0.999593
Tb427.04.4170	7.39239	-0.321847	0.999593
Tb427.08.6890	7.39284	0.301247	0.999593
N19B2.085	7.39352	-0.26476	0.999593
Tb427tmp.01.0210	7.40118	-0.00656155	0.999593
Tb427.04.970	7.40316	0.0131508	0.999593
Tb427.10.8050	7.40913	0.169289	0.999593
Tb427tmp.211.3990	7.41362	-0.438088	0.999593
Tb427tmp.01.0520	7.42475	-0.741502	0.999593
Tb427.10.14370	7.43483	-0.498565	0.999593
Tb427.02.1740	7.43964	0.429112	0.999593
Tb427.06.5230	7.44005	-0.0245948	0.999593
Tb427.06.5230.1	7.44005	-0.0245948	0.999593
Tb427.08.6010	7.4541	0.605495	0.999593
Tb427tmp.01.8000	7.456	0.358707	0.999593
Tb427tmp.01.4180	7.46219	0.288275	0.999593
Tb427.10.9530	7.46308	-0.0385479	0.999593
Tb427.06.5210	7.47116	-0.0385491	0.999593
Tb427.06.5210.1	7.47116	-0.0385491	0.999593
Tb427.10.15580	7.47409	0.182049	0.999593
Tb427tmp.01.8775	7.48875	0.0847025	0.999593
Tb427.10.9630	7.48942	0.192871	0.999593
Tb427.08.1490	7.4896	-0.140092	0.999593
Tb427.03.4830	7.4968	-0.201592	0.999593
Tb427.08.3040	7.51625	0.381599	0.999593
Tb427tmp.01.2190	7.5308	-0.412145	0.999593
Tb427.07.6500	7.53558	1.53722	0.999593
Tb427.07.6500.1	7.53558	1.53722	0.999593
Tb427.02.3420	7.59244	1.07698	0.999593
Tb427.10.12460	7.60326	-0.0357124	0.999593
Tb427.08.1400	7.61298	-0.131759	0.999593
Tb427.08.1400.1	7.61298	-0.131759	0.999593
Tb427.03.1250	7.65372	-0.584989	0.999593
Tb427.08.3670	7.66071	-0.648561	0.999593
Tb427.08.3670.1	7.66071	-0.648561	0.999593
Tb427tmp.11.0010	7.66886	-1.35815	0.999593
Tb427.10.4790	7.66927	-0.171305	0.999593
Tb427.08.4830	7.67076	0.138766	0.999593
Tb427.07.5360	7.67255	0.00960437	0.999593
Tb427tmp.01.0500	7.6788	-0.0827138	0.999593
Tb427.08.7660	7.67955	0.376883	0.999593
Tb427.03.940	7.6829	-0.4632	0.999593
Tb427.07.4720	7.68467	0.0245613	0.999593
Tb427tmp.01.5460	7.69051	-0.376266	0.999593
Tb427.05.3340	7.69471	-0.143885	0.999593
Tb427tmp.02.4850	7.70231	0.180622	0.999593
Tb427.10.9620	7.71041	0.39073	0.999593
Tb427tmp.160.0740	7.71528	-1.36859	0.999593
Tb427.04.3090	7.71658	0.581803	0.999593
Tb427tmp.01.8226	7.72166	0.180684	0.999593
Tb427.03.4890	7.72305	-0.711841	0.999593
Tb427.06.1790	7.72325	0.260096	0.999593
Tb427.03.2930	7.72536	-0.595766	0.999593
Tb427tmp.01.4990	7.74156	0.133055	0.999593
Tb427tmp.02.1730	7.75126	0.161185	0.999593
Tb427.07.1380	7.7521	-0.0458263	0.999593
Tb427tmp.02.4535	7.75497	-0.0076531	0.999593
Tb427.06.170	7.75579	-0.709487	0.999593
Tb427.08.2190	7.7607	-0.0336686	0.999593
Tb427.BES10.1	7.76347	-0.38647	0.999593
Tb427tmp.01.5235	7.77339	-0.0186133	0.999593
Tb427.03.4810	7.77933	0.161663	0.999593
Tb427tmp.01.5185	7.78761	0.0233174	0.999593
Tb427tmp.01.0590	7.7966	-0.145868	0.999593
Tb427.10.8380	7.80396	-0.104059	0.999593
Tb427.BES134.6	7.80608	0.11035	0.999593
Tb427tmp.02.4330	7.81429	-0.0857526	0.999593
Tb427.08.7250	7.82379	1.24714	0.999593
Tb427.10.6200	7.82461	0.423538	0.999593
Tb427.10.1870	7.83567	0.0706029	0.999593
Tb427.03.3480	7.8365	-0.383678	0.999593
Tb427tmp.01.1240	7.85926	0.627839	0.999593
Tb427tmp.46.0012	7.86391	0.544207	0.999593
Tb427.07.3800	7.87066	-0.397543	0.999593
Tb427.07.6430	7.87486	-0.679755	0.999593
13J3.16	7.8818	-0.113859	0.999593
Tb427.10.260	7.89277	0.44318	0.999593
Tb427.BES153.3	7.89375	0.831161	0.999593
Tb427.02.3920	7.8984	0.382206	0.999593
Tb427.10.12780	7.9007	0.423559	0.999593
Tb427tmp.211.2370	7.90342	0.869702	0.999593
Tb427.02.6220	7.90345	-0.0509406	0.999593
Tb427tmp.55.0030	7.91374	0.0385427	0.999593
Tb427tmp.244.2430	7.9205	-0.289193	0.999593
Tb427tmp.01.1810	7.93305	-0.0804107	0.999593
Tb427tmp.02.4240	7.93536	-0.0120985	0.999593
Tb427.06.1240	7.94129	0.117151	0.999593
Tb427tmp.01.8130	7.94196	-1.18278	0.999593
Tb427tmp.02.1880	7.94244	-0.577801	0.999593
Tb427tmp.02.3830	7.94555	0.260422	0.999593
Tb427.02.2900	7.95023	-0.161365	0.999593
Tb427.06.2590	7.95538	-0.351865	0.999593
Tb427.08.6460	7.97291	-0.193094	0.999593
Tb427tmp.01.0630	7.9743	-0.215756	0.999593
Tb427.10.9090	7.97824	-0.632135	0.999593
Tb427.04.4920	7.97888	0.514235	0.999593
Tb427tmp.52.0017	7.9793	0.789774	0.999593
Tb427tmp.160.3490	7.98502	0.217803	0.999593
Tb427tmp.01.0300	7.9888	-1.12332	0.999593
Tb427tmp.01.1700	7.99591	-0.341218	0.999593
Tb427.06.4580	8.00497	0.363219	0.999593
Tb427.10.11610	8.005	-0.0553709	0.999593
Tb427.01.5200	8.00538	0.155318	0.999593
Tb427tmp.02.2190	8.00539	-0.432387	0.999593
Tb427tmp.160.5020	8.00996	0.266449	0.999593
Tb427.06.480	8.01005	-0.574014	0.999593
Tb427.01.4710	8.01871	1.00496	0.999593
Tb427tmp.02.0480	8.03235	-0.0706455	0.999593
Tb427tmp.01.0060	8.03601	-0.517544	0.999593
Tb427.05.4510	8.03721	0.0870811	0.999593
Tb427.04.700	8.03826	0.472188	0.999593
Tb427.10.4810	8.03928	-0.736848	0.999593
Tb427.03.3140	8.04542	0.491385	0.999593
Tb427tmp.01.1860	8.0482	0.277166	0.999593
Tb427.03.820	8.04867	0.457932	0.999593
Tb427.04.4680	8.0583	0.306313	0.999593
Tb427.10.11010	8.06695	-0.0582448	0.999593
Tb427.02.4900	8.07353	-0.108971	0.999593
Tb427tmp.01.3910	8.07545	0.0433846	0.999593
Tb427.10.8960	8.08072	-0.275822	0.999593
Tb427.08.4070	8.08073	0.208552	0.999593
Tb427.05.110	8.08671	-0.320997	0.999593
Tb427.03.5560	8.11584	-0.0124133	0.999593
Tb427.03.1480	8.1356	0.303792	0.999593
Tb427.02.1060	8.13658	0.38126	0.999593
Tb427.08.4120	8.15919	-0.649721	0.999593
Tb427.06.4730	8.16494	-0.835871	0.999593
Tb427.BES4.9	8.17666	0.0936894	0.999593
Tb427.BES4.9.1	8.17666	0.0936894	0.999593
Tb427.BES4.9.2	8.17666	0.0936894	0.999593
Tb427.03.550	8.1863	-0.0504765	0.999593
Tb427.06.3210	8.19523	-0.446631	0.999593
Tb427.06.3210.1	8.19523	-0.446631	0.999593
Tb427.08.4490	8.19636	0.611315	0.999593
Tb427.03.4650	8.21293	-0.0193538	0.999593
Tb427.08.580	8.21648	0.161572	0.999593
Tb427.01.630	8.21808	0.368568	0.999593
Tb427.10.9340	8.22202	0.196543	0.999593
Tb427tmp.01.7190	8.22207	-0.496817	0.999593
Tb427tmp.01.8530	8.23302	0.143592	0.999593
Tb427tmp.02.4485	8.23366	0.211324	0.999593
Tb427tmp.211.2620	8.24298	0.261927	0.999593
Tb427.04.2710	8.25117	0.336511	0.999593
Tb427.08.640	8.26349	0.323303	0.999593
Tb427.02.5330	8.26835	-0.0380634	0.999593
Tb427.07.440	8.27144	0.523792	0.999593
Tb427tmp.01.5355	8.27467	0.491888	0.999593
Tb427.10.12150	8.27845	-0.390696	0.999593
Tb427tmp.160.1070	8.28785	0.231957	0.999593
Tb427.04.3340	8.30167	-0.0171162	0.999593
Tb427.10.11750	8.31474	0.550167	0.999593
Tb427tmp.02.0050	8.32727	0.0187271	0.999593
Tb427.BES56.12	8.33231	0.0913574	0.999593
Tb427.10.16070	8.33312	-0.129258	0.999593
Tb427.03.4930	8.33962	0.0167873	0.999593
Tb427.05.4590	8.34787	-0.289934	0.999593
Tb427.05.4590.1	8.34787	-0.289934	0.999593
Tb427.07.6660	8.34955	-0.521299	0.999593
Tb427.03.4050	8.35549	-0.543137	0.999593
Tb427.10.700	8.35569	-0.258136	0.999593
Tb427.06.3730	8.3601	-0.284019	0.999593
Tb427.03.3880	8.36715	0.671768	0.999593
Tb427.BES98.10	8.36749	0.0664907	0.999593
Tb427.BES98.10.1	8.36749	0.0664907	0.999593
Tb427.10.6470	8.36921	-0.386285	0.999593
Tb427tmp.01.1980	8.39055	0.19798	0.999593
Tb427.07.6170	8.4007	-0.17103	0.999593
Tb427.07.6020	8.4033	-0.0384758	0.999593
Tb427.07.6020.1	8.4033	-0.0384758	0.999593
Tb427.05.2840	8.41278	-0.513625	0.999593
Tb427.03.5270	8.42657	0.109118	0.999593
Tb427tmp.02.0355	8.42805	-0.595074	0.999593
Tb427.10.4970	8.42822	0.349724	0.999593
Tb427.01.4620	8.42896	0.259409	0.999593
Tb427tmp.160.1680	8.42926	0.0485478	0.999593
Tb427.08.3160	8.4347	-0.139479	0.999593
Tb427.10.670	8.44811	0.116142	0.999593
Tb427.10.12730	8.4564	-0.21851	0.999593
Tb427.07.5680	8.45765	-0.0282693	0.999593
Tb427.10.15810	8.45939	0.366898	0.999593
Tb427tmp.160.4270	8.47074	0.361677	0.999593
Tb427.05.2670	8.47459	-0.179823	0.999593
Tb427.08.4850	8.47599	0.0603568	0.999593
Tb427.07.1620	8.47648	-0.218538	0.999593
Tb427tmp.160.3540	8.47677	-0.478204	0.999593
Tb427.10.5110	8.47786	-0.299561	0.999593
Tb427tmp.01.7360	8.48554	-0.00626189	0.999593
Tb427tmp.02.5600	8.48643	0.211656	0.999593
Tb427.06.2620	8.48688	-0.43705	0.999593
Tb427tmp.02.1920	8.4914	-0.0494879	0.999593
Tb427.07.370	8.50182	0.196259	0.999593
Tb427.03.3240	8.51076	0.200945	0.999593
Tb427tmp.160.3800	8.51088	0.0845381	0.999593
Tb427.08.4760	8.51896	0.0793763	0.999593
Tb427.02.4890	8.52488	-0.432046	0.999593
Tb427.03.3660	8.52522	-0.388442	0.999593
Tb427.08.8100	8.53904	-0.186522	0.999593
Tb427.10.9320	8.55058	0.00326365	0.999593
Tb427tmp.01.7900	8.55528	0.0248645	0.999593
Tb427.06.1700	8.55592	-0.262916	0.999593
Tb427tmp.211.2205	8.55849	0.228466	0.999593
Tb427tmp.160.1980	8.57923	-0.188924	0.999593
Tb427.10.12900	8.58102	-0.172217	0.999593
Tb427tmp.02.0680	8.61002	-0.531906	0.999593
Tb427.10.7850	8.61182	-0.505979	0.999593
Tb427.07.320	8.6317	-0.139266	0.999593
Tb427tmp.01.6440	8.6366	0.369303	0.999593
Tb427.07.1720	8.63779	0.50123	0.999593
Tb427.05.820	8.64367	0.404225	0.999593
Tb427.04.5140	8.64652	0.0518569	0.999593
Tb427.10.11320	8.65117	-0.00415595	0.999593
Tb427.06.210	8.65864	-1.14988	0.999593
Tb427.06.210.1	8.65864	-1.14988	0.999593
Tb427.BES29.6	8.67558	0.564767	0.999593
Tb427tmp.01.6910	8.68788	0.0210282	0.999593
Tb427tmp.01.6910.1	8.68788	0.0210282	0.999593
Tb427.04.1010	8.69195	-0.0685607	0.999593
Tb427tmp.02.2420	8.6933	-0.264607	0.999593
Tb427.01.1610	8.70698	-0.342191	0.999593
Tb427.07.1180	8.7257	0.147241	0.999593
Tb427.BES56.11	8.73634	-0.134662	0.999593
Tb427.BES56.11.1	8.73634	-0.134662	0.999593
Tb427.BES56.11.2	8.73634	-0.134662	0.999593
Tb427tmp.03.0150	8.73763	0.186831	0.999593
Tb427.04.2830	8.74892	-0.129191	0.999593
Tb427.10.12000	8.75853	-0.323099	0.999593
Tb427.06.380	8.76179	0.51853	0.999593
Tb427.02.4750	8.76337	-0.311181	0.999593
Tb427.04.3830	8.78391	-0.524083	0.999593
Tb427.10.4020	8.79248	-0.190165	0.999593
Tb427.06.4360	8.79472	-0.402798	0.999593
Tb427.07.6570	8.79688	-0.0421502	0.999593
Tb427.07.2200	8.7974	0.337725	0.999593
Tb427.06.2410	8.80286	-0.0418691	0.999593
Tb427tmp.18.0018	8.80351	0.424729	0.999593
Tb427tmp.01.2886	8.80586	0.0421466	0.999593
Tb427.10.5570	8.82204	0.434755	0.999593
Tb427.08.5190	8.82713	0.0838907	0.999593
Tb427tmp.01.3745	8.83494	0.285549	0.999593
Tb427.07.3960	8.83516	-0.0358627	0.999593
Tb427.03.3810	8.83913	-0.422653	0.999593
Tb427tmp.02.3840	8.86119	-0.124013	0.999593
Tb427.07.4780	8.86866	0.322901	0.999593
Tb427.07.1790	8.89871	0.33143	0.999593
Tb427.10.7920	8.90686	0.403123	0.999593
Tb427.01.1660	8.9173	-0.636016	0.999593
Tb427.08.2140	8.92815	-0.129073	0.999593
Tb427.10.1000	8.92967	1.30072	0.999593
Tb427tmp.02.5140	8.93407	0.246831	0.999593
Tb427.02.2270	8.93968	-0.367134	0.999593
Tb427.03.4130	8.94255	0.381102	0.999593
Tb427tmp.01.0090	8.94256	0.0362433	0.999593
Tb427.07.2740	8.96462	0.0967222	0.999593
Tb427.08.6280	8.96867	-0.389564	0.999593
Tb427.07.870	8.96939	-0.212707	0.999593
Tb427tmp.01.2910	8.97245	0.283204	0.999593
Tb427.02.5340	8.97444	0.482076	0.999593
Tb427tmp.244.2410	8.97572	0.165429	0.999593
Tb427.05.4490	8.97685	0.927362	0.999593
Tb427.07.5710	8.98083	0.557271	0.999593
Tb427.06.1640	8.98685	0.302515	0.999593
Tb427tmp.160.4840	8.99913	0.327008	0.999593
Tb427tmp.01.2770	9.00325	-0.0216851	0.999593
Tb427.03.810	9.0085	0.318033	0.999593
Tb427.02.4740	9.0245	-0.559455	0.999593
Tb427tmp.211.3470	9.02536	0.12811	0.999593
Tb427.10.760	9.02717	-0.195921	0.999593
Tb427tmp.211.3150	9.02761	0.315746	0.999593
Tb427tmp.57.0004	9.03649	-0.228547	0.999593
Tb427.10.6650	9.03956	-0.429353	0.999593
Tb427.07.5400	9.04023	0.14769	0.999593
Tb427.08.5150	9.05693	-0.313914	0.999593
Tb427.08.1930	9.06103	-0.0542188	0.999593
Tb427.07.5130	9.07092	0.0382091	0.999593
Tb427.07.850	9.07345	0.76591	0.999593
Tb427.03.2880	9.07611	0.362227	0.999593
Tb427.08.5800	9.07894	-0.0948592	0.999593
Tb427.07.1820	9.08551	0.545464	0.999593
Tb427.08.4770	9.086	0.054784	0.999593
Tb427.07.6300	9.08793	0.011116	0.999593
Tb427.10.14120	9.09745	0.541077	0.999593
Tb427.07.7440	9.09761	-0.264072	0.999593
Tb427.03.5860	9.10073	-0.0385126	0.999593
Tb427.03.5860.1	9.10073	-0.0385126	0.999593
Tb427.07.4550	9.10252	-0.348165	0.999593
Tb427.06.3200	9.10274	-0.262908	0.999593
Tb427.06.3200.1	9.10274	-0.262908	0.999593
Tb427tmp.02.0865	9.10885	0.588529	0.999593
Tb427.06.4530	9.12081	-0.255342	0.999593
Tb427tmp.01.4580	9.12646	-0.504195	0.999593
Tb427tmp.01.6020	9.12789	-0.0806711	0.999593
Tb427.06.3610	9.13681	-0.647691	0.999593
Tb427.10.8300	9.15059	-0.977774	0.999593
Tb427.04.330	9.1655	0.143805	0.999593
Tb427tmp.02.0060	9.16685	0.275857	0.999593
Tb427.06.710	9.17784	-0.475488	0.999593
Tb427tmp.01.2010	9.18325	0.388733	0.999593
Tb427tmp.01.4910	9.18576	0.0976094	0.999593
Tb427.08.2180	9.18732	-0.251755	0.999593
Tb427.06.4810	9.19251	0.190088	0.999593
Tb427.10.14350	9.19265	-0.0333517	0.999593
Tb427tmp.211.1610	9.19619	0.474905	0.999593
Tb427.01.4160	9.19941	0.55237	0.999593
Tb427tmp.57.0002	9.20495	0.00291462	0.999593
Tb427.07.4200	9.20764	-0.36818	0.999593
Tb427.10.9120	9.21644	0.745262	0.999593
Tb427.10.12450	9.23713	-0.571404	0.999593
Tb427.06.3080	9.25047	0.30483	0.999593
Tb427.08.2530	9.26218	-0.208638	0.999593
Tb427tmp.01.0270	9.26309	-0.620974	0.999593
Tb427.03.2000	9.27955	-0.40493	0.999593
Tb427.02.6150	9.28201	0.423551	0.999593
Tb427.06.4060	9.28405	0.347736	0.999593
Tb427.03.2720	9.2847	-0.130921	0.999593
Tb427tmp.03.0430	9.28806	0.18051	0.999593
Tb427.07.7390	9.29273	0.213046	0.999593
Tb427.10.12530	9.29683	0.117338	0.999593
Tb427.07.350	9.29719	0.390771	0.999593
Tb427.03.3020	9.29738	-0.0331079	0.999593
Tb427.BES122.10	9.30612	-0.641473	0.999593
Tb427.05.3180	9.3085	0.484723	0.999593
Tb427.04.3510	9.31299	-0.0564387	0.999593
Tb427.10.11900	9.31585	0.093463	0.999593
Tb427.07.7230	9.3175	-0.239288	0.999593
Tb427.10.15500	9.31882	0.0765359	0.999593
Tb427tmp.57.0003	9.32832	-0.562289	0.999593
Tb427tmp.02.3240	9.33164	0.0360138	0.999593
Tb427tmp.211.4130	9.3467	-0.629958	0.999593
Tb427tmp.211.0485	9.37249	0.0659879	0.999593
Tb427tmp.244.2420	9.38059	-0.134866	0.999593
Tb427.04.2670	9.38384	-0.254411	0.999593
Tb427tmp.02.5490	9.39207	0.687221	0.999593
Tb427.01.4730	9.4058	0.299008	0.999593
Tb427tmp.160.3370	9.41159	0.275935	0.999593
Tb427.08.2090	9.41756	-0.749144	0.999593
Tb427.06.2950	9.4305	0.769951	0.999593
Tb427tmp.02.0670	9.4416	-0.415336	0.999593
Tb427.10.7960	9.44216	-0.216028	0.999593
Tb427.06.4330	9.45621	0.158629	0.999593
Tb427tmp.01.1840	9.45754	0.53586	0.999593
Tb427.04.260	9.45794	0.897749	0.999593
Tb427.10.11920	9.46139	-0.158319	0.999593
Tb427.08.5540	9.46227	0.000747943	0.999598
Tb427.08.4290	9.46565	-0.248095	0.999593
Tb427.10.11460	9.46814	0.200318	0.999593
Tb427.02.5360	9.46948	-0.0548503	0.999593
Tb427.10.11370	9.47615	-0.181762	0.999593
Tb427.10.15200	9.47659	-0.304508	0.999593
Tb427.06.1450	9.49178	-0.136306	0.999593
Tb427.06.4270	9.49681	0.170781	0.999593
Tb427.10.11520	9.49874	-0.277617	0.999593
Tb427.08.4420	9.50312	-0.0306043	0.999593
Tb427tmp.02.3910	9.50406	0.329533	0.999593
Tb427.10.1300	9.51022	0.404897	0.999593
Tb427.03.4780	9.5134	0.360827	0.999593
Tb427tmp.28F8.200	9.51458	0.169413	0.999593
Tb427.03.2860	9.51506	0.672399	0.999593
Tb427tmp.01.6640	9.51678	-0.392357	0.999593
Tb427.08.7070	9.52092	-0.276362	0.999593
Tb427tmp.01.7150	9.5227	0.146872	0.999593
Tb427.10.13600	9.53343	0.019579	0.999593
Tb427tmp.01.6285	9.54074	0.544797	0.999593
Tb427.07.4350	9.54134	-0.12046	0.999593
Tb427.10.7910	9.54166	-0.0347592	0.999593
Tb427.10.7560	9.5453	0.231505	0.999593
Tb427.04.5210	9.55267	0.155703	0.999593
Tb427.05.750	9.55504	-0.238519	0.999593
Tb427.05.750.1	9.55504	-0.238519	0.999593
Tb427.03.1450	9.55677	0.00967085	0.999593
Tb427.04.680	9.55776	-0.0344462	0.999593
Tb427tmp.02.5790	9.56382	-0.0602118	0.999593
Tb427.03.2910	9.56446	0.154001	0.999593
Tb427.10.15510	9.56774	0.0425321	0.999593
Tb427tmp.02.4900	9.57115	-0.0967094	0.999593
Tb427.10.6990	9.5726	-0.401276	0.999593
Tb427tmp.01.5535	9.57683	-0.167927	0.999593
Tb427tmp.01.2270	9.57927	0.530246	0.999593
Tb427.01.1390	9.58031	-0.442808	0.999593
Tb427tmp.160.2100	9.5823	0.390666	0.999593
Tb427tmp.211.1680	9.61045	0.0299419	0.999593
N19B2.025	9.61302	0.293239	0.999593
Tb427.04.1130	9.62261	0.336202	0.999593
Tb427.04.4200	9.6239	-0.031562	0.999593
Tb427.04.1760	9.62847	-0.120434	0.999593
Tb427tmp.02.0445	9.63024	0.103788	0.999593
Tb427tmp.01.4360	9.63085	0.0224671	0.999593
Tb427.03.5870	9.63264	-0.0385332	0.999593
Tb427.03.5870.1	9.63264	-0.0385332	0.999593
Tb427tmp.160.2230	9.63275	0.09653	0.999593
Tb427tmp.01.8085	9.63925	0.012073	0.999593
Tb427.10.12830	9.64684	0.155206	0.999593
Tb427.07.260	9.66251	0.385404	0.999593
Tb427.01.1170	9.66379	-0.380358	0.999593
Tb427tmp.01.0415	9.66712	0.424038	0.999593
Tb427.10.13980	9.67111	-0.191195	0.999593
Tb427tmp.47.0017	9.67168	0.550188	0.999593
Tb427.10.5290	9.68182	-0.0241467	0.999593
Tb427tmp.01.3840	9.68558	-0.138637	0.999593
Tb427.04.1470	9.6887	0.0401593	0.999593
Tb427tmp.01.5920	9.68879	0.170247	0.999593
Tb427.10.13760	9.69879	0.125563	0.999593
Tb427.04.4390	9.70097	-0.409505	0.999593
Tb427.02.1730	9.71405	-0.752738	0.999593
Tb427tmp.01.7060	9.71815	-0.333281	0.999593
Tb427.06.3850	9.72599	0.345747	0.999593
Tb427.05.2160	9.73319	-0.130736	0.999593
Tb427tmp.160.5110	9.73884	-0.126415	0.999593
Tb427tmp.01.1900	9.74253	0.27418	0.999593
Tb427tmp.211.0250	9.74422	0.215062	0.999593
Tb427tmp.211.0250.1	9.74422	0.215062	0.999593
Tb427tmp.01.0970	9.75944	-0.30843	0.999593
Tb427tmp.03.0870	9.76257	-0.0484054	0.999593
Tb427.08.2500	9.76402	-0.460366	0.999593
Tb427.10.9510	9.76625	-0.144209	0.999593
Tb427.04.1030	9.77125	0.307717	0.999593
Tb427.10.15150	9.77359	-0.62921	0.999593
Tb427.08.3270	9.78381	0.324633	0.999593
Tb427.07.5580	9.78898	-0.321358	0.999593
Tb427.08.2330	9.80923	-0.149815	0.999593
Tb427.08.7810	9.81075	-0.0781003	0.999593
Tb427tmp.02.3650	9.81398	0.0392748	0.999593
Tb427tmp.211.0990	9.8226	-0.392656	0.999593
Tb427tmp.211.0990.1	9.8226	-0.392656	0.999593
Tb427.10.340	9.82281	0.188264	0.999593
Tb427tmp.02.5750	9.82413	-0.21247	0.999593
Tb427.01.4810	9.85363	0.180033	0.999593
Tb427tmp.02.3690	9.85414	-0.940091	0.999593
Tb427.10.2550	9.87742	-0.425717	0.999593
Tb427.06.1230	9.89172	-0.3818	0.999593
Tb427.04.3180	9.90168	-0.56679	0.999593
Tb427.BES122.3	9.90594	0.204402	0.999593
Tb427.BES122.3.1	9.90594	0.204402	0.999593
Tb427.08.8040	9.90997	0.325733	0.999593
Tb427.04.2330	9.91344	-0.260339	0.999593
Tb427.06.450	9.93004	0.554541	0.999593
Tb427.10.12300	9.93603	0.147106	0.999593
Tb427.10.10030	9.93706	0.000410976	0.99986
Tb427.07.5830	9.96041	0.0546998	0.999593
Tb427.10.370	9.96524	-0.138414	0.999593
Tb427.02.2940	9.97198	0.0138512	0.999593
Tb427.02.1790	9.97379	0.270318	0.999593
Tb427.10.7760	9.98242	0.3655	0.999593
Tb427.10.9610	9.99827	0.158474	0.999593
Tb427tmp.02.4370	10.0015	0.186987	0.999593
Tb427.02.5140	10.01	0.0174601	0.999593
Tb427.10.4590	10.0133	-0.114067	0.999593
Tb427.07.3600	10.0253	0.210202	0.999593
Tb427.03.2120	10.0354	-0.761186	0.999593
Tb427tmp.01.1420	10.0456	0.349274	0.999593
Tb427tmp.01.3900	10.0477	0.0169191	0.999593
Tb427.10.3250	10.0497	0.558394	0.999593
Tb427.02.4620	10.0565	0.220482	0.999593
Tb427.10.10110	10.0634	-0.153365	0.999593
Tb427.04.3720	10.0668	-0.420671	0.999593
Tb427tmp.244.2170	10.0756	0.723876	0.999593
Tb427.03.1000	10.0762	-0.250212	0.999593
Tb427.07.6550	10.0773	0.257004	0.999593
Tb427.06.1420	10.083	-0.354226	0.999593
Tb427.03.3910	10.0956	-0.320117	0.999593
Tb427.06.2180	10.109	0.572999	0.999593
Tb427.06.2180.1	10.109	0.572999	0.999593
Tb427.04.1040	10.1095	-0.427949	0.999593
Tb427.02.5290	10.1267	0.202883	0.999593
Tb427.03.3250	10.1267	-0.262315	0.999593
Tb427.07.2620	10.133	0.0364197	0.999593
Tb427tmp.01.3500	10.1357	0.431857	0.999593
Tb427.07.6230	10.1398	0.710499	0.999593
Tb427tmp.211.1900	10.144	-0.648487	0.999593
Tb427tmp.02.3930	10.1446	0.288422	0.999593
Tb427.08.3390	10.154	0.15606	0.999593
Tb427.BES10.3	10.1629	0.860852	0.999593
Tb427.08.7180	10.1655	-0.0926834	0.999593
Tb427.08.2490	10.178	-0.640914	0.999593
Tb427tmp.01.5500	10.1782	-0.302242	0.999593
Tb427.04.2420	10.1782	0.548488	0.999593
Tb427.04.1400	10.1807	0.00427412	0.999593
Tb427tmp.01.5130	10.182	0.490648	0.999593
Tb427tmp.57.0088	10.1945	-1.01751	0.999593
Tb427.06.3950	10.2022	0.159273	0.999593
Tb427.07.4540	10.2073	0.706098	0.999593
Tb427tmp.02.1020	10.2111	0.380258	0.999593
Tb427.10.4680	10.2284	-0.115271	0.999593
Tb427.07.3480	10.2294	-0.0384975	0.999593
Tb427.07.3480.1	10.2294	-0.0384975	0.999593
Tb427.BES64.2	10.2322	0.170981	0.999593
Tb427.04.940	10.2381	0.284861	0.999593
Tb427.07.1890	10.2436	0.346588	0.999593
Tb427.BES59.6	10.2506	-0.756341	0.999593
Tb427.BES59.6.1	10.2506	-0.756341	0.999593
Tb427tmp.211.4900	10.254	-0.344581	0.999593
Tb427tmp.01.8110	10.2572	-0.109963	0.999593
Tb427tmp.02.5830	10.2654	0.299025	0.999593
Tb427tmp.02.4770	10.2735	0.530633	0.999593
Tb427tmp.01.0030	10.2738	-0.241468	0.999593
Tb427.03.3630	10.2746	-0.287431	0.999593
Tb427.06.2510	10.2812	0.475885	0.999593
Tb427.03.2080	10.2928	0.0549761	0.999593
Tb427.02.4540	10.2987	-0.452729	0.999593
Tb427.04.3190	10.3005	0.26655	0.999593
Tb427.BES15.6	10.3044	-0.723575	0.999593
Tb427.BES15.6.1	10.3044	-0.723575	0.999593
Tb427.05.1050	10.3055	0.0926338	0.999593
Tb427tmp.211.2320	10.306	0.0159247	0.999593
Tb427tmp.211.2320.1	10.306	0.0159247	0.999593
Tb427.05.1370	10.3119	0.733311	0.999593
Tb427.08.2270	10.3136	0.170982	0.999593
Tb427tmp.02.3430	10.3324	-0.0579815	0.999593
Tb427.04.3610	10.3411	-0.295681	0.999593
Tb427.10.8580	10.3441	0.0124263	0.999593
Tb427.10.16160	10.3606	-0.0334531	0.999593
Tb427.10.13820	10.3629	0.468765	0.999593
Tb427.10.15960	10.3705	0.366252	0.999593
Tb427tmp.52.0004	10.3729	0.0331139	0.999593
Tb427.02.4870	10.3757	0.185946	0.999593
Tb427.01.2160	10.3795	0.226168	0.999593
[truncated: 7,637 more rows]

## Sheet: mRNA 2IPs vs no IP
Gene ID	baseMean	log2FoldChange	padj
H25N7.03	0	NA	NA
H25N7.04	0	NA	NA
Tb427.01.5330	0	NA	NA
Tb427.01.5330.1	0	NA	NA
Tb427.02.5710	0	NA	NA
Tb427.02.6270	0	NA	NA
Tb427.03.130	0	NA	NA
Tb427.03.220	0	NA	NA
Tb427.03.220.1	0	NA	NA
Tb427.03.280	0	NA	NA
Tb427.03.470	0	NA	NA
Tb427.03.490	0	NA	NA
Tb427.03.500	0	NA	NA
Tb427.03.500.1	0	NA	NA
Tb427.04.5630	0	NA	NA
Tb427.04.5630.1	0	NA	NA
Tb427.04.5660	0	NA	NA
Tb427.04.5660.1	0	NA	NA
Tb427.04.5750	0	NA	NA
Tb427.04.5750.1	0	NA	NA
Tb427.05.4760	0	NA	NA
Tb427.05.4930	0	NA	NA
Tb427.05.4950	0	NA	NA
Tb427.05.4960	0	NA	NA
Tb427.05.4960.1	0	NA	NA
Tb427.05.5030	0	NA	NA
Tb427.05.5150	0	NA	NA
Tb427.05.5150.1	0	NA	NA
Tb427.05.5190	0	NA	NA
Tb427.05.5200	0	NA	NA
Tb427.05.5200.1	0	NA	NA
Tb427.05.5220	0	NA	NA
Tb427.05.5310	0	NA	NA
Tb427.06.5220	0	NA	NA
Tb427.06.5420	0	NA	NA
Tb427.06.5570	0	NA	NA
Tb427.06.5640	0	NA	NA
Tb427.06.5820	0	NA	NA
Tb427.07.130	0	NA	NA
Tb427.07.130.1	0	NA	NA
Tb427.07.140	0	NA	NA
Tb427.07.140.1	0	NA	NA
Tb427.08.140	0	NA	NA
Tb427tmp.354.0250	0	NA	NA
Tb427tmp.354.0250.1	0	NA	NA
Tb427tmp.354.0250.2	0	NA	NA
Tb427tmp.142.0110	0	NA	NA
Tb427tmp.142.0110.1	0	NA	NA
Tb427tmp.142.0110.2	0	NA	NA
Tb427tmp.142.0480	0	NA	NA
Tb427tmp.142.0480.1	0	NA	NA
Tb427tmp.142.0480.2	0	NA	NA
Tb427tmp.09.0001	0	NA	NA
Tb427tmp.09.0007	0	NA	NA
Tb427tmp.160.0150	0	NA	NA
Tb427tmp.160.0150.1	0	NA	NA
Tb427tmp.211.5015	0	NA	NA
Tb427tmp.v2.0160	0	NA	NA
Tb427tmp.v2.0160.1	0	NA	NA
Tb427tmp.244.1880	0	NA	NA
Tb427tmp.244.1880.1	0	NA	NA
Tb427tmp.244.1880.2	0	NA	NA
Tb427tmp.244.1880.3	0	NA	NA
Tb427tmp.244.1850	0	NA	NA
Tb427tmp.v2.0190	0	NA	NA
Tb427tmp.v2.0190.1	0	NA	NA
Tb427tmp.244.1800	0	NA	NA
Tb427tmp.244.1800.1	0	NA	NA
Tb427tmp.244.1800.2	0	NA	NA
Tb427tmp.244.1800.3	0	NA	NA
Tb427tmp.244.1750	0	NA	NA
Tb427tmp.244.1750.1	0	NA	NA
Tb427tmp.244.1340	0	NA	NA
Tb427tmp.244.1340.1	0	NA	NA
Tb427tmp.244.1340.2	0	NA	NA
Tb427tmp.244.1340.3	0	NA	NA
Tb427tmp.244.1340.4	0	NA	NA
Tb427tmp.244.1330	0	NA	NA
Tb427tmp.244.1330.1	0	NA	NA
Tb427tmp.244.1330.2	0	NA	NA
Tb427tmp.244.1310	0	NA	NA
Tb427tmp.244.1310.1	0	NA	NA
Tb427tmp.244.1310.2	0	NA	NA
Tb427tmp.244.1100	0	NA	NA
Tb427tmp.244.1100.1	0	NA	NA
Tb427tmp.v2.0420	0	NA	NA
Tb427tmp.v2.0420.1	0	NA	NA
Tb427tmp.244.0490	0	NA	NA
Tb427tmp.244.0475	0	NA	NA
Tb427tmp.v2.0440	0	NA	NA
Tb427tmp.v2.0440.1	0	NA	NA
Tb427tmp.244.0240	0	NA	NA
Tb427tmp.244.0240.1	0	NA	NA
Tb427tmp.244.0240.2	0	NA	NA
Tb427tmp.244.0220	0	NA	NA
Tb427tmp.244.0220.1	0	NA	NA
Tb427tmp.244.0220.2	0	NA	NA
Tb427tmp.244.0220.3	0	NA	NA
Tb427tmp.244.0220.4	0	NA	NA
Tb427tmp.244.0220.5	0	NA	NA
Tb427tmp.244.1650	0	NA	NA
Tb427tmp.v2.0250	0	NA	NA
Tb427tmp.v2.0250.1	0	NA	NA
Tb427tmp.244.1550	0	NA	NA
Tb427tmp.244.1550.1	0	NA	NA
Tb427tmp.244.1470	0	NA	NA
Tb427tmp.244.1470.1	0	NA	NA
Tb427tmp.244.1440	0	NA	NA
Tb427tmp.v2.0290	0	NA	NA
Tb427tmp.v2.0300	0	NA	NA
Tb427tmp.v2.0300.1	0	NA	NA
Tb427tmp.v2.0300.2	0	NA	NA
Tb427tmp.v2.0320	0	NA	NA
Tb427tmp.v2.0320.1	0	NA	NA
Tb427tmp.244.0970	0	NA	NA
Tb427tmp.244.0970.1	0	NA	NA
Tb427tmp.244.0970.2	0	NA	NA
Tb427tmp.244.0970.3	0	NA	NA
Tb427tmp.v2.0350	0	NA	NA
Tb427tmp.244.0910	0	NA	NA
Tb427tmp.244.0810	0	NA	NA
Tb427tmp.v2.0370	0	NA	NA
Tb427tmp.v2.0370.1	0	NA	NA
Tb427tmp.v2.0370.2	0	NA	NA
Tb427tmp.v2.0370.3	0	NA	NA
Tb427tmp.244.0690	0	NA	NA
Tb427tmp.244.0690.1	0	NA	NA
Tb427tmp.244.0670	0	NA	NA
Tb427tmp.244.0670.1	0	NA	NA
Tb427tmp.244.0670.2	0	NA	NA
Tb427tmp.244.0670.3	0	NA	NA
Tb427tmp.v2.0390	0	NA	NA
Tb427tmp.v2.0390.1	0	NA	NA
Tb427tmp.244.0580	0	NA	NA
Tb427tmp.244.0580.1	0	NA	NA
Tb427tmp.244.0580.2	0	NA	NA
Tb427tmp.244.0580.3	0	NA	NA
Tb427tmp.244.0560	0	NA	NA
Tb427tmp.244.0540	0	NA	NA
Tb427tmp.244.0540.1	0	NA	NA
Tb427tmp.244.0530	0	NA	NA
Tb427tmp.v2.0410	0	NA	NA
Tb427tmp.244.0400	0	NA	NA
Tb427tmp.244.0400.1	0	NA	NA
Tb427tmp.244.0400.2	0	NA	NA
Tb427tmp.244.0400.3	0	NA	NA
Tb427tmp.244.0370	0	NA	NA
Tb427tmp.244.0360	0	NA	NA
Tb427tmp.244.0360.1	0	NA	NA
Tb427tmp.244.0360.2	0	NA	NA
Tb427tmp.244.0360.3	0	NA	NA
Tb427tmp.244.0350	0	NA	NA
Tb427tmp.244.0350.1	0	NA	NA
Tb427tmp.244.0350.2	0	NA	NA
Tb427tmp.244.0350.3	0	NA	NA
Tb427tmp.244.0340	0	NA	NA
Tb427tmp.244.0005	0	NA	NA
Tb427tmp.244.0005.1	0	NA	NA
Tb427.10.1020	0	NA	NA
Tb427.10.16280	0	NA	NA
Tb427.10.16290	0	NA	NA
Tb427.10.16330	0	NA	NA
Tb427.10.16400	0	NA	NA
Tb427.10.16320	0	NA	NA
Tb427.10.16320.1	0	NA	NA
Tb427tmp.47.0036	0	NA	NA
Tb427tmp.12.0019	0	NA	NA
Tb427tmp.01.3730	0	NA	NA
Tb427tmp.01.4390	0	NA	NA
Tb427tmp.57.0033	0	NA	NA
Tb427tmp.21.0004	0	NA	NA
Tb427tmp.21.0010	0	NA	NA
Tb427tmp.30.0001	0	NA	NA
Tb427tmp.30.0001.1	0	NA	NA
Tb427tmp.16.0001	0	NA	NA
Tb427tmp.01.3820	0	NA	NA
Tb427tmp.24.0004	0	NA	NA
Tb427tmp.24.0004.1	0	NA	NA
Tb427tmp.24.0004.2	0	NA	NA
Tb427tmp.24.0009	0	NA	NA
Tb427tmp.24.0009.1	0	NA	NA
Tb427tmp.24.0011	0	NA	NA
Tb427tmp.44.0001	0	NA	NA
Tb427tmp.30.0016	0	NA	NA
Tb427.BES153.13	0	NA	NA
Tb427.BES153.13.1	0	NA	NA
Tb427.BES153.13.2	0	NA	NA
Tb427.BES5.12	0	NA	NA
Tb427.BES5.12.1	0	NA	NA
Tb427.03.300	0.00903292	-1.9711	NA
Tb427.03.300.1	0.00903292	-1.9711	NA
Tb427.03.480	0.00903292	-1.9711	NA
Tb427.03.480.1	0.00903292	-1.9711	NA
Tb427.04.5780	0.00903292	-1.9711	NA
Tb427.04.5780.1	0.00903292	-1.9711	NA
Tb427.05.180	0.00903292	-1.9711	NA
Tb427.05.180.1	0.00903292	-1.9711	NA
Tb427.05.4650	0.00903292	-1.9711	NA
Tb427.05.4730	0.00903292	-1.9711	NA
Tb427.05.5210	0.00903292	-1.9711	NA
Tb427.05.5210.1	0.00903292	-1.9711	NA
Tb427.08.440	0.00903292	-1.9711	NA
Tb427tmp.354.0150	0.00903292	-1.9711	NA
Tb427tmp.354.0150.1	0.00903292	-1.9711	NA
Tb427tmp.354.0190	0.00903292	-1.9711	NA
Tb427tmp.354.0190.1	0.00903292	-1.9711	NA
Tb427tmp.354.0260	0.00903292	-1.9711	NA
Tb427tmp.354.0260.1	0.00903292	-1.9711	NA
Tb427tmp.354.0260.2	0.00903292	-1.9711	NA
Tb427tmp.354.0260.3	0.00903292	-1.9711	NA
Tb427tmp.354.0260.4	0.00903292	-1.9711	NA
Tb427tmp.142.0060	0.00903292	-1.9711	NA
Tb427tmp.09.0005	0.00903292	-1.9711	NA
Tb427tmp.09.0005.1	0.00903292	-1.9711	NA
Tb427tmp.160.0045	0.00903292	-1.9711	NA
Tb427tmp.160.0060	0.00903292	-1.9711	NA
Tb427tmp.160.0060.1	0.00903292	-1.9711	NA
Tb427tmp.160.0060.2	0.00903292	-1.9711	NA
Tb427tmp.160.0110	0.00903292	-1.9711	NA
Tb427tmp.244.1300	0.00903292	-1.9711	NA
Tb427tmp.244.1300.1	0.00903292	-1.9711	NA
Tb427tmp.244.1300.2	0.00903292	-1.9711	NA
Tb427tmp.244.0900	0.00903292	-1.9711	NA
Tb427tmp.244.0900.1	0.00903292	-1.9711	NA
Tb427tmp.244.0630	0.00903292	-1.9711	NA
Tb427tmp.244.0630.1	0.00903292	-1.9711	NA
Tb427tmp.244.0630.2	0.00903292	-1.9711	NA
Tb427tmp.244.0610	0.00903292	-1.9711	NA
Tb427tmp.244.0610.1	0.00903292	-1.9711	NA
Tb427tmp.244.0610.2	0.00903292	-1.9711	NA
Tb427tmp.244.0610.3	0.00903292	-1.9711	NA
Tb427tmp.244.0610.4	0.00903292	-1.9711	NA
Tb427tmp.244.0320	0.00903292	-1.9711	NA
Tb427tmp.57.0039	0.00903292	-1.9711	NA
Tb427tmp.57.0039.1	0.00903292	-1.9711	NA
Tb427.BES65.12	0.00903292	-1.9711	NA
Tb427.BES65.12.1	0.00903292	-1.9711	NA
Tb427.BES65.12.2	0.00903292	-1.9711	NA
Tb427.04.5700	0.00937745	-1.9711	NA
Tb427.04.5700.1	0.00937745	-1.9711	NA
Tb427tmp.354.0130	0.00937745	-1.9711	NA
Tb427tmp.354.0130.1	0.00937745	-1.9711	NA
Tb427tmp.142.0030	0.00937745	-1.9711	NA
Tb427tmp.142.0030.1	0.00937745	-1.9711	NA
Tb427tmp.142.0030.2	0.00937745	-1.9711	NA
Tb427tmp.142.0135	0.00937745	-1.9711	NA
Tb427tmp.244.1390	0.00937745	-1.9711	NA
Tb427tmp.244.1390.1	0.00937745	-1.9711	NA
13J3.03	0.0142216	-0.570624	NA
Tb427.05.190	0.0142216	-0.570624	NA
Tb427.05.5130	0.0142216	-0.570624	NA
Tb427.06.5740	0.0142216	-0.570624	NA
Tb427.06.5740.1	0.0142216	-0.570624	NA
Tb427tmp.160.0070	0.0142216	-0.570624	NA
Tb427.BES10.9	0.0142216	-0.570624	NA
Tb427.BES10.9.1	0.0142216	-0.570624	NA
Tb427.03.330	0.0174541	-0.417988	NA
Tb427.03.330.1	0.0174541	-0.417988	NA
Tb427.03.340	0.0174541	-0.417988	NA
Tb427.03.340.1	0.0174541	-0.417988	NA
Tb427.04.5600	0.0174541	-0.417988	NA
Tb427.04.5600.1	0.0174541	-0.417988	NA
Tb427.05.4840	0.0174541	-0.417988	NA
Tb427.05.4840.1	0.0174541	-0.417988	NA
Tb427tmp.244.0140	0.0174541	-0.417988	NA
Tb427tmp.244.0140.1	0.0174541	-0.417988	NA
Tb427.10.16370	0.0174541	-0.417988	NA
Tb427.10.16370.1	0.0174541	-0.417988	NA
Tb427tmp.30.0004	0.0174541	-0.417988	NA
13J1.15	0.0180658	-1.97111	NA
Tb427.06.5470	0.0180658	-1.97111	NA
Tb427.06.5470.1	0.0180658	-1.97111	NA
Tb427tmp.244.0390	0.0180658	-1.97111	NA
Tb427.05.5170	0.0184104	-1.97111	NA
Tb427.05.5170.1	0.0184104	-1.97111	NA
Tb427.06.5320	0.0184104	-1.97111	NA
Tb427.06.5320.1	0.0184104	-1.97111	NA
Tb427tmp.142.0460	0.0184104	-1.97111	NA
Tb427tmp.142.0460.1	0.0184104	-1.97111	NA
Tb427tmp.244.1140	0.0184104	-1.97111	NA
Tb427tmp.244.1140.1	0.0184104	-1.97111	NA
Tb427tmp.244.1140.2	0.0184104	-1.97111	NA
Tb427tmp.244.1140.3	0.0184104	-1.97111	NA
Tb427tmp.244.1000	0.0184104	-1.97111	NA
13J3.14	0.0187549	-1.97111	NA
Tb427tmp.354.0120	0.0187549	-1.97111	NA
Tb427tmp.354.0120.1	0.0187549	-1.97111	NA
Tb427tmp.244.0780	0.0187549	-1.97111	NA
Tb427tmp.244.0780.1	0.0187549	-1.97111	NA
Tb427.04.5800	0.0232546	-0.570644	NA
Tb427.05.4670	0.0232546	-0.570644	NA
Tb427tmp.244.1840	0.0232546	-0.570644	NA
Tb427tmp.244.1070	0.0232546	-0.570644	NA
Tb427tmp.244.1070.1	0.0232546	-0.570644	NA
Tb427tmp.244.1070.2	0.0232546	-0.570644	NA
Tb427tmp.v2.0380	0.0232546	-0.570644	NA
Tb427tmp.v2.0380.1	0.0232546	-0.570644	NA
Tb427tmp.244.1720	0.0235991	-0.570645	NA
Tb427tmp.244.1720.1	0.0235991	-0.570645	NA
Tb427tmp.244.0790	0.0235991	-0.570645	NA
Tb427tmp.244.0790.1	0.0235991	-0.570645	NA
Tb427tmp.244.0790.2	0.0235991	-0.570645	NA
Tb427tmp.244.0790.3	0.0235991	-0.570645	NA
Tb427tmp.142.0290	0.026487	-0.418004	NA
Tb427tmp.v2.0060	0.026487	-0.418004	NA
Tb427tmp.v2.0060.1	0.026487	-0.418004	NA
Tb427tmp.11.0016	0.0268316	-0.418007	NA
Tb427.04.5650	0.0270988	-1.97112	NA
Tb427tmp.24.0005	0.0270988	-1.97112	NA
Tb427.06.5630	0.0316757	0.477851	NA
Tb427.06.5630.1	0.0316757	0.477851	NA
Tb427tmp.244.1890	0.0316757	0.477851	NA
Tb427tmp.244.1890.1	0.0316757	0.477851	NA
Tb427tmp.244.1890.2	0.0316757	0.477851	NA
Tb427tmp.244.1890.3	0.0316757	0.477851	NA
Tb427tmp.16.0002	0.0316757	0.477851	NA
Tb427tmp.16.0002.1	0.0316757	0.477851	NA
Tb427.04.5690	0.0322875	-0.570657	NA
Tb427.BES126.13	0.0322875	-0.570657	NA
Tb427tmp.244.1450	0.032632	-0.570658	NA
Tb427tmp.244.1450.1	0.032632	-0.570658	NA
Tb427.03.110	0.03552	-0.41802	NA
Tb427.03.110.1	0.03552	-0.41802	NA
Tb427.06.5250	0.0358645	-0.41802	NA
Tb427.06.5580	0.0374762	0.337157	NA
Tb427tmp.244.0660	0.0378207	0.337157	NA
Tb427tmp.244.0660.1	0.0378207	0.337157	NA
Tb427tmp.244.0660.2	0.0378207	0.337157	NA
Tb427tmp.160.0030	0.0410532	0.477831	NA
Tb427tmp.160.0030.1	0.0410532	0.477831	NA
Tb427tmp.160.0030.2	0.0410532	0.477831	NA
Tb427.10.4350	0.0413204	-0.570665	NA
Tb427.06.5720	0.0416649	-0.570666	NA
Tb427.06.5720.1	0.0416649	-0.570666	NA
Tb427tmp.24.0014	0.0448974	-0.418028	NA
Tb427tmp.24.0014.1	0.0448974	-0.418028	NA
Tb427tmp.24.0014.2	0.0448974	-0.418028	NA
Tb427tmp.24.0014.3	0.0448974	-0.418028	NA
Tb427tmp.24.0014.4	0.0448974	-0.418028	NA
Tb427.10.14060	0.0465091	0.337144	NA
Tb427.05.5100	0.0500861	0.477817	NA
Tb427.05.5100.1	0.0500861	0.477817	NA
Tb427tmp.160.0120	0.0500861	0.477817	NA
Tb427.04.2090	0.0506979	-0.570671	NA
Tb427.03.420	0.0522558	-3.3466	NA
Tb427.03.420.1	0.0522558	-3.3466	NA
Tb427.03.440	0.0522558	-3.3466	NA
Tb427.03.440.1	0.0522558	-3.3466	NA
Tb427.05.4720	0.0522558	-3.3466	NA
Tb427.05.4720.1	0.0522558	-3.3466	NA
Tb427.07.120	0.0522558	-3.3466	NA
Tb427.07.120.1	0.0522558	-3.3466	NA
Tb427.08.340	0.0522558	-3.3466	NA
Tb427.08.340.1	0.0522558	-3.3466	NA
Tb427tmp.354.0100	0.0522558	-3.3466	NA
Tb427tmp.244.1730	0.0522558	-3.3466	NA
Tb427tmp.244.1730.1	0.0522558	-3.3466	NA
Tb427tmp.244.0750	0.0522558	-3.3466	NA
Tb427tmp.244.0750.1	0.0522558	-3.3466	NA
Tb427tmp.244.0750.2	0.0522558	-3.3466	NA
Tb427tmp.244.0750.3	0.0522558	-3.3466	NA
Tb427tmp.244.1620	0.0522558	-3.3466	NA
Tb427tmp.244.1620.1	0.0522558	-3.3466	NA
Tb427tmp.244.1210	0.0522558	-3.3466	NA
Tb427tmp.244.1210.1	0.0522558	-3.3466	NA
Tb427tmp.244.1210.2	0.0522558	-3.3466	NA
Tb427tmp.244.1210.3	0.0522558	-3.3466	NA
Tb427tmp.244.0700	0.0522558	-3.3466	NA
Tb427tmp.244.0700.1	0.0522558	-3.3466	NA
Tb427tmp.244.0700.2	0.0522558	-3.3466	NA
Tb427tmp.16.0004	0.0522558	-3.3466	NA
Tb427tmp.16.0004.1	0.0522558	-3.3466	NA
Tb427tmp.16.0004.2	0.0522558	-3.3466	NA
Tb427tmp.44.0008	0.0522558	-3.3466	NA
Tb427tmp.11.0021	0.0522558	-3.3466	NA
Tb427.04.5720	0.0531794	-1.9711	NA
Tb427.04.5720.1	0.0531794	-1.9711	NA
Tb427.05.5180	0.0531794	-1.9711	NA
Tb427.05.5180.1	0.0531794	-1.9711	NA
Tb427.06.5270	0.0531794	-1.9711	NA
Tb427tmp.354.0240	0.0531794	-1.9711	NA
Tb427tmp.354.0240.1	0.0531794	-1.9711	NA
Tb427tmp.354.0240.2	0.0531794	-1.9711	NA
Tb427tmp.354.0240.3	0.0531794	-1.9711	NA
Tb427tmp.160.0160	0.0531794	-1.9711	NA
Tb427tmp.v2.0210	0.0531794	-1.9711	NA
Tb427tmp.v2.0210.1	0.0531794	-1.9711	NA
Tb427tmp.v2.0210.2	0.0531794	-1.9711	NA
Tb427tmp.v2.0210.3	0.0531794	-1.9711	NA
Tb427tmp.v2.0210.4	0.0531794	-1.9711	NA
Tb427tmp.v2.0220	0.0531794	-1.9711	NA
Tb427tmp.v2.0220.1	0.0531794	-1.9711	NA
Tb427tmp.v2.0220.2	0.0531794	-1.9711	NA
Tb427.BES28.14	0.0531794	-1.9711	NA
Tb427.BES28.14.1	0.0531794	-1.9711	NA
Tb427.01.5320	0.0612887	-3.34661	NA
Tb427.01.5320.1	0.0612887	-3.34661	NA
Tb427.01.5320.2	0.0612887	-3.34661	NA
Tb427tmp.244.0500	0.0612887	-3.34661	NA
Tb427tmp.244.0500.1	0.0612887	-3.34661	NA
Tb427tmp.244.0500.2	0.0612887	-3.34661	NA
Tb427tmp.v2.0330	0.0612887	-3.34661	NA
Tb427tmp.v2.0330.1	0.0612887	-3.34661	NA
Tb427tmp.244.0880	0.0612887	-3.34661	NA
Tb427tmp.244.0880.1	0.0612887	-3.34661	NA
Tb427tmp.244.0880.2	0.0612887	-3.34661	NA
Tb427tmp.142.0120	0.0616333	-3.34661	NA
Tb427tmp.142.0120.1	0.0616333	-3.34661	NA
Tb427tmp.142.0120.2	0.0616333	-3.34661	NA
Tb427.04.5670	0.0622123	-1.97111	NA
Tb427.06.5750	0.0622123	-1.97111	NA
Tb427.06.5750.1	0.0622123	-1.97111	NA
Tb427tmp.244.1570	0.0622123	-1.97111	NA
Tb427tmp.244.1180	0.0622123	-1.97111	NA
Tb427tmp.244.1180.1	0.0622123	-1.97111	NA
Tb427tmp.244.1180.2	0.0622123	-1.97111	NA
Tb427tmp.57.0026	0.0622123	-1.97111	NA
Tb427tmp.57.0026.1	0.0622123	-1.97111	NA
Tb427tmp.244.0920	0.0664775	-1.94614	NA
Tb427tmp.244.0920.1	0.0664775	-1.94614	NA
Tb427tmp.244.0920.2	0.0664775	-1.94614	NA
Tb427tmp.244.0920.3	0.0664775	-1.94614	NA
Tb427.03.310	0.0697099	-1.79349	NA
Tb427.03.310.1	0.0697099	-1.79349	NA
Tb427tmp.244.1490	0.0703217	-3.34662	NA
Tb427tmp.244.1490.1	0.0703217	-3.34662	NA
Tb427tmp.244.0170	0.0706335	-0.418006	NA
Tb427tmp.244.0170.1	0.0706335	-0.418006	NA
Tb427tmp.244.0170.2	0.0706335	-0.418006	NA
Tb427tmp.244.0170.3	0.0706335	-0.418006	NA
Tb427tmp.244.0170.4	0.0706335	-0.418006	NA
Tb427tmp.244.1200	0.0706335	-0.418006	NA
Tb427tmp.244.1200.1	0.0706335	-0.418006	NA
Tb427tmp.244.1920	0.0706662	-3.34662	NA
Tb427tmp.244.1920.1	0.0706662	-3.34662	NA
Tb427.03.410	0.0715898	-1.97113	NA
Tb427.03.410.1	0.0715898	-1.97113	NA
Tb427.04.5550	0.0730142	-3.59609	NA
Tb427tmp.244.0800	0.0730142	-3.59609	NA
Tb427tmp.244.0800.1	0.0730142	-3.59609	NA
Tb427tmp.244.0870	0.0730142	-3.59609	NA
Tb427tmp.244.0870.1	0.0730142	-3.59609	NA
Tb427tmp.244.0120	0.0730142	-3.59609	NA
Tb427tmp.244.0120.1	0.0730142	-3.59609	NA
Tb427tmp.20.0003	0.0730142	-3.59609	NA
Tb427tmp.20.0003.1	0.0730142	-3.59609	NA
Tb427tmp.57.0015	0.0730142	-3.59609	NA
Tb427tmp.57.0015.1	0.0730142	-3.59609	NA
Tb427tmp.v2.0280	0.0787428	-1.7935	NA
Tb427tmp.v2.0280.1	0.0787428	-1.7935	NA
Tb427.04.5730	0.0796664	-0.418006	NA
Tb427.04.5730.1	0.0796664	-0.418006	NA
Tb427.04.5730.2	0.0796664	-0.418006	NA
Tb427tmp.142.0180	0.0796664	-0.418006	NA
Tb427tmp.142.0180.1	0.0796664	-0.418006	NA
Tb427tmp.142.0180.2	0.0796664	-0.418006	NA
Tb427tmp.142.0180.3	0.0796664	-0.418006	NA
Tb427tmp.244.0815	0.0800109	-0.418026	NA
Tb427tmp.244.0815.1	0.0800109	-0.418026	NA
Tb427.03.2510	0.0811064	0.607893	NA
Tb427tmp.142.0450	0.0811064	0.607893	NA
Tb427tmp.v1.0900	0.0814173	1.47839	NA
Tb427.03.120	0.0823917	-3.59612	NA
Tb427tmp.244.0290	0.0848551	0.477832	NA
Tb427tmp.244.0290.1	0.0848551	0.477832	NA
Tb427tmp.244.0290.2	0.0848551	0.477832	NA
Tb427tmp.244.0680	0.0872359	-2.19565	NA
Tb427tmp.244.0680.1	0.0872359	-2.19565	NA
Tb427tmp.244.0680.2	0.0872359	-2.19565	NA
Tb427tmp.244.0680.3	0.0872359	-2.19565	NA
Tb427tmp.244.0680.4	0.0872359	-2.19565	NA
Tb427tmp.244.0150	0.0880876	0.607924	NA
Tb427tmp.244.0150.1	0.0880876	0.607924	NA
Tb427.04.5740	0.0904683	-2.043	NA
Tb427.04.5740.1	0.0904683	-2.043	NA
Tb427tmp.142.0470	0.0917691	-3.59614	NA
Tb427tmp.142.0470.1	0.0917691	-3.59614	NA
Tb427.10.8340	0.095121	-1.97114	NA
Tb427tmp.244.0110	0.0962688	-2.19569	NA
Tb427tmp.244.0110.1	0.0962688	-2.19569	NA
Tb427tmp.244.0110.2	0.0962688	-2.19569	NA
Tb427tmp.244.0110.3	0.0962688	-2.19569	NA
Tb427tmp.244.0470	0.102921	0.477799	NA
Tb427tmp.244.0470.1	0.102921	0.477799	NA
Tb427tmp.244.0090	0.10361	0.477798	NA
Tb427tmp.244.0090.1	0.10361	0.477798	NA
Tb427tmp.244.1540	0.104512	-4.19528	NA
Tb427tmp.244.1540.1	0.104512	-4.19528	NA
Tb427tmp.244.0940	0.105435	-3.34661	NA
Tb427tmp.244.0940.1	0.105435	-3.34661	NA
Tb427tmp.244.0940.2	0.105435	-3.34661	NA
Tb427tmp.11.0015	0.105435	-3.34661	NA
Tb427.BES59.8	0.105646	-2.19571	NA
Tb427.BES59.8.1	0.105646	-2.19571	NA
Tb427tmp.244.0420	0.106359	-1.97111	NA
Tb427tmp.244.0420.1	0.106359	-1.97111	NA
Tb427.04.5770	0.106498	0.607891	NA
Tb427.04.5770.1	0.106498	0.607891	NA
Tb427tmp.244.1190	0.108454	1.01616	NA
Tb427tmp.244.1190.1	0.108454	1.01616	NA
Tb427tmp.244.1190.2	0.108454	1.01616	NA
Tb427tmp.244.0480	0.108534	-2.04305	NA
Tb427.BES10.8	0.111195	1.01614	NA
Tb427tmp.244.1090	0.112298	0.477791	NA
Tb427.05.4810	0.113545	-4.1953	NA
Tb427.04.5680	0.114468	-3.34663	NA
Tb427.04.5680.1	0.114468	-3.34663	NA
Tb427.04.5580	0.114813	-3.34663	NA
Tb427tmp.244.1380	0.114813	-3.34663	NA
Tb427tmp.244.1380.1	0.114813	-3.34663	NA
Tb427tmp.244.1380.2	0.114813	-3.34663	NA
Tb427tmp.354.0220	0.119657	-1.94616	NA
Tb427tmp.354.0220.1	0.119657	-1.94616	NA
Tb427tmp.354.0220.2	0.119657	-1.94616	NA
Tb427.04.5510	0.120278	-3.34661	NA
Tb427.04.5510.1	0.120278	-3.34661	NA
Tb427tmp.244.1590	0.121202	-1.97111	NA
Tb427tmp.244.1590.1	0.121202	-1.97111	NA
Tb427tmp.244.1590.2	0.121202	-1.97111	NA
Tb427tmp.244.1590.3	0.121202	-1.97111	NA
Tb427tmp.244.1590.4	0.121202	-1.97111	NA
Tb427tmp.244.1590.5	0.121202	-1.97111	NA
Tb427tmp.244.1870	0.122144	-0.516178	NA
Tb427tmp.244.1870.1	0.122144	-0.516178	NA
Tb427tmp.244.1020	0.122577	-4.19531	NA
Tb427tmp.244.1020.1	0.122577	-4.19531	NA
Tb427tmp.244.1020.2	0.122577	-4.19531	NA
Tb427tmp.244.1710	0.122889	-1.7935	NA
Tb427tmp.244.1710.1	0.122889	-1.7935	NA
Tb427tmp.244.1710.2	0.122889	-1.7935	NA
Tb427tmp.244.1710.3	0.122889	-1.7935	NA
Tb427.05.4980	0.123813	-0.418018	NA
N19B2.170	0.123977	0.917928	NA
Tb427.03.2530	0.126315	1.82859	NA
Tb427.03.2530.1	0.126315	1.82859	NA
Tb427.08.5930	0.126945	-2.04308	NA
Tb427tmp.160.0260	0.127289	-2.04308	NA
Tb427tmp.354.0090	0.130999	-2.64218	NA
Tb427.06.5730	0.131343	-2.64218	NA
Tb427.06.5730.1	0.131343	-2.64218	NA
Tb427.05.5050	0.131397	-0.457558	NA
Tb427.03.390	0.135227	-3.59615	NA
Tb427.03.390.1	0.135227	-3.59615	NA
Tb427tmp.244.1700	0.135286	1.47837	NA
Tb427tmp.244.1700.1	0.135286	1.47837	NA
Tb427tmp.354.0210	0.135571	-3.59615	NA
Tb427tmp.354.0210.1	0.135571	-3.59615	NA
Tb427tmp.354.0210.2	0.135571	-3.59615	NA
Tb427tmp.354.0210.3	0.135571	-3.59615	NA
Tb427tmp.244.0130	0.136045	-1.97111	NA
Tb427tmp.244.0130.1	0.136045	-1.97111	NA
Tb427tmp.244.0130.2	0.136045	-1.97111	NA
Tb427tmp.244.0130.3	0.136045	-1.97111	NA
Tb427.06.5780	0.137723	-1.94618	NA
Tb427tmp.244.0210	0.138412	-1.94618	NA
Tb427tmp.244.0210.1	0.138412	-1.94618	NA
Tb427tmp.244.0210.2	0.138412	-1.94618	NA
Tb427.04.5610	0.139492	-3.02991	NA
Tb427.04.5610.1	0.139492	-3.02991	NA
Tb427tmp.354.0230	0.140955	-1.79353	NA
Tb427tmp.244.0280	0.141166	-1.14727	NA
Tb427tmp.244.0280.1	0.141166	-1.14727	NA
Tb427tmp.244.1580	0.142706	0.102885	NA
Tb427tmp.v2.0340	0.142724	-2.87724	NA
Tb427tmp.244.1110	0.14293	-3.34664	NA
Tb427tmp.244.1110.1	0.14293	-3.34664	NA
Tb427tmp.244.1110.2	0.14293	-3.34664	NA
Tb427tmp.24.0012	0.144259	-3.59618	NA
Tb427.06.5700	0.146028	-4.63727	NA
Tb427.06.5700.1	0.146028	-4.63727	NA
Tb427tmp.24.0008	0.146028	-4.63727	NA
Tb427tmp.24.0008.1	0.146028	-4.63727	NA
Tb427tmp.24.0008.2	0.146028	-4.63727	NA
Tb427tmp.160.0080	0.146765	-1.79352	NA
Tb427tmp.160.0080.1	0.146765	-1.79352	NA
Tb427tmp.160.0080.2	0.146765	-1.79352	NA
Tb427tmp.244.0030	0.152102	-2.87726	NA
Tb427tmp.244.0030.1	0.152102	-2.87726	NA
Tb427tmp.244.0030.2	0.152102	-2.87726	NA
Tb427tmp.244.0030.3	0.152102	-2.87726	NA
Tb427tmp.244.0030.4	0.152102	-2.87726	NA
Tb427tmp.51.0005	0.152566	-1.94618	NA
Tb427tmp.244.1350	0.157486	-1.61629	NA
Tb427tmp.244.1350.1	0.157486	-1.61629	NA
Tb427tmp.244.1690	0.160178	-1.85133	NA
Tb427tmp.244.1690.1	0.160178	-1.85133	NA
Tb427.BES10.10	0.161135	-2.87727	NA
Tb427.06.5710	0.161714	-2.04309	NA
Tb427tmp.244.0860	0.161714	-2.04309	NA
Tb427tmp.244.0860.1	0.161714	-2.04309	NA
Tb427.04.5760	0.162245	0.337105	NA
Tb427.04.5760.1	0.162245	0.337105	NA
Tb427tmp.244.1780	0.164439	-4.6373	NA
Tb427tmp.244.1780.1	0.164439	-4.6373	NA
Tb427tmp.244.0270	0.164866	1.10881	NA
Tb427tmp.244.0270.1	0.164866	1.10881	NA
Tb427.BES59.5	0.166617	2.06353	NA
Tb427tmp.14.0025	0.167476	-1.03838	NA
Tb427.BES129.1	0.174472	-2.32902	NA
Tb427tmp.354.0180	0.180727	1.10879	NA
Tb427tmp.354.0180.1	0.180727	1.10879	NA
Tb427.04.170	0.184147	1.01613	NA
Tb427tmp.v2.0080	0.184511	2.15598	NA
Tb427tmp.v2.0080.1	0.184511	2.15598	NA
Tb427tmp.v2.0080.2	0.184511	2.15598	NA
Tb427tmp.v2.0080.3	0.184511	2.15598	NA
Tb427tmp.v2.0080.4	0.184511	2.15598	NA
Tb427tmp.244.0960	0.185479	-4.19533	NA
Tb427tmp.244.0960.1	0.185479	-4.19533	NA
Tb427.04.5530	0.186665	-1.26279	NA
Tb427.04.5530.1	0.186665	-1.26279	NA
Tb427tmp.354.0070	0.202628	-2.19574	NA
Tb427tmp.354.0070.1	0.202628	-2.19574	NA
Tb427tmp.v2.0110	0.203249	-3.59618	NA
Tb427tmp.v2.0110.1	0.203249	-3.59618	NA
13J3.13	0.204196	0.477769	NA
Tb427.05.5140	0.204813	-3.34666	NA
Tb427.03.460	0.206384	1.40625	NA
Tb427.03.460.1	0.206384	1.40625	NA
Tb427tmp.244.1860	0.207531	2.01512	NA
Tb427tmp.244.1860.1	0.207531	2.01512	NA
Tb427tmp.244.1230	0.208977	-1.79354	NA
Tb427tmp.244.1230.1	0.208977	-1.79354	NA
Tb427tmp.244.1230.2	0.208977	-1.79354	NA
Tb427tmp.244.1230.3	0.208977	-1.79354	NA
Tb427.10.6430	0.214199	-2.79489	NA
Tb427tmp.44.0010	0.219986	-0.911951	NA
Tb427tmp.44.0010.1	0.219986	-0.911951	NA
Tb427tmp.44.0010.2	0.219986	-0.911951	NA
Tb427.04.5540	0.221171	-3.34664	NA
Tb427tmp.354.0140	0.221688	-2.64223	NA
Tb427tmp.354.0140.1	0.221688	-2.64223	NA
Tb427tmp.354.0140.2	0.221688	-2.64223	NA
Tb427tmp.354.0140.3	0.221688	-2.64223	NA
Tb427tmp.142.0010	0.229459	-1.1473	NA
Tb427tmp.142.0010.1	0.229459	-1.1473	NA
Tb427.06.5240	0.230544	-0.570707	NA
Tb427.BES40.1	0.231505	-3.08416	NA
Tb427tmp.244.1050	0.237357	-2.64221	NA
Tb427tmp.244.1050.1	0.237357	-2.64221	NA
Tb427.BES51.10	0.239923	2.11043	NA
Tb427tmp.v2.0170	0.241375	-1.74641	NA
Tb427tmp.v2.0170.1	0.241375	-1.74641	NA
Tb427tmp.v2.0170.2	0.241375	-1.74641	NA
Tb427tmp.v2.0170.3	0.241375	-1.74641	NA
Tb427tmp.244.1220	0.264261	-3.02997	NA
Tb427tmp.244.1220.1	0.264261	-3.02997	NA
Tb427tmp.244.1220.2	0.264261	-3.02997	NA
Tb427.BES51.8	0.272018	-0.179073	NA
Tb427.BES51.8.1	0.272018	-0.179073	NA
Tb427.03.320	0.278907	-5.09002	NA
Tb427.03.320.1	0.278907	-5.09002	NA
Tb427.03.2540	0.287736	-1.65004	NA
Tb427.03.2540.1	0.287736	-1.65004	NA
Tb427.BES126.14	0.291966	2.63247	NA
Tb427.BES51.5	0.307431	-2.64225	NA
Tb427tmp.244.1680	0.308187	-1.88417	NA
Tb427tmp.244.1680.1	0.308187	-1.88417	NA
Tb427tmp.244.0060	0.311482	-1.32371	NA
Tb427tmp.244.0060.1	0.311482	-1.32371	NA
Tb427tmp.244.0060.2	0.311482	-1.32371	NA
Tb427.03.2580	0.311943	-0.687569	NA
Tb427tmp.244.0410	0.313209	-0.767637	NA
Tb427tmp.244.1600	0.32259	-2.32429	NA
Tb427tmp.244.1600.1	0.32259	-2.32429	NA
13J3.04	0.354513	2.59967	NA
N19B2.185	0.362225	0.780466	NA
Tb427tmp.244.0080	0.378467	-1.29031	NA
Tb427tmp.244.0080.1	0.378467	-1.29031	NA
Tb427tmp.244.0080.2	0.378467	-1.29031	NA
Tb427.BES15.5	0.387798	-0.952991	NA
Tb427.04.5590	0.397533	-0.853568	NA
Tb427.04.5590.1	0.397533	-0.853568	NA
Tb427.01.5150	0.398782	-0.395776	NA
Tb427.10.7170	0.416269	0.780462	NA
Tb427tmp.11.0025	0.441145	0.370003	NA
Tb427.10.1010	0.446118	1.82854	NA
Tb427tmp.244.1240	0.448522	-1.54139	NA
Tb427tmp.244.1240.1	0.448522	-1.54139	NA
Tb427.04.5560	0.4726	0.254423	NA
Tb427.BES122.4	0.487878	-0.853591	NA
Tb427.07.1940	0.522139	-0.946566	NA
Tb427.08.7880	0.529805	0.041083	NA
Tb427.01.5260	0.575878	-0.621843	NA
Tb427tmp.244.1510	0.616119	-0.494209	NA
Tb427tmp.244.1510.1	0.616119	-0.494209	NA
Tb427tmp.244.1510.2	0.616119	-0.494209	NA
Tb427tmp.244.1510.3	0.616119	-0.494209	NA
Tb427.05.5090	0.619164	-1.29035	NA
Tb427.02.960	0.647797	0.856858	NA
Tb427.04.140	0.651167	0.530031	NA
Tb427tmp.55.0028	0.663208	-0.195582	NA
Tb427.07.3260	0.669022	-0.256892	NA
Tb427.06.530	0.685181	1.00117	NA
Tb427.07.7560	0.711317	0.67387	NA
Tb427.07.7560.1	0.711317	0.67387	NA
Tb427.BES126.12	0.711379	1.25695	NA
Tb427tmp.244.0570	0.749482	0.727022	NA
Tb427tmp.244.0570.1	0.749482	0.727022	NA
Tb427tmp.244.0570.2	0.749482	0.727022	NA
Tb427tmp.244.0570.3	0.749482	0.727022	NA
Tb427.BES122.11	0.759498	-0.771186	NA
Tb427.10.8350	0.760186	-1.29393	NA
Tb427tmp.160.2410	0.796224	-0.489652	NA
Tb427.08.510	0.797374	0.817964	NA
H25N7.10	0.828365	0.0707268	NA
Tb427.08.5920	0.858297	-1.22375	NA
Tb427.BES29.7	0.887015	0.556229	NA
Tb427.BES29.7.1	0.887015	0.556229	NA
Tb427.BES29.7.2	0.887015	0.556229	NA
Tb427tmp.244.0440	0.915432	-1.03418	NA
N19B2.015	0.960649	2.12947	NA
Tb427.04.5790	0.994942	-0.153025	NA
Tb427.10.12770	1.01826	-0.396672	NA
Tb427.01.4640	1.07394	1.84894	NA
Tb427.05.380	1.09069	0.0374347	NA
Tb427.04.280	1.17094	0.952333	NA
Tb427tmp.24.0006	1.17945	-0.303892	NA
Tb427tmp.24.0006.1	1.17945	-0.303892	NA
Tb427tmp.24.0006.2	1.17945	-0.303892	NA
Tb427.10.10270	1.18809	1.07591	NA
Tb427tmp.244.1970	1.21102	-0.197352	NA
Tb427.BES153.9	1.21163	0.227628	NA
Tb427.BES29.8	1.25649	-0.151104	NA
Tb427.BES134.3	1.28338	-0.901178	NA
Tb427.08.8060	1.30026	0.209229	NA
Tb427tmp.244.1130	1.30054	-1.86426	NA
Tb427tmp.244.1130.1	1.30054	-1.86426	NA
Tb427.BES65.8	1.30802	-0.601521	NA
Tb427.BES4.10	1.32016	-0.323489	NA
Tb427.02.1290	1.35081	0.0890565	NA
13J3.10	1.3551	-0.60243	NA
Tb427.06.330	1.35615	-0.012376	NA
Tb427.BES59.3	1.38422	0.0868899	NA
Tb427.10.500	1.40235	-0.452288	NA
Tb427.06.460	1.46231	0.265031	NA
Tb427tmp.02.0370	1.52305	-0.0444404	NA
Tb427.01.2060	1.53097	-1.62142	NA
Tb427.08.4750	1.56635	1.12648	NA
Tb427.02.2320	1.59321	-0.0391319	NA
Tb427.07.1990	1.6065	1.37775	NA
Tb427.07.1990.1	1.6065	1.37775	NA
Tb427.06.110	1.61146	2.23062	NA
Tb427.01.2070	1.66422	-0.262997	NA
Tb427.10.15620	1.68672	0.90739	NA
Tb427.BES122.2	1.7074	-1.36178	NA
Tb427.10.12750	1.71332	-0.395904	NA
Tb427tmp.42.0001	1.72932	0.811175	NA
Tb427.BES134.2	1.74221	0.139981	NA
Tb427.02.5720	1.78441	-0.0886441	NA
Tb427.02.5720.1	1.78441	-0.0886441	NA
Tb427.BES15.11	1.80252	-0.0637889	NA
Tb427.02.6240	1.80763	-0.623078	NA
Tb427.07.6130	1.81475	-0.575137	NA
Tb427.01.275	1.84348	-0.465156	NA
Tb427.01.4550	1.91724	-0.461453	NA
Tb427tmp.244.0050	1.97915	0.477818	NA
Tb427.05.4990	1.99973	-3.34662	NA
Tb427.05.4990.1	1.99973	-3.34662	NA
Tb427tmp.244.0250	2.00275	1.01729	NA
Tb427.03.370	2.00945	-3.34663	NA
Tb427tmp.244.1960	2.00948	0.607885	NA
Tb427tmp.354.0200	2.01522	-0.570676	NA
Tb427tmp.354.0200.1	2.01522	-0.570676	NA
Tb427.03.3700	2.01941	-0.0125533	NA
Tb427.03.3700.1	2.01941	-0.0125533	NA
Tb427tmp.244.1250	2.03471	-2.19571	NA
Tb427tmp.244.1250.1	2.03471	-2.19571	NA
Tb427tmp.244.1250.2	2.03471	-2.19571	NA
Tb427.10.9470	2.03963	0.0348235	NA
Tb427.07.150	2.04759	-3.59619	NA
Tb427.04.290	2.07806	-0.434524	NA
Tb427.BES64.1	2.10225	-0.929925	NA
Tb427tmp.24.0007	2.11327	-4.77319	NA
Tb427tmp.24.0007.1	2.11327	-4.77319	NA
Tb427.01.5090	2.12257	-0.261612	NA
Tb427.08.5350	2.12366	-0.50002	NA
Tb427tmp.160.0130	2.12592	-4.42815	NA
Tb427tmp.160.0130.1	2.12592	-4.42815	NA
Tb427tmp.160.0130.2	2.12592	-4.42815	NA
Tb427tmp.160.0130.3	2.12592	-4.42815	NA
Tb427.04.3290	2.13313	-1.05968	NA
Tb427.07.1980	2.16089	-0.0158514	NA
Tb427.03.450	2.17894	-1.97109	NA
Tb427.03.450.1	2.17894	-1.97109	NA
Tb427tmp.v2.0200	2.17894	-1.97109	NA
Tb427tmp.v2.0200.1	2.17894	-1.97109	NA
Tb427tmp.v2.0200.2	2.17894	-1.97109	NA
Tb427tmp.244.1560	2.17894	-1.97109	NA
Tb427tmp.244.1560.1	2.17894	-1.97109	NA
Tb427tmp.244.1560.2	2.17894	-1.97109	NA
Tb427tmp.244.1560.3	2.17894	-1.97109	NA
Tb427tmp.v1.0950	2.17894	-1.97109	NA
Tb427tmp.v1.0950.1	2.17894	-1.97109	NA
Tb427.07.1950	2.18614	-0.496887	NA
Tb427tmp.24.0010	2.18831	-1.97111	NA
Tb427tmp.244.1010	2.2031	1.60372	NA
Tb427tmp.244.1010.1	2.2031	1.60372	NA
Tb427tmp.244.0620	2.20542	-0.418017	NA
Tb427tmp.244.0620.1	2.20542	-0.418017	NA
Tb427.04.1210	2.26617	-2.19568	NA
Tb427.04.5500	2.27365	1.54722	NA
Tb427.04.5500.1	2.27365	1.54722	NA
Tb427.10.4190	2.29676	0.732579	NA
Tb427.04.3280	2.31752	1.88034	NA
Tb427.07.410	2.32374	-0.315911	NA
Tb427.10.6270	2.32396	-0.383029	NA
Tb427.08.7310	2.36217	-0.598946	NA
Tb427.BES51.2	2.36338	-0.11087	NA
Tb427tmp.244.1740	2.38196	-0.185408	NA
Tb427.BES10.5	2.407	-0.0289041	NA
13J3.08	2.42479	-3.0211	NA
Tb427tmp.02.5640	2.44956	0.757217	NA
Tb427.07.1970	2.44982	0.0276539	NA
Tb427.04.5520	2.4538	2.01717	NA
Tb427.04.5520.1	2.4538	2.01717	NA
Tb427.BES4.4	2.46851	0.796512	NA
Tb427.08.500	2.47202	-0.150028	NA
Tb427.05.4750	2.48457	-1.97109	NA
Tb427.05.4750.1	2.48457	-1.97109	NA
Tb427.05.5250	2.48457	-1.97109	NA
Tb427.05.5250.1	2.48457	-1.97109	NA
Tb427.06.5280	2.48457	-1.97109	NA
Tb427.08.270	2.48457	-1.97109	NA
Tb427tmp.244.0375	2.48457	-1.97109	NA
Tb427tmp.244.0330	2.48457	-1.97109	NA
Tb427tmp.244.0330.1	2.48457	-1.97109	NA
Tb427tmp.244.0020	2.48457	-1.97109	NA
Tb427tmp.244.0020.1	2.48457	-1.97109	NA
Tb427tmp.244.0020.2	2.48457	-1.97109	NA
Tb427tmp.244.0770	2.4936	-1.97111	NA
Tb427tmp.244.0770.1	2.4936	-1.97111	NA
Tb427tmp.244.0770.2	2.4936	-1.97111	NA
Tb427tmp.244.0770.3	2.4936	-1.97111	NA
Tb427tmp.142.0050	2.49395	-1.97111	NA
Tb427tmp.142.0050.1	2.49395	-1.97111	NA
Tb427tmp.142.0090	2.51201	-1.97113	NA
Tb427tmp.142.0090.1	2.51201	-1.97113	NA
Tb427tmp.142.0090.2	2.51201	-1.97113	NA
Tb427tmp.244.0710	2.51236	-1.97113	NA
Tb427tmp.244.0710.1	2.51236	-1.97113	NA
Tb427tmp.244.0710.2	2.51236	-1.97113	NA
Tb427tmp.244.0710.3	2.51236	-1.97113	NA
Tb427.02.5700	2.51301	0.337162	NA
Tb427tmp.v2.0400	2.51686	-0.57067	NA
Tb427tmp.v2.0400.1	2.51686	-0.57067	NA
Tb427tmp.v2.0400.2	2.51686	-0.57067	NA
Tb427.10.10790	2.52986	-0.21391	NA
Tb427.10.10790.1	2.52986	-0.21391	NA
Tb427.BES59.10	2.53199	-0.52325	NA
Tb427.10.100	2.53345	-0.297762	NA
Tb427.08.520	2.54325	0.336627	NA
Tb427tmp.142.0100	2.54586	-3.34662	NA
Tb427tmp.142.0140	2.54712	-1.97113	NA
Tb427.07.6030	2.55231	-0.377728	NA
Tb427tmp.09.0006	2.55616	-1.97112	NA
Tb427.06.5260	2.56183	1.10756	NA
Tb427.03.5890	2.56331	-1.81048	NA
Tb427.07.430	2.56409	-0.248648	NA
Tb427tmp.142.0130	2.56485	-1.97115	NA
Tb427tmp.142.0130.1	2.56485	-1.97115	NA
Tb427tmp.142.0130.2	2.56485	-1.97115	NA
Tb427.BES134.5	2.56575	-1.26779	NA
Tb427.BES134.5.1	2.56575	-1.26779	NA
Tb427.10.13410	2.56673	-0.656513	NA
Tb427.08.470	2.57038	-0.563826	NA
Tb427.08.470.1	2.57038	-0.563826	NA
Tb427.10.3240	2.57507	0.051745	NA
Tb427.10.3240.1	2.57507	0.051745	NA
Tb427tmp.160.0220	2.59	-3.34662	NA
Tb427tmp.160.0220.1	2.59	-3.34662	NA
Tb427tmp.160.0220.2	2.59	-3.34662	NA
Tb427tmp.211.4930	2.59937	0.0416095	NA
Tb427tmp.244.1790	2.59938	-3.35041	NA
Tb427tmp.354.0160	2.60214	-2.03669	NA
Tb427tmp.354.0160.1	2.60214	-2.03669	NA
Tb427.10.7150	2.60812	-2.44583	NA
Tb427.BES15.3	2.62241	-0.838758	NA
Tb427.05.5040	2.62326	-3.35705	NA
Tb427.BES15.7	2.62547	-0.374675	NA
Tb427.10.16310	2.6256	-3.59615	NA
Tb427.10.16310.1	2.6256	-3.59615	NA
Tb427tmp.244.0200	2.62952	-3.57519	NA
Tb427.BES4.8	2.64848	-0.0885977	NA
Tb427.07.1960	2.66139	0.299864	NA
Tb427.BES56.3	2.66827	-0.65331	NA
Tb427tmp.244.1260	2.70719	-1.82439	NA
Tb427tmp.244.1260.1	2.70719	-1.82439	NA
Tb427tmp.244.1830	2.71593	1.02658	NA
Tb427tmp.v2.0090	2.72288	-4.22957	NA
Tb427tmp.v2.0090.1	2.72288	-4.22957	NA
Tb427tmp.v2.0090.2	2.72288	-4.22957	NA
Tb427tmp.24.0002	2.75707	-4.7826	NA
Tb427.BES59.2	2.7609	-0.700734	NA
Tb427.03.430	2.76609	-3.3676	NA
Tb427.03.430.1	2.76609	-3.3676	NA
Tb427.10.15050	2.77183	-0.149554	NA
Tb427.05.260	2.778	0.328948	NA
Tb427.05.260.1	2.778	0.328948	NA
Tb427tmp.01.0070	2.78193	0.349262	NA
Tb427tmp.244.1480	2.79699	-1.11784	NA
Tb427tmp.244.1480.1	2.79699	-1.11784	NA
Tb427tmp.244.1480.2	2.79699	-1.11784	NA
Tb427tmp.244.1480.3	2.79699	-1.11784	NA
Tb427.01.4860	2.7985	0.923919	NA
Tb427.BES28.11	2.80621	-0.182788	NA
Tb427.10.14050	2.81146	-0.768172	NA
Tb427.10.9480	2.82258	-0.383058	NA
Tb427.BES59.9	2.85188	0.741027	NA
Tb427.10.16010	2.86514	0.80561	NA
Tb427.07.5780	2.8965	-0.12636	NA
Tb427.07.6120	2.90107	0.452109	NA
Tb427tmp.160.0940	2.91124	-0.210905	NA
Tb427.04.2660	2.91152	0.349079	NA
Tb427.08.1660	2.91652	-0.00436041	NA
Tb427.10.10040	2.92434	-0.479396	NA
Tb427tmp.02.5165	2.9346	-0.152916	NA
Tb427.08.4300	2.94419	-0.265144	NA
Tb427.10.5410	2.9598	-0.11858	NA
Tb427.BES65.13	2.99796	0.120351	NA
Tb427tmp.01.0050	3.0726	-0.00147604	NA
Tb427.BES153.14	3.11231	0.331033	NA
Tb427.BES51.3	3.13281	-0.820996	NA
Tb427.10.490	3.14536	-0.571355	NA
Tb427.03.100	3.16645	0.452309	NA
Tb427.03.100.1	3.16645	0.452309	NA
Tb427.06.2610	3.17186	0.898683	NA
Tb427.BES153.2	3.17421	-0.494734	NA
Tb427.06.3910	3.19936	-0.00670926	NA
Tb427tmp.211.1655	3.20435	-0.428118	NA
Tb427.BES51.1	3.20749	-0.0106501	NA
Tb427.BES5.9	3.20824	-0.587197	NA
Tb427.10.4090	3.24694	-0.0187508	NA
Tb427.10.8280	3.24819	0.290874	NA
Tb427.BES15.2	3.25871	-1.00215	NA
Tb427.10.8550	3.33292	0.163086	NA
Tb427tmp.244.1170	3.33694	-0.486259	NA
Tb427tmp.244.1170.1	3.33694	-0.486259	NA
Tb427tmp.244.1170.2	3.33694	-0.486259	NA
Tb427.10.2170	3.35588	-0.0234046	NA
Tb427.06.120	3.37214	-0.894234	NA
13J3.17	3.38066	0.378163	NA
Tb427.BES129.13	3.39777	0.205467	NA
Tb427.02.1770	3.39898	-0.437205	NA
Tb427.01.2420	3.39958	0.205504	NA
Tb427.10.15060	3.45232	-1.23171	NA
Tb427.10.15060.1	3.45232	-1.23171	NA
Tb427.BES4.1	3.45476	0.00412778	NA
Tb427.BES15.1	3.47464	0.180473	NA
Tb427tmp.02.1565	3.48254	0.153377	NA
Tb427.BES10.6	3.5033	-0.703574	NA
Tb427.BES10.6.1	3.5033	-0.703574	NA
Tb427tmp.160.4950	3.50784	0.486799	NA
13J3.02	3.51733	0.417537	NA
Tb427.03.700	3.52681	0.555739	NA
Tb427.BES59.7	3.53136	0.198336	NA
Tb427tmp.01.4150	3.54914	0.124632	NA
Tb427.03.4170	3.55038	-0.26626	NA
Tb427.06.2530	3.56672	1.05152	NA
Tb427.BES98.8	3.59614	0.140075	NA
Tb427.BES153.5	3.60979	-0.44172	NA
Tb427.BES153.5.1	3.60979	-0.44172	NA
Tb427.07.6160	3.62206	0.503164	NA
Tb427.BES51.12	3.6295	0.388928	NA
Tb427.07.3840	3.63181	0.700056	NA
Tb427.06.470	3.63244	0.71329	NA
Tb427.BES29.3	3.66594	-0.638155	NA
Tb427tmp.01.7030	3.67687	0.275904	NA
Tb427.BES153.1	3.69982	0.235857	NA
Tb427.03.630	3.71742	-0.115731	NA
Tb427.07.6710	3.72535	0.266991	NA
Tb427.07.6710.1	3.72535	0.266991	NA
Tb427tmp.01.8715	3.73845	0.274368	NA
Tb427.07.4210	3.74378	0.0675559	NA
Tb427.BES28.10	3.74941	-0.840214	NA
Tb427.07.2380	3.7745	0.11908	NA
Tb427.07.6140	3.81256	-0.452365	NA
Tb427.03.2590	3.82835	-0.865731	NA
Tb427.03.2590.1	3.82835	-0.865731	NA
Tb427.02.910	3.83621	0.0844199	NA
Tb427.10.2420	3.83717	0.00941431	NA
Tb427.10.11280	3.83944	-0.613668	NA
Tb427.BES122.6	3.87225	0.225408	NA
Tb427tmp.160.0540	3.88699	0.771253	NA
Tb427.10.13340	3.90048	0.710367	NA
Tb427.10.6770	3.94339	-0.244032	NA
Tb427tmp.02.4490	3.95215	-0.464161	NA
Tb427tmp.02.4490.1	3.95215	-0.464161	NA
Tb427.07.7380	3.96079	0.00489508	NA
Tb427.03.600	3.97428	-0.50259	NA
Tb427.BES51.7	3.97531	0.00993799	NA
Tb427.BES129.12	3.9848	0.387347	NA
Tb427.08.7330	3.98944	0.55303	NA
Tb427.04.3600	3.99473	-0.346375	NA
Tb427.04.390	3.99902	0.339569	NA
Tb427.07.3320	4.06359	0.160995	NA
Tb427.01.2150	4.07411	-0.0592236	NA
Tb427.BES56.1	4.07774	0.0709804	NA
Tb427tmp.01.3680	4.0789	0.422267	NA
Tb427.03.2380	4.08835	0.266935	NA
Tb427.06.2680	4.1069	0.578302	NA
Tb427.04.510	4.10994	0.0271387	NA
Tb427.04.2160	4.11415	-0.606607	NA
Tb427.05.2260	4.12631	0.170906	NA
Tb427.04.780	4.12813	-0.0640251	NA
Tb427.BES10.7	4.14063	-0.554456	NA
Tb427.08.8080	4.14666	0.0586783	NA
Tb427tmp.01.7180	4.1599	-0.172022	NA
Tb427.04.1380	4.17036	-0.851355	NA
Tb427.08.6190	4.1707	1.10247	NA
Tb427.02.660	4.18833	0.894852	NA
Tb427.10.1670	4.20071	0.137068	NA
Tb427.10.1670.1	4.20071	0.137068	NA
Tb427.06.3060	4.20491	0.207488	NA
Tb427.06.3360	4.20525	-0.993589	NA
Tb427tmp.01.5030	4.23211	0.334463	NA
Tb427.08.3600	4.23964	-0.165173	NA
Tb427.BES59.11	4.24111	1.02427	NA
Tb427tmp.244.0640	4.26218	-0.54542	NA
Tb427tmp.244.0640.1	4.26218	-0.54542	NA
Tb427tmp.14.0027	4.26352	-0.947055	NA
Tb427tmp.14.0027.1	4.26352	-0.947055	NA
Tb427.BES29.5	4.2709	0.503262	NA
Tb427.BES29.5.1	4.2709	0.503262	NA
Tb427.04.150	4.27473	-0.249431	NA
Tb427.04.3990	4.29187	0.795464	NA
Tb427.BES4.6	4.31657	0.193474	NA
Tb427.03.5780	4.31905	0.0965494	NA
Tb427.03.5780.1	4.31905	0.0965494	NA
Tb427.01.4440	4.34811	-0.0442694	NA
N19B2.130	4.35038	0.412456	NA
Tb427tmp.03.0965	4.36859	0.387267	NA
Tb427.04.5710	4.37594	-1.97112	NA
Tb427.04.5710.1	4.37594	-1.97112	NA
Tb427.BES59.12	4.38024	-0.0373397	NA
Tb427.10.13080	4.38634	1.31072	NA
Tb427.10.13080.1	4.38634	1.31072	NA
Tb427.10.2830	4.39959	0.252506	NA
Tb427tmp.02.3680	4.40327	-0.195306	NA
Tb427.10.10600	4.40648	0.144133	NA
Tb427tmp.244.1360	4.42301	-1.9711	NA
Tb427tmp.244.1360.1	4.42301	-1.9711	NA
Tb427tmp.244.1360.2	4.42301	-1.9711	NA
Tb427tmp.244.1360.3	4.42301	-1.9711	NA
Tb427tmp.02.0420	4.42761	0.225563	NA
Tb427.04.2100	4.43039	0.459251	NA
Tb427.10.5700	4.43287	1.09398	NA
Tb427.10.15980	4.44941	0.824976	NA
Tb427.03.2030	4.46018	-0.151581	NA
Tb427tmp.244.2490	4.46656	0.624102	NA
Tb427tmp.244.2500	4.47325	-0.125031	NA
Tb427.10.16490	4.47526	-3.34662	NA
Tb427.10.16490.1	4.47526	-3.34662	NA
Tb427.04.3780	4.48365	0.175403	NA
Tb427.01.1760	4.498	-0.893262	NA
Tb427tmp.01.4550	4.51618	-0.0769115	NA
Tb427.03.3720	4.54311	0.503688	NA
Tb427.04.4080	4.54869	0.0687869	NA
Tb427tmp.v2.0310	4.55147	-2.07009	NA
Tb427tmp.v2.0310.1	4.55147	-2.07009	NA
Tb427tmp.v2.0310.2	4.55147	-2.07009	NA
Tb427tmp.v2.0310.3	4.55147	-2.07009	NA
Tb427.02.2570	4.55295	-0.454466	NA
Tb427tmp.354.0170	4.56162	-2.4336	NA
Tb427tmp.354.0170.1	4.56162	-2.4336	NA
Tb427tmp.354.0170.2	4.56162	-2.4336	NA
Tb427.BES65.4	4.57227	-0.52595	NA
Tb427.BES65.4.1	4.57227	-0.52595	NA
Tb427.01.1650	4.58986	-0.395251	NA
Tb427.08.530	4.60509	-0.12656	NA
Tb427.08.530.1	4.60509	-0.12656	NA
Tb427.10.4540	4.60818	-0.155796	NA
Tb427.03.3600	4.62863	0.288211	NA
Tb427.03.3600.1	4.62863	0.288211	NA
Tb427.10.10640	4.6298	-0.29108	NA
Tb427.10.3420	4.64389	0.553147	NA
Tb427tmp.01.7840	4.64572	0.438981	NA
Tb427.10.4960	4.68487	-0.275894	NA
Tb427tmp.02.1564	4.68784	0.344046	NA
Tb427.04.3580	4.69502	0.00799791	NA
Tb427.10.2120	4.6997	0.331157	NA
Tb427.10.1640	4.70427	-0.010204	NA
Tb427.03.290	4.70698	-0.224619	NA
Tb427.03.290.1	4.70698	-0.224619	NA
Tb427.05.4610	4.70885	0.557851	NA
Tb427tmp.160.2350	4.74255	0.125386	NA
Tb427.06.370	4.743	-0.349256	NA
Tb427.01.470	4.74982	-0.0539286	NA
Tb427.06.1710	4.7574	0.797113	NA
Tb427tmp.142.0040	4.75856	-4.96652	NA
Tb427tmp.142.0040.1	4.75856	-4.96652	NA
Tb427tmp.142.0040.2	4.75856	-4.96652	NA
Tb427.07.2000	4.76276	-0.273836	NA
Tb427tmp.211.4155	4.76287	-0.167325	NA
Tb427.10.12420	4.76838	0.418801	NA
Tb427.08.5180	4.77445	-0.717573	NA
Tb427.10.13460	4.77664	-0.0246337	NA
Tb427.08.3120	4.78496	-0.351876	NA
Tb427.04.4990	4.78722	-0.361415	NA
Tb427.03.2520	4.79066	-0.0135775	NA
Tb427.03.2520.1	4.79066	-0.0135775	NA
Tb427tmp.02.2400	4.79539	-0.288742	NA
Tb427.04.830	4.80341	-0.0767044	NA
Tb427.03.5850	4.81257	-2.8237	NA
Tb427.03.5850.1	4.81257	-2.8237	NA
Tb427.03.5900	4.81288	-0.89172	NA
Tb427.08.2790	4.82089	-0.592382	NA
Tb427.08.6570	4.82273	-0.172494	NA
Tb427.BES126.9	4.82447	-0.434784	NA
Tb427tmp.02.3850	4.82906	-0.474768	NA
Tb427.10.9550	4.83387	-0.624512	NA
Tb427tmp.02.2180	4.86275	0.120465	NA
Tb427.BES10.4	4.8705	1.00366	NA
Tb427.07.6530	4.8724	-2.9535	NA
Tb427.07.6530.1	4.8724	-2.9535	NA
Tb427tmp.244.2770	4.90329	0.939747	NA
Tb427.10.8260	4.91237	-0.0491753	NA
Tb427.07.2010	4.91509	0.349293	NA
Tb427.08.7350	4.91906	-0.184277	NA
Tb427.10.13700	4.92585	-0.571761	NA
Tb427.03.1750	4.94442	0.394887	NA
Tb427tmp.02.4710	4.95727	-0.824446	NA
Tb427tmp.01.4025	4.96258	0.358689	NA
Tb427tmp.01.7860	4.96531	0.490887	NA
Tb427tmp.160.5010	4.96767	-0.256709	NA
Tb427.01.5280	4.98291	-3.51056	NA
Tb427.01.5280.1	4.98291	-3.51056	NA
Tb427tmp.01.6700	4.98791	0.371518	NA
Tb427.BES15.9	4.98838	0.242861	NA
Tb427tmp.160.5190	4.99341	0.174071	NA
13J3.05	4.99562	-0.418031	NA
Tb427.03.380	4.99727	-1.97115	NA
Tb427.03.380.1	4.99727	-1.97115	NA
Tb427tmp.01.1800	4.99835	-0.514113	NA
Tb427tmp.244.1280	5.00984	0.477524	NA
Tb427tmp.244.1280.1	5.00984	0.477524	NA
Tb427tmp.244.1280.2	5.00984	0.477524	NA
Tb427tmp.244.0930	5.01465	-1.97115	NA
Tb427tmp.244.0930.1	5.01465	-1.97115	NA
Tb427tmp.244.1530	5.02232	-1.97112	NA
Tb427tmp.244.1530.1	5.02232	-1.97112	NA
Tb427tmp.244.1530.2	5.02232	-1.97112	NA
Tb427tmp.244.1530.3	5.02232	-1.97112	NA
Tb427.04.440	5.05751	-0.713767	NA
Tb427tmp.57.0018	5.06821	1.01674	NA
Tb427tmp.57.0018.1	5.06821	1.01674	NA
Tb427tmp.57.0018.2	5.06821	1.01674	NA
Tb427.07.6110	5.07049	0.36024	NA
Tb427.03.3010	5.08062	0.593387	NA
Tb427.BES5.10	5.08685	-0.747755	NA
Tb427.BES5.10.1	5.08685	-0.747755	NA
Tb427.BES5.10.2	5.08685	-0.747755	NA
Tb427.BES29.1	5.09693	-0.0117059	NA
Tb427.10.3270	5.10666	-0.278869	NA
Tb427.04.5090	5.12064	-0.829764	NA
Tb427tmp.v2.0240	5.12775	-3.34664	NA
Tb427tmp.v2.0240.1	5.12775	-3.34664	NA
Tb427tmp.v2.0240.2	5.12775	-3.34664	NA
Tb427tmp.160.2150	5.13726	-0.404907	NA
Tb427tmp.02.4060	5.14347	-0.352028	NA
Tb427.01.2200	5.14464	0.236139	NA
Tb427tmp.244.0550	5.14603	-2.00629	NA
Tb427tmp.244.0550.1	5.14603	-2.00629	NA
Tb427tmp.244.0550.2	5.14603	-2.00629	NA
Tb427tmp.244.0550.3	5.14603	-2.00629	NA
Tb427.08.3070	5.15121	0.260971	NA
Tb427.10.1650	5.1525	0.480566	NA
Tb427.10.1780	5.15378	0.0612724	NA
Tb427tmp.01.7430	5.15672	0.300233	NA
Tb427.10.5100	5.17544	-0.100124	NA
Tb427.03.3680	5.19072	-1.05925	NA
Tb427.06.4050	5.20376	0.674984	NA
Tb427.BES15.10	5.21988	0.241711	NA
Tb427.07.3250	5.22237	-0.317847	NA
Tb427tmp.01.0550	5.23128	-0.567913	NA
Tb427tmp.01.0550.1	5.23128	-0.567913	NA
Tb427.BES122.9	5.26355	0.532351	NA
Tb427.07.7370	5.26819	0.106508	NA
Tb427.10.16060	5.27261	0.0329126	NA
Tb427.06.420	5.28563	-0.186952	NA
Tb427.BES5.8	5.28682	-0.451136	NA
Tb427.07.4800	5.28803	0.345226	NA
Tb427tmp.02.5725	5.29486	-0.371818	NA
Tb427.BES126.10	5.30591	-0.32667	NA
Tb427tmp.211.3430	5.30796	-0.412374	NA
Tb427.02.2070	5.31872	0.69928	NA
Tb427.02.2070.1	5.31872	0.69928	NA
Tb427tmp.211.1720	5.33701	-0.486113	NA
Tb427.07.1520	5.35234	0.361623	NA
Tb427.03.2970	5.35335	-0.304915	NA
Tb427.10.11350	5.35754	0.114233	NA
Tb427.08.4020	5.3727	-0.84953	NA
Tb427tmp.244.2010	5.38333	-0.543307	NA
Tb427tmp.244.2010.1	5.38333	-0.543307	NA
Tb427.08.3260	5.39211	0.575924	NA
Tb427tmp.160.2060	5.39953	0.738644	NA
Tb427.10.9030	5.40155	-0.511448	NA
Tb427.04.4320	5.4231	-0.349327	NA
Tb427.10.8740	5.43356	0.404517	NA
Tb427.10.8740.1	5.43356	0.404517	NA
Tb427.08.6680	5.442	-0.278885	NA
Tb427.07.6010	5.44212	-0.142727	NA
Tb427tmp.02.0540	5.44518	0.372634	NA
Tb427tmp.160.0900	5.4618	-0.0632932	NA
Tb427.08.3360	5.46881	0.623494	NA
Tb427tmp.244.2860	5.47168	0.124075	NA
N19B2.065	5.4768	-1.41363	NA
Tb427.10.8160	5.48451	0.139419	NA
Tb427tmp.01.0190	5.48505	-0.113544	NA
Tb427tmp.01.0190.1	5.48505	-0.113544	NA
Tb427tmp.160.0280	5.49706	0.0393658	NA
Tb427tmp.01.5580	5.50436	0.547306	NA
Tb427.03.1960	5.52065	0.770787	NA
Tb427.10.400	5.52309	0.111	NA
Tb427tmp.244.2470	5.52829	0.287243	NA
Tb427tmp.01.5365	5.5337	-0.0637926	NA
Tb427.10.12760	5.59096	0.744038	NA
Tb427.07.1160	5.60374	-0.0409648	NA
Tb427.04.340	5.60392	-0.0785741	NA
Tb427.BES59.1	5.61584	0.750495	NA
Tb427.BES28.13	5.63353	0.772865	NA
Tb427.08.4690	5.63489	0.156355	NA
Tb427tmp.211.1780	5.64423	-0.381463	NA
Tb427.08.680	5.64871	0.808091	NA
Tb427.BES5.11	5.64881	-2.0141	NA
Tb427.03.3570	5.65006	0.35323	NA
Tb427.08.3370	5.65294	-0.0785887	NA
Tb427tmp.211.0010	5.65412	0.129322	NA
Tb427.06.1400	5.66204	0.0209827	NA
Tb427.04.2980	5.67685	1.09048	NA
Tb427tmp.01.0135	5.68961	-0.147948	NA
Tb427tmp.160.4380	5.69326	0.520387	NA
Tb427tmp.211.2270	5.70894	0.707335	NA
Tb427.06.5200	5.71279	-0.24947	NA
Tb427.06.490	5.74336	0.665837	NA
Tb427.08.1970	5.74702	-0.160449	NA
Tb427tmp.211.1195	5.75976	0.311607	NA
Tb427.06.5020	5.78805	-0.166445	NA
Tb427.04.3650	5.80987	-0.123471	NA
Tb427tmp.160.2110	5.81005	0.131633	NA
Tb427tmp.160.0510	5.83701	0.0440908	NA
Tb427.08.2300	5.84679	-0.074572	NA
Tb427.BES65.1	5.84983	-0.946625	NA
Tb427.10.14100	5.85252	-0.147236	NA
Tb427.07.6150	5.85909	-0.0268748	NA
Tb427.10.320	5.861	0.0492832	NA
Tb427.07.5910	5.86754	0.0298368	NA
Tb427.04.300	5.8694	-0.836429	NA
Tb427tmp.02.0590	5.87857	0.246054	NA
Tb427tmp.160.3140	5.89912	-0.294212	NA
Tb427tmp.211.1890	5.91704	-0.295888	NA
Tb427.01.490	5.91772	0.0780203	NA
Tb427.08.8210	5.92772	0.0714083	NA
Tb427.03.1600	5.96719	0.120226	NA
Tb427.10.900	5.96946	0.127352	NA
Tb427.07.4850	5.97081	0.186682	NA
Tb427.07.7010	5.98402	1.06516	NA
Tb427.10.13810	5.98905	-0.188159	NA
Tb427.10.15900	5.99074	0.21796	NA
Tb427.04.4010	6.00073	-0.0690039	NA
Tb427.BES4.7	6.00697	0.484261	NA
Tb427.06.540	6.0207	-0.00901632	NA
Tb427.10.14640	6.02208	0.348296	NA
Tb427tmp.55.0027	6.0238	-0.788852	NA
Tb427.04.2960	6.02799	0.165092	NA
Tb427.06.3270	6.03541	0.948279	NA
Tb427.10.440	6.03681	0.37021	NA
Tb427.01.520	6.04087	0.219429	NA
Tb427.01.520.1	6.04087	0.219429	NA
Tb427.01.520.2	6.04087	0.219429	NA
Tb427.08.2170	6.04094	0.0904337	NA
Tb427tmp.160.2380	6.04268	0.206355	NA
Tb427.BES122.1	6.04975	-1.17925	NA
Tb427.04.1670	6.05179	-0.766549	NA
Tb427tmp.211.2070	6.05988	-0.0223161	NA
Tb427.10.8220	6.06363	-0.26494	NA
Tb427.08.7690	6.06446	-0.00745208	NA
Tb427.10.15860	6.07732	-0.360427	NA
Tb427.BES10.0	6.08103	-0.377284	NA
Tb427.06.2070	6.08452	0.284646	NA
Tb427.10.13420	6.08507	-0.615819	NA
Tb427.10.2340	6.08897	0.278423	NA
Tb427.02.3190	6.09113	-0.0482285	NA
Tb427tmp.44.0012	6.09203	-0.42522	NA
Tb427.04.3960	6.10678	0.347822	NA
Tb427tmp.02.5340	6.11122	0.302347	NA
Tb427tmp.03.0750	6.116	-0.112246	NA
Tb427.06.4110	6.11944	0.0603063	NA
Tb427.06.4110.1	6.11944	0.0603063	NA
Tb427.10.3190	6.13732	0.564114	NA
Tb427.10.12110	6.1429	-0.012964	NA
Tb427.08.5360	6.14584	-0.416503	NA
Tb427.07.6840	6.14816	0.266898	NA
Tb427.02.2200	6.15755	-0.374553	NA
Tb427tmp.01.8440	6.18158	0.517395	NA
Tb427.07.2690	6.19188	0.150886	NA
Tb427.04.1070	6.19474	0.162636	NA
Tb427.05.2230	6.20973	0.213882	NA
Tb427tmp.01.5225	6.21832	0.40536	NA
Tb427.02.2590	6.23935	-0.0187779	NA
Tb427.04.2150	6.24544	-0.130996	NA
Tb427tmp.03.0320	6.26141	0.662808	NA
Tb427.02.4840	6.2718	-0.417491	NA
Tb427.04.2540	6.30398	0.249646	NA
Tb427.05.3740	6.30501	-0.345488	NA
Tb427.10.1580	6.30821	-0.56063	NA
Tb427.07.4010	6.31283	0.173551	NA
Tb427.BES59.4	6.32352	0.505352	NA
Tb427.03.2850	6.33302	-0.306167	NA
Tb427.03.2850.1	6.33302	-0.306167	NA
Tb427.07.890	6.33425	-0.111459	NA
Tb427.01.320	6.34308	-0.752686	NA
Tb427.01.320.1	6.34308	-0.752686	NA
Tb427.05.880	6.34312	0.0221543	NA
Tb427.10.15990	6.34665	0.124985	NA
Tb427.BES65.2	6.35046	-1.07759	NA
Tb427.02.5320	6.35359	0.0538344	NA
Tb427.10.8370	6.36431	-0.018469	NA
Tb427.07.2020	6.36474	0.29942	NA
Tb427.08.5550	6.36689	-0.1093	NA
Tb427tmp.24.0003	6.37083	-1.97113	NA
Tb427tmp.160.2170	6.38346	0.0469119	NA
Tb427.04.5190	6.38577	-0.00125848	NA
Tb427.10.1290	6.39294	-0.156394	NA
Tb427.04.3490	6.39662	0.35203	NA
Tb427tmp.02.3510	6.39761	0.407244	NA
Tb427tmp.01.7340	6.39958	-0.502768	NA
Tb427.06.3920	6.40286	0.374325	NA
Tb427.03.2920	6.40451	0.429377	NA
Tb427tmp.211.2940	6.40631	-0.137084	NA
Tb427tmp.03.0935	6.41311	0.390646	NA
Tb427tmp.01.7560	6.41653	-0.0260351	NA
Tb427.03.5410	6.42856	-0.39429	NA
Tb427.BES126.5	6.43911	0.766505	NA
Tb427.07.5810	6.44622	0.285227	NA
Tb427.05.1170	6.45204	-0.496449	NA
Tb427.06.2310	6.46253	0.226805	NA
Tb427tmp.01.3490	6.46395	-0.189716	NA
Tb427tmp.160.5660	6.48213	0.424756	NA
Tb427tmp.01.5200	6.49769	-0.0110368	NA
Tb427.08.1430	6.50501	0.388705	NA
Tb427.BES28.9	6.50818	0.349953	NA
Tb427.10.7390	6.51055	-0.536665	NA
Tb427.10.4030	6.51206	0.118908	NA
Tb427.10.10760	6.54408	0.404083	NA
Tb427.BES51.9	6.54756	0.0864235	NA
Tb427.08.7430	6.55389	-0.108284	NA
Tb427.10.580	6.57501	-0.0306909	NA
Tb427.BES51.11	6.5899	0.879177	NA
Tb427tmp.57.0001	6.59347	0.130728	NA
Tb427.10.14280	6.59906	-0.198731	NA
Tb427.10.11530	6.60129	0.161547	NA
Tb427.08.2290	6.60283	0.114349	NA
Tb427.BES126.1	6.6052	-0.0499053	NA
Tb427.10.14110	6.61046	0.345034	NA
Tb427.06.320	6.61132	0.132204	NA
Tb427.06.320.1	6.61132	0.132204	NA
Tb427.BES65.3	6.64835	0.175823	NA
Tb427.08.2400	6.66071	-0.0462791	NA
Tb427.07.6520	6.66262	2.26982	NA
Tb427.08.4530	6.66345	0.726218	NA
Tb427tmp.02.0465	6.66625	0.371113	NA
Tb427.04.5170	6.66648	0.100568	NA
Tb427tmp.244.2020	6.66648	-0.336851	NA
Tb427.02.2220	6.67042	0.277435	NA
Tb427tmp.v2.0430	6.679	-1.97107	NA
Tb427tmp.v2.0430.1	6.679	-1.97107	NA
Tb427tmp.v2.0430.2	6.679	-1.97107	NA
Tb427tmp.v2.0430.3	6.679	-1.97107	NA
Tb427tmp.v2.0430.4	6.679	-1.97107	NA
Tb427tmp.v2.0430.5	6.679	-1.97107	NA
Tb427.06.1310	6.68729	0.885808	NA
Tb427tmp.01.6850	6.69073	1.09303	NA
Tb427.07.7060	6.69185	-0.161956	NA
Tb427tmp.01.0640	6.6923	1.0011	NA
Tb427.10.12610	6.6993	0.0904661	NA
Tb427.01.650	6.70797	-0.0285301	NA
Tb427tmp.160.1120	6.71781	0.064124	NA
Tb427.08.4180	6.71936	0.0700528	NA
Tb427.10.12080	6.72335	-0.250922	NA
Tb427.10.4280	6.72743	0.268586	NA
Tb427.06.2500	6.73686	-0.366396	NA
Tb427.10.13650	6.74547	-0.608144	NA
Tb427tmp.160.4690	6.74739	-0.382916	NA
Tb427tmp.160.0360	6.74818	0.0231739	NA
Tb427.03.2450	6.75656	-0.407567	NA
Tb427.10.4140	6.76232	0.384969	NA
Tb427.02.1720	6.76674	0.370635	NA
Tb427.06.230	6.7737	-0.651379	NA
Tb427.05.5260	6.78713	-0.535617	NA
Tb427tmp.160.5050	6.78754	0.0244934	NA
Tb427.04.4000	6.80911	0.200441	NA
Tb427.01.5180	6.81702	-1.21467	NA
Tb427.05.2830	6.81736	0.181977	NA
Tb427tmp.03.0725	6.82412	-0.403166	NA
Tb427.05.4370	6.8276	0.494607	NA
Tb427.06.1970	6.83072	-0.243994	NA
Tb427tmp.160.2440	6.84373	0.390844	NA
Tb427.BES4.2	6.84818	-0.154373	NA
Tb427tmp.01.6290	6.85132	-0.135803	NA
Tb427tmp.01.6290.1	6.85132	-0.135803	NA
Tb427.07.5860	6.85582	0.215131	NA
Tb427.07.5860.1	6.85582	0.215131	NA
Tb427.03.650	6.86422	0.464181	NA
Tb427.03.2940	6.86812	-0.131592	NA
Tb427.04.5440	6.86869	2.26967	NA
Tb427tmp.02.1106	6.87721	-0.175026	NA
Tb427tmp.v2.0070	6.88137	-0.941114	NA
Tb427tmp.v2.0070.1	6.88137	-0.941114	NA
Tb427tmp.v2.0070.2	6.88137	-0.941114	NA
Tb427.BES5.7	6.88261	-0.235118	NA
Tb427tmp.24M18.150	6.88447	-0.270773	NA
Tb427.03.1540	6.90163	0.402708	NA
Tb427.10.9940	6.91108	-0.249379	NA
Tb427tmp.211.0830	6.91712	-1.07515	NA
Tb427tmp.211.0830.1	6.91712	-1.07515	NA
Tb427.10.7460	6.93154	-0.0451619	NA
Tb427.03.1780	6.94291	0.0200972	NA
Tb427tmp.11.0002	6.95425	0.325019	NA
Tb427tmp.160.0380	6.96891	-0.16314	NA
Tb427tmp.02.5330	6.96894	-0.145082	NA
Tb427tmp.01.5630	6.9751	0.0418497	NA
Tb427tmp.211.4320	6.97763	-0.252026	NA
Tb427.BES4.5	6.99721	-0.152958	NA
Tb427.BES4.5.1	6.99721	-0.152958	NA
Tb427.08.1370	6.99896	0.228717	NA
Tb427.10.13770	7.00347	0.209077	NA
Tb427.08.5900	7.00627	0.370095	NA
Tb427.01.1630	7.01579	0.176149	NA
Tb427.BES15.8	7.0178	0.41085	NA
Tb427.10.6420	7.02163	-0.0751144	NA
Tb427.10.6420.1	7.02163	-0.0751144	NA
Tb427tmp.01.2180	7.0251	-0.0158934	NA
Tb427tmp.244.2520	7.02701	-0.129966	NA
Tb427.02.5070	7.04404	0.0043992	NA
Tb427.03.400	7.05414	-1.92854	NA
Tb427.03.400.1	7.05414	-1.92854	NA
Tb427tmp.01.5110	7.05463	0.0740433	NA
Tb427tmp.01.2060	7.05508	-0.0838616	NA
Tb427.01.3800	7.06974	0.19998	NA
Tb427tmp.211.3420	7.07649	-0.227887	NA
Tb427.01.1040	7.07787	-0.176723	NA
Tb427.01.1210	7.08442	0.590161	NA
Tb427.06.570	7.09188	0.146324	NA
Tb427.BES28.12	7.115	-1.25497	NA
Tb427.BES28.12.1	7.115	-1.25497	NA
Tb427.08.920	7.13653	0.0827075	NA
Tb427.10.2710	7.13676	-0.0819994	NA
Tb427.10.11200	7.14139	-0.759728	NA
Tb427.08.2340	7.14509	-0.267396	NA
Tb427.10.8700	7.14545	-0.0424505	NA
Tb427.03.4240	7.1497	0.082213	NA
Tb427.BES134.1	7.14999	0.105518	NA
Tb427.10.11060	7.15978	1.16571	NA
Tb427.02.5120	7.16419	0.276598	NA
Tb427.03.3470	7.1682	0.259214	NA
Tb427.03.4480	7.17385	-0.264887	NA
Tb427tmp.02.3640	7.18115	-0.431979	NA
Tb427.08.6990	7.18489	-0.0560168	NA
Tb427.01.5160	7.18928	0.171216	NA
Tb427tmp.01.2300	7.1905	-0.0712989	NA
Tb427.08.2010	7.19464	-0.329074	NA
Tb427tmp.03.0510	7.21763	0.362538	NA
Tb427tmp.211.1270	7.21772	0.126543	NA
Tb427.08.6310	7.2204	0.687354	NA
Tb427.06.500	7.22547	0.200225	NA
Tb427.08.1040	7.23813	0.0789048	NA
Tb427.10.150	7.24901	-0.0288252	NA
Tb427.06.4150	7.2494	0.340401	NA
Tb427.10.1920	7.25601	0.439038	NA
Tb427.10.1920.1	7.25601	0.439038	NA
Tb427.07.1010	7.26018	0.576576	NA
Tb427tmp.01.4702	7.27579	0.14926	NA
Tb427.BES51.6	7.28169	-0.123744	NA
Tb427.BES51.6.1	7.28169	-0.123744	NA
Tb427.10.6280	7.28373	0.0109391	NA
Tb427tmp.01.2170	7.2894	-0.0977507	NA
Tb427.10.12350	7.29931	0.479571	NA
Tb427tmp.52.0019	7.30131	0.26599	NA
Tb427.04.1520	7.31935	-0.483396	NA
Tb427tmp.02.3230	7.32293	0.39147	NA
Tb427.01.1300	7.32519	-0.283016	NA
Tb427.BES153.11	7.35708	-0.116866	NA
Tb427.03.1720	7.38345	-0.337216	NA
Tb427tmp.02.2480	7.39064	0.162847	NA
Tb427.04.4170	7.39239	-0.0260633	NA
Tb427.08.6890	7.39284	-0.065977	NA
N19B2.085	7.39352	-0.334503	NA
Tb427tmp.01.0210	7.40118	0.00721095	NA
Tb427.04.970	7.40316	0.161659	NA
Tb427.10.8050	7.40913	-0.313443	NA
Tb427tmp.211.3990	7.41362	0.0823649	NA
Tb427tmp.01.0520	7.42475	-0.981224	NA
Tb427.10.14370	7.43483	-0.13704	NA
Tb427.02.1740	7.43964	0.407137	NA
Tb427.06.5230	7.44005	-1.92034	NA
Tb427.06.5230.1	7.44005	-1.92034	NA
Tb427.08.6010	7.4541	-0.0657944	NA
Tb427tmp.01.8000	7.456	-0.0130279	NA
Tb427tmp.01.4180	7.46219	-0.108849	NA
Tb427.10.9530	7.46308	-1.97113	NA
Tb427.06.5210	7.47116	-0.418023	NA
Tb427.06.5210.1	7.47116	-0.418023	NA
Tb427.10.15580	7.47409	0.261962	NA
Tb427tmp.01.8775	7.48875	-0.194364	NA
Tb427.10.9630	7.48942	-0.138919	NA
Tb427.08.1490	7.4896	-0.191157	NA
Tb427.03.4830	7.4968	-0.555992	NA
Tb427.08.3040	7.51625	0.323811	NA
Tb427tmp.01.2190	7.5308	-0.101277	NA
Tb427.07.6500	7.53558	0.911592	NA
Tb427.07.6500.1	7.53558	0.911592	NA
Tb427.02.3420	7.59244	0.766808	NA
Tb427.10.12460	7.60326	-0.410985	NA
Tb427.08.1400	7.61298	-0.484283	NA
Tb427.08.1400.1	7.61298	-0.484283	NA
Tb427.03.1250	7.65372	-0.540261	NA
Tb427.08.3670	7.66071	-0.528093	NA
Tb427.08.3670.1	7.66071	-0.528093	NA
Tb427tmp.11.0010	7.66886	-1.5842	NA
Tb427.10.4790	7.66927	-0.207832	NA
Tb427.08.4830	7.67076	0.164481	NA
Tb427.07.5360	7.67255	-0.0676086	NA
Tb427tmp.01.0500	7.6788	0.153316	NA
Tb427.08.7660	7.67955	-0.155696	NA
Tb427.03.940	7.6829	-0.0909983	NA
Tb427.07.4720	7.68467	-0.860188	NA
Tb427tmp.01.5460	7.69051	0.000736178	NA
Tb427.05.3340	7.69471	-0.619709	NA
Tb427tmp.02.4850	7.70231	0.178569	NA
Tb427.10.9620	7.71041	0.101864	NA
Tb427tmp.160.0740	7.71528	-0.666884	NA
Tb427.04.3090	7.71658	0.420354	NA
Tb427tmp.01.8226	7.72166	0.407365	NA
Tb427.03.4890	7.72305	0.222295	NA
Tb427.06.1790	7.72325	0.260191	NA
Tb427.03.2930	7.72536	-0.15331	NA
Tb427tmp.01.4990	7.74156	0.444792	NA
Tb427tmp.02.1730	7.75126	-0.133022	NA
Tb427.07.1380	7.7521	0.104547	NA
Tb427tmp.02.4535	7.75497	-0.278632	NA
Tb427.06.170	7.75579	-0.219777	NA
Tb427.08.2190	7.7607	0.214799	NA
Tb427.BES10.1	7.76347	-0.432742	NA
Tb427tmp.01.5235	7.77339	0.133871	NA
Tb427.03.4810	7.77933	0.246876	NA
Tb427tmp.01.5185	7.78761	-0.412268	NA
Tb427tmp.01.0590	7.7966	-0.05437	NA
Tb427.10.8380	7.80396	-0.412505	NA
Tb427.BES134.6	7.80608	0.39019	NA
Tb427tmp.02.4330	7.81429	0.25849	NA
Tb427.08.7250	7.82379	1.37075	NA
Tb427.10.6200	7.82461	0.174764	NA
Tb427.10.1870	7.83567	0.386305	NA
Tb427.03.3480	7.8365	-0.369759	NA
Tb427tmp.01.1240	7.85926	0.351861	NA
Tb427tmp.46.0012	7.86391	0.198063	NA
Tb427.07.3800	7.87066	-0.0269228	NA
Tb427.07.6430	7.87486	-0.514303	NA
13J3.16	7.8818	0.184383	NA
Tb427.10.260	7.89277	0.397941	NA
Tb427.BES153.3	7.89375	-0.388077	NA
Tb427.02.3920	7.8984	0.156332	NA
Tb427.10.12780	7.9007	0.590214	NA
Tb427tmp.211.2370	7.90342	0.560748	NA
Tb427.02.6220	7.90345	0.277092	NA
Tb427tmp.55.0030	7.91374	-0.164461	NA
Tb427tmp.244.2430	7.9205	-0.0623961	NA
Tb427tmp.01.1810	7.93305	0.15394	NA
Tb427tmp.02.4240	7.93536	0.117254	NA
Tb427.06.1240	7.94129	0.0950106	NA
Tb427tmp.01.8130	7.94196	-0.264869	NA
Tb427tmp.02.1880	7.94244	-0.43244	NA
Tb427tmp.02.3830	7.94555	0.0886908	NA
Tb427.02.2900	7.95023	-0.312501	NA
Tb427.06.2590	7.95538	-0.154646	NA
Tb427.08.6460	7.97291	0.277931	NA
Tb427tmp.01.0630	7.9743	0.101436	NA
Tb427.10.9090	7.97824	-0.41401	NA
Tb427.04.4920	7.97888	0.565062	NA
Tb427tmp.52.0017	7.9793	0.179007	NA
Tb427tmp.160.3490	7.98502	0.0527319	NA
Tb427tmp.01.0300	7.9888	-0.622058	NA
Tb427tmp.01.1700	7.99591	-0.118845	NA
Tb427.06.4580	8.00497	0.0460607	NA
Tb427.10.11610	8.005	-0.106051	NA
Tb427.01.5200	8.00538	0.0578311	NA
Tb427tmp.02.2190	8.00539	-0.0630492	NA
Tb427tmp.160.5020	8.00996	0.275487	NA
Tb427.06.480	8.01005	-0.992075	NA
Tb427.01.4710	8.01871	0.0330602	NA
Tb427tmp.02.0480	8.03235	0.493249	NA
Tb427tmp.01.0060	8.03601	-1.08679	NA
Tb427.05.4510	8.03721	-0.0638858	NA
Tb427.04.700	8.03826	0.428458	NA
Tb427.10.4810	8.03928	-0.130245	NA
Tb427.03.3140	8.04542	-0.0630588	NA
Tb427tmp.01.1860	8.0482	-0.318324	NA
Tb427.03.820	8.04867	0.0361912	NA
Tb427.04.4680	8.0583	0.330093	NA
Tb427.10.11010	8.06695	0.162136	NA
Tb427.02.4900	8.07353	-0.019893	NA
Tb427tmp.01.3910	8.07545	-0.034738	NA
Tb427.10.8960	8.08072	-0.278375	NA
Tb427.08.4070	8.08073	-0.175945	NA
Tb427.05.110	8.08671	0.0152326	NA
Tb427.03.5560	8.11584	-0.0318117	NA
Tb427.03.1480	8.1356	-0.831709	NA
Tb427.02.1060	8.13658	-0.23188	NA
Tb427.08.4120	8.15919	-0.656736	NA
Tb427.06.4730	8.16494	-0.461159	NA
Tb427.BES4.9	8.17666	-0.600589	NA
Tb427.BES4.9.1	8.17666	-0.600589	NA
Tb427.BES4.9.2	8.17666	-0.600589	NA
Tb427.03.550	8.1863	0.411988	NA
Tb427.06.3210	8.19523	0.484757	NA
Tb427.06.3210.1	8.19523	0.484757	NA
Tb427.08.4490	8.19636	0.0278577	NA
Tb427.03.4650	8.21293	0.240109	NA
Tb427.08.580	8.21648	0.545681	NA
Tb427.01.630	8.21808	0.719339	NA
Tb427.10.9340	8.22202	-0.467355	NA
Tb427tmp.01.7190	8.22207	-0.116863	NA
Tb427tmp.01.8530	8.23302	0.469932	NA
Tb427tmp.02.4485	8.23366	-0.111184	NA
Tb427tmp.211.2620	8.24298	-0.412651	NA
Tb427.04.2710	8.25117	0.438489	NA
Tb427.08.640	8.26349	0.27984	NA
Tb427.02.5330	8.26835	0.0871938	NA
Tb427.07.440	8.27144	0.353422	NA
Tb427tmp.01.5355	8.27467	0.0606865	NA
Tb427.10.12150	8.27845	0.220758	NA
Tb427tmp.160.1070	8.28785	0.321064	NA
Tb427.04.3340	8.30167	0.101487	NA
Tb427.10.11750	8.31474	0.172648	NA
Tb427tmp.02.0050	8.32727	-0.519921	NA
Tb427.BES56.12	8.33231	-0.0777409	NA
Tb427.10.16070	8.33312	-0.457446	NA
Tb427.03.4930	8.33962	0.240296	NA
Tb427.05.4590	8.34787	-0.0309381	NA
Tb427.05.4590.1	8.34787	-0.0309381	NA
Tb427.07.6660	8.34955	0.1382	NA
Tb427.03.4050	8.35549	-0.0432284	NA
Tb427.10.700	8.35569	-0.0865707	NA
Tb427.06.3730	8.3601	0.039457	NA
Tb427.03.3880	8.36715	0.216228	NA
Tb427.BES98.10	8.36749	-0.176061	NA
Tb427.BES98.10.1	8.36749	-0.176061	NA
Tb427.10.6470	8.36921	-0.294401	NA
Tb427tmp.01.1980	8.39055	0.417618	NA
Tb427.07.6170	8.4007	0.460364	NA
Tb427.07.6020	8.4033	1.4767	NA
Tb427.07.6020.1	8.4033	1.4767	NA
Tb427.05.2840	8.41278	-0.214948	0.905956
Tb427.03.5270	8.42657	0.434612	0.789851
Tb427tmp.02.0355	8.42805	-0.495672	0.738214
Tb427.10.4970	8.42822	0.672836	0.607022
Tb427.01.4620	8.42896	-0.155976	0.940379
Tb427tmp.160.1680	8.42926	0.359564	0.847117
Tb427.08.3160	8.4347	0.0409355	0.988335
Tb427.10.670	8.44811	-0.319744	0.855397
Tb427.10.12730	8.4564	-0.232205	0.905505
Tb427.07.5680	8.45765	-0.00944394	0.996477
Tb427.10.15810	8.45939	0.330842	0.849
Tb427tmp.160.4270	8.47074	0.20259	0.913746
Tb427.05.2670	8.47459	-0.243571	0.889783
Tb427.08.4850	8.47599	0.372693	0.810378
Tb427.07.1620	8.47648	-0.311656	0.868134
Tb427tmp.160.3540	8.47677	0.122332	0.955788
Tb427.10.5110	8.47786	-1.37652	0.0194323
Tb427tmp.01.7360	8.48554	0.0555776	0.987248
Tb427tmp.02.5600	8.48643	-0.24883	0.899264
Tb427.06.2620	8.48688	-0.356815	0.807724
Tb427tmp.02.1920	8.4914	-0.0593754	0.985547
Tb427.07.370	8.50182	0.036557	0.988645
Tb427.03.3240	8.51076	-0.0923555	0.968921
Tb427tmp.160.3800	8.51088	0.412868	0.788128
Tb427.08.4760	8.51896	-0.250054	0.889783
Tb427.02.4890	8.52488	-0.183096	0.921186
Tb427.03.3660	8.52522	-0.276192	0.88987
Tb427.08.8100	8.53904	0.0919087	0.972315
Tb427.10.9320	8.55058	0.156991	0.940513
Tb427tmp.01.7900	8.55528	0.0610968	0.988645
Tb427.06.1700	8.55592	-0.21975	0.899264
Tb427tmp.211.2205	8.55849	0.179866	0.921538
Tb427tmp.160.1980	8.57923	0.436264	0.804051
Tb427.10.12900	8.58102	-0.0282425	0.99183
Tb427tmp.02.0680	8.61002	-0.19028	0.918241
Tb427.10.7850	8.61182	-0.116106	0.962408
Tb427.07.320	8.6317	-0.0510752	0.98637
Tb427tmp.01.6440	8.6366	0.389601	0.807724
Tb427.07.1720	8.63779	0.0158758	0.996477
Tb427.05.820	8.64367	0.534222	0.717599
Tb427.04.5140	8.64652	-0.10558	0.968921
Tb427.10.11320	8.65117	-0.186911	0.919549
Tb427.06.210	8.65864	-0.559281	0.82271
Tb427.06.210.1	8.65864	-0.559281	0.82271
Tb427.BES29.6	8.67558	0.3364	0.88751
Tb427tmp.01.6910	8.68788	0.243952	0.903234
Tb427tmp.01.6910.1	8.68788	0.243952	0.903234
Tb427.04.1010	8.69195	-0.262454	0.888067
Tb427tmp.02.2420	8.6933	-0.292893	0.850148
Tb427.01.1610	8.70698	-0.398606	0.767679
Tb427.07.1180	8.7257	0.14499	0.955087
Tb427.BES56.11	8.73634	0.235391	0.899264
Tb427.BES56.11.1	8.73634	0.235391	0.899264
Tb427.BES56.11.2	8.73634	0.235391	0.899264
Tb427tmp.03.0150	8.73763	0.248333	0.895842
Tb427.04.2830	8.74892	-0.264034	0.876017
Tb427.10.12000	8.75853	0.250423	0.896083
Tb427.06.380	8.76179	0.427221	0.848723
Tb427.02.4750	8.76337	0.122027	0.959439
Tb427.04.3830	8.78391	-0.212238	0.926155
Tb427.10.4020	8.79248	-0.367467	0.834603
Tb427.06.4360	8.79472	-0.394124	0.849
Tb427.07.6570	8.79688	-0.311563	0.87036
Tb427.07.2200	8.7974	0.451153	0.76873
Tb427.06.2410	8.80286	0.00494166	0.996894
Tb427tmp.18.0018	8.80351	0.585113	0.759348
Tb427tmp.01.2886	8.80586	-0.524353	0.661706
Tb427.10.5570	8.82204	0.456011	0.820372
Tb427.08.5190	8.82713	0.0814789	0.979288
Tb427tmp.01.3745	8.83494	0.500223	0.762411
Tb427.07.3960	8.83516	-0.369115	0.817405
Tb427.03.3810	8.83913	0.0671112	0.979758
Tb427tmp.02.3840	8.86119	0.386156	0.790683
Tb427.07.4780	8.86866	-0.0870887	0.971721
Tb427.07.1790	8.89871	0.177239	0.93125
Tb427.10.7920	8.90686	0.458001	0.780818
Tb427.01.1660	8.9173	-0.123187	0.947733
Tb427.08.2140	8.92815	-0.144756	0.94704
Tb427.10.1000	8.92967	0.409937	0.837975
Tb427tmp.02.5140	8.93407	0.210379	0.908293
Tb427.02.2270	8.93968	-0.422619	0.776185
Tb427.03.4130	8.94255	0.491998	0.792887
Tb427tmp.01.0090	8.94256	0.257625	0.899264
Tb427.07.2740	8.96462	0.100138	0.96868
Tb427.08.6280	8.96867	-0.356936	0.834422
Tb427.07.870	8.96939	0.126558	0.950612
Tb427tmp.01.2910	8.97245	0.396851	0.885239
Tb427.02.5340	8.97444	0.677569	0.660533
Tb427tmp.244.2410	8.97572	0.478088	0.759348
Tb427.05.4490	8.97685	0.318493	0.868134
Tb427.07.5710	8.98083	0.103528	0.968921
Tb427.06.1640	8.98685	0.434697	0.754634
Tb427tmp.160.4840	8.99913	0.311844	0.848723
Tb427tmp.01.2770	9.00325	-0.094657	0.97701
Tb427.03.810	9.0085	-0.0987421	0.974082
Tb427.02.4740	9.0245	-0.0339248	0.988645
Tb427tmp.211.3470	9.02536	-0.094534	0.968921
Tb427.10.760	9.02717	0.0287139	0.988913
Tb427tmp.211.3150	9.02761	0.241147	0.896083
Tb427tmp.57.0004	9.03649	-0.0419233	0.9878
Tb427.10.6650	9.03956	-0.43779	0.752798
Tb427.07.5400	9.04023	-0.364213	0.804968
Tb427.08.5150	9.05693	-0.0845959	0.969305
Tb427.08.1930	9.06103	0.0415972	0.987248
Tb427.07.5130	9.07092	0.23348	0.899811
Tb427.07.850	9.07345	0.534779	0.689191
Tb427.03.2880	9.07611	-0.0745508	0.979253
Tb427.08.5800	9.07894	-0.26177	0.91713
Tb427.07.1820	9.08551	0.486444	0.782774
Tb427.08.4770	9.086	-0.234862	0.892737
Tb427.07.6300	9.08793	-0.686652	0.496753
Tb427.10.14120	9.09745	0.0461643	0.9878
Tb427.07.7440	9.09761	-0.206947	0.913799
Tb427.03.5860	9.10073	-0.567594	0.98637
Tb427.03.5860.1	9.10073	-0.567594	0.98637
Tb427.07.4550	9.10252	-0.748078	0.353218
Tb427.06.3200	9.10274	-0.412244	0.784545
Tb427.06.3200.1	9.10274	-0.412244	0.784545
Tb427tmp.02.0865	9.10885	0.580512	0.636851
Tb427.06.4530	9.12081	-0.59935	0.576675
Tb427tmp.01.4580	9.12646	-0.182262	0.918241
Tb427tmp.01.6020	9.12789	-0.130685	0.946669
Tb427.06.3610	9.13681	-0.149187	0.951473
Tb427.10.8300	9.15059	-0.108814	0.962461
Tb427.04.330	9.1655	0.388199	0.793928
Tb427tmp.02.0060	9.16685	0.344162	0.82271
Tb427.06.710	9.17784	-0.282664	0.848723
Tb427tmp.01.2010	9.18325	-0.333934	0.890713
Tb427tmp.01.4910	9.18576	0.0666586	0.984036
Tb427.08.2180	9.18732	-0.0170131	0.996477
Tb427.06.4810	9.19251	0.102512	0.968921
Tb427.10.14350	9.19265	0.11196	0.959439
Tb427tmp.211.1610	9.19619	0.153884	0.940422
Tb427.01.4160	9.19941	0.588844	0.657196
Tb427tmp.57.0002	9.20495	0.168137	0.94555
Tb427.07.4200	9.20764	-0.144124	0.943371
Tb427.10.9120	9.21644	0.255892	0.88987
Tb427.10.12450	9.23713	-0.264679	0.868134
Tb427.06.3080	9.25047	0.320984	0.874646
Tb427.08.2530	9.26218	-0.248887	0.893037
Tb427tmp.01.0270	9.26309	-0.0825878	0.972051
Tb427.03.2000	9.27955	-0.0106496	0.996477
Tb427.02.6150	9.28201	0.0349949	0.988645
Tb427.06.4060	9.28405	-0.108392	0.959439
Tb427.03.2720	9.2847	0.204802	0.905807
Tb427tmp.03.0430	9.28806	0.0606909	0.985561
Tb427.07.7390	9.29273	-0.371773	0.847503
Tb427.10.12530	9.29683	-0.0451703	0.987248
Tb427.07.350	9.29719	0.501852	0.800391
Tb427.03.3020	9.29738	-0.520579	0.712724
Tb427.BES122.10	9.30612	-0.240769	0.913746
Tb427.05.3180	9.3085	0.27628	0.889783
Tb427.04.3510	9.31299	-0.0504683	0.98637
Tb427.10.11900	9.31585	0.468668	0.699561
Tb427.07.7230	9.3175	-0.178541	0.917647
Tb427.10.15500	9.31882	0.128071	0.94704
Tb427tmp.57.0003	9.32832	0.0849683	0.982684
Tb427tmp.02.3240	9.33164	0.04638	0.98637
Tb427tmp.211.4130	9.3467	-0.57473	0.63155
Tb427tmp.211.0485	9.37249	-0.052578	0.98637
Tb427tmp.244.2420	9.38059	0.284252	0.872488
Tb427.04.2670	9.38384	0.0756492	0.976434
Tb427tmp.02.5490	9.39207	0.438403	0.794231
Tb427.01.4730	9.4058	0.140458	0.942689
Tb427tmp.160.3370	9.41159	0.0615583	0.982779
Tb427.08.2090	9.41756	-0.953775	0.119262
Tb427.06.2950	9.4305	0.557349	0.639136
Tb427tmp.02.0670	9.4416	-0.322705	0.829476
Tb427.10.7960	9.44216	0.0154876	0.996477
Tb427.06.4330	9.45621	-0.10183	0.96872
Tb427tmp.01.1840	9.45754	0.127504	0.947144
Tb427.04.260	9.45794	0.377109	0.829476
Tb427.10.11920	9.46139	-0.0513225	0.98637
Tb427.08.5540	9.46227	-0.18654	0.908321
Tb427.08.4290	9.46565	-0.523372	0.660533
Tb427.10.11460	9.46814	0.26288	0.886089
Tb427.02.5360	9.46948	-0.0954903	0.966382
Tb427.10.11370	9.47615	0.00721007	0.996477
Tb427.10.15200	9.47659	-0.287413	0.853902
Tb427.06.1450	9.49178	-0.14746	0.956975
Tb427.06.4270	9.49681	0.398842	0.807724
Tb427.10.11520	9.49874	0.120913	0.959439
Tb427.08.4420	9.50312	0.0762165	0.976434
Tb427tmp.02.3910	9.50406	-0.197838	0.906301
Tb427.10.1300	9.51022	0.194038	0.921538
Tb427.03.4780	9.5134	0.444814	0.762411
Tb427tmp.28F8.200	9.51458	0.0510621	0.98637
Tb427.03.2860	9.51506	0.266807	0.882518
Tb427tmp.01.6640	9.51678	-0.874347	0.355287
Tb427.08.7070	9.52092	-1.15341	0.0131058
Tb427tmp.01.7150	9.5227	-0.221174	0.908293
Tb427.10.13600	9.53343	-0.324764	0.847117
Tb427tmp.01.6285	9.54074	0.35722	0.847503
Tb427.07.4350	9.54134	0.217305	0.91208
Tb427.10.7910	9.54166	0.051038	0.98541
Tb427.10.7560	9.5453	-0.0479966	0.98637
Tb427.04.5210	9.55267	0.29003	0.884632
Tb427.05.750	9.55504	0.0761608	0.973715
Tb427.05.750.1	9.55504	0.0761608	0.973715
Tb427.03.1450	9.55677	0.453206	0.719001
Tb427.04.680	9.55776	0.101619	0.962917
Tb427tmp.02.5790	9.56382	0.0733919	0.97701
Tb427.03.2910	9.56446	-0.327612	0.853525
Tb427.10.15510	9.56774	0.255051	0.877984
Tb427tmp.02.4900	9.57115	-0.0380835	0.987248
Tb427.10.6990	9.5726	0.0726888	0.982684
Tb427tmp.01.5535	9.57683	-0.0352211	0.988703
Tb427tmp.01.2270	9.57927	0.288848	0.868597
Tb427.01.1390	9.58031	0.190236	0.917647
Tb427tmp.160.2100	9.5823	0.369404	0.794988
Tb427tmp.211.1680	9.61045	0.128894	0.952888
N19B2.025	9.61302	0.120328	0.947733
Tb427.04.1130	9.62261	0.223253	0.896083
Tb427.04.4200	9.6239	0.595075	0.693028
Tb427.04.1760	9.62847	-0.18365	0.908753
Tb427tmp.02.0445	9.63024	-0.161385	0.942689
Tb427tmp.01.4360	9.63085	-0.432764	0.707724
Tb427.03.5870	9.63264	-1.97112	0.94704
Tb427.03.5870.1	9.63264	-1.97112	0.94704
Tb427tmp.160.2230	9.63275	0.172843	0.927919
Tb427tmp.01.8085	9.63925	-0.21455	0.905138
Tb427.10.12830	9.64684	-0.0476724	0.98637
Tb427.07.260	9.66251	0.498032	0.736464
Tb427.01.1170	9.66379	-0.0534362	0.98637
Tb427tmp.01.0415	9.66712	0.297279	0.886089
Tb427.10.13980	9.67111	0.280072	0.882518
Tb427tmp.47.0017	9.67168	0.505779	0.670282
Tb427.10.5290	9.68182	0.233629	0.896083
Tb427tmp.01.3840	9.68558	0.56003	0.647457
Tb427.04.1470	9.6887	0.422632	0.803552
Tb427tmp.01.5920	9.68879	-1.10226	0.0411962
Tb427.10.13760	9.69879	-0.196696	0.923068
Tb427.04.4390	9.70097	0.345227	0.865169
Tb427.02.1730	9.71405	-0.472186	0.756116
Tb427tmp.01.7060	9.71815	0.137449	0.94704
Tb427.06.3850	9.72599	0.364953	0.810489
Tb427.05.2160	9.73319	0.125965	0.956558
Tb427tmp.160.5110	9.73884	-0.224263	0.896083
Tb427tmp.01.1900	9.74253	0.177083	0.932097
Tb427tmp.211.0250	9.74422	0.287232	0.881197
Tb427tmp.211.0250.1	9.74422	0.287232	0.881197
Tb427tmp.01.0970	9.75944	-0.352439	0.782761
Tb427tmp.03.0870	9.76257	0.0838736	0.972315
Tb427.08.2500	9.76402	-0.409261	0.765347
Tb427.10.9510	9.76625	-0.0232997	0.992282
Tb427.04.1030	9.77125	0.176077	0.931068
Tb427.10.15150	9.77359	0.115914	0.953526
Tb427.08.3270	9.78381	0.161164	0.94704
Tb427.07.5580	9.78898	0.184297	0.91208
Tb427.08.2330	9.80923	-0.237996	0.888067
Tb427.08.7810	9.81075	0.115633	0.962917
Tb427tmp.02.3650	9.81398	0.155404	0.925109
Tb427tmp.211.0990	9.8226	-0.544601	0.589309
Tb427tmp.211.0990.1	9.8226	-0.544601	0.589309
Tb427.10.340	9.82281	0.124443	0.94704
Tb427tmp.02.5750	9.82413	-0.33487	0.819717
Tb427.01.4810	9.85363	0.112579	0.958288
Tb427tmp.02.3690	9.85414	-0.113859	0.96041
Tb427.10.2550	9.87742	0.113997	0.948567
Tb427.06.1230	9.89172	-0.84282	0.247675
Tb427.04.3180	9.90168	-0.360734	0.825111
Tb427.BES122.3	9.90594	0.573662	0.782636
Tb427.BES122.3.1	9.90594	0.573662	0.782636
Tb427.08.8040	9.90997	0.0727808	0.979758
Tb427.04.2330	9.91344	0.317551	0.87036
Tb427.06.450	9.93004	0.175894	0.959227
Tb427.10.12300	9.93603	-0.071708	0.98637
Tb427.10.10030	9.93706	-0.108832	0.963308
Tb427.07.5830	9.96041	0.11726	0.962917
Tb427.10.370	9.96524	-0.124538	0.957193
Tb427.02.2940	9.97198	0.196019	0.902055
Tb427.02.1790	9.97379	0.366458	0.788115
Tb427.10.7760	9.98242	0.529413	0.692726
Tb427.10.9610	9.99827	0.248742	0.882518
Tb427tmp.02.4370	10.0015	0.00963868	0.996477
Tb427.02.5140	10.01	0.20883	0.908321
Tb427.10.4590	10.0133	-0.275337	0.860628
Tb427.07.3600	10.0253	0.579091	0.584436
Tb427.03.2120	10.0354	-0.310449	0.807724
Tb427tmp.01.1420	10.0456	0.510425	0.671354
Tb427tmp.01.3900	10.0477	-0.248298	0.884632
Tb427.10.3250	10.0497	0.412949	0.767679
Tb427.02.4620	10.0565	0.175669	0.913746
Tb427.10.10110	10.0634	-0.0649403	0.984036
Tb427.04.3720	10.0668	-0.0292638	0.988703
Tb427tmp.244.2170	10.0756	0.410074	0.76191
Tb427.03.1000	10.0762	-1.09509	0.222994
Tb427.07.6550	10.0773	-0.0352052	0.988913
Tb427.06.1420	10.083	-0.0117479	0.996477
Tb427.03.3910	10.0956	0.00728651	0.996477
Tb427.06.2180	10.109	0.186678	0.910598
Tb427.06.2180.1	10.109	0.186678	0.910598
Tb427.04.1040	10.1095	-0.0393495	0.987248
Tb427.02.5290	10.1267	0.148265	0.941776
Tb427.03.3250	10.1267	0.529032	0.652583
Tb427.07.2620	10.133	0.142692	0.946071
Tb427tmp.01.3500	10.1357	0.443709	0.741053
Tb427.07.6230	10.1398	0.717262	0.518608
Tb427tmp.211.1900	10.144	-0.382455	0.756116
Tb427tmp.02.3930	10.1446	0.23087	0.903234
Tb427.08.3390	10.154	0.198111	0.908321
Tb427.BES10.3	10.1629	0.441822	0.84464
Tb427.08.7180	10.1655	-0.0574084	0.984036
Tb427.08.2490	10.178	-0.0517422	0.983389
Tb427tmp.01.5500	10.1782	-0.0606911	0.982684
Tb427.04.2420	10.1782	0.0957001	0.972051
Tb427.04.1400	10.1807	-0.201508	0.906594
Tb427tmp.01.5130	10.182	0.0804478	0.976817
Tb427tmp.57.0088	10.1945	-1.34269	0.722468
Tb427.06.3950	10.2022	-0.398868	0.751449
Tb427.07.4540	10.2073	0.505065	0.667432
Tb427tmp.02.1020	10.2111	-0.124209	0.946693
Tb427.10.4680	10.2284	0.29243	0.860266
Tb427.07.3480	10.2294	0.373409	0.98637
Tb427.07.3480.1	10.2294	0.373409	0.98637
Tb427.BES64.2	10.2322	0.339586	0.87036
Tb427.04.940	10.2381	0.270143	0.890662
Tb427.07.1890	10.2436	-0.56131	0.689191
Tb427.BES59.6	10.2506	-0.626701	0.49541
Tb427.BES59.6.1	10.2506	-0.626701	0.49541
Tb427tmp.211.4900	10.254	-0.161807	0.921538
Tb427tmp.01.8110	10.2572	0.0721162	0.973674
Tb427tmp.02.5830	10.2654	0.214894	0.924151
Tb427tmp.02.4770	10.2735	0.897263	0.302991
Tb427tmp.01.0030	10.2738	0.111191	0.959439
Tb427.03.3630	10.2746	-0.246478	0.903885
Tb427.06.2510	10.2812	0.173086	0.926155
Tb427.03.2080	10.2928	0.399852	0.804066
Tb427.02.4540	10.2987	-0.359262	0.8353
Tb427.04.3190	10.3005	0.144521	0.943371
Tb427.BES15.6	10.3044	-0.658503	0.426399
Tb427.BES15.6.1	10.3044	-0.658503	0.426399
Tb427.05.1050	10.3055	-0.0488114	0.98476
Tb427tmp.211.2320	10.306	-0.550059	0.584436
Tb427tmp.211.2320.1	10.306	-0.550059	0.584436
Tb427.05.1370	10.3119	0.279811	0.881863
Tb427.08.2270	10.3136	0.834629	0.574209
Tb427tmp.02.3430	10.3324	0.205008	0.892737
Tb427.04.3610	10.3411	-0.00117374	0.999
Tb427.10.8580	10.3441	-0.209605	0.925109
Tb427.10.16160	10.3606	0.38719	0.791775
Tb427.10.13820	10.3629	0.28896	0.848723
Tb427.10.15960	10.3705	0.332749	0.807724
Tb427tmp.52.0004	10.3729	-0.527674	0.62397
Tb427.02.4870	10.3757	0.562616	0.639973
Tb427.01.2160	10.3795	0.382699	0.829476
[truncated: 7,637 more rows]

## Sheet: mRNA 3IPs vs no IP
Gene ID	baseMean	log2FoldChange	padj
H25N7.03	0	NA	NA
H25N7.04	0	NA	NA
Tb427.01.5330	0	NA	NA
Tb427.01.5330.1	0	NA	NA
Tb427.02.5710	0	NA	NA
Tb427.02.6270	0	NA	NA
Tb427.03.130	0	NA	NA
Tb427.03.220	0	NA	NA
Tb427.03.220.1	0	NA	NA
Tb427.03.280	0	NA	NA
Tb427.03.470	0	NA	NA
Tb427.03.490	0	NA	NA
Tb427.03.500	0	NA	NA
Tb427.03.500.1	0	NA	NA
Tb427.04.5630	0	NA	NA
Tb427.04.5630.1	0	NA	NA
Tb427.04.5660	0	NA	NA
Tb427.04.5660.1	0	NA	NA
Tb427.04.5750	0	NA	NA
Tb427.04.5750.1	0	NA	NA
Tb427.05.4760	0	NA	NA
Tb427.05.4930	0	NA	NA
Tb427.05.4950	0	NA	NA
Tb427.05.4960	0	NA	NA
Tb427.05.4960.1	0	NA	NA
Tb427.05.5030	0	NA	NA
Tb427.05.5150	0	NA	NA
Tb427.05.5150.1	0	NA	NA
Tb427.05.5190	0	NA	NA
Tb427.05.5200	0	NA	NA
Tb427.05.5200.1	0	NA	NA
Tb427.05.5220	0	NA	NA
Tb427.05.5310	0	NA	NA
Tb427.06.5220	0	NA	NA
Tb427.06.5420	0	NA	NA
Tb427.06.5570	0	NA	NA
Tb427.06.5640	0	NA	NA
Tb427.06.5820	0	NA	NA
Tb427.07.130	0	NA	NA
Tb427.07.130.1	0	NA	NA
Tb427.07.140	0	NA	NA
Tb427.07.140.1	0	NA	NA
Tb427.08.140	0	NA	NA
Tb427tmp.354.0250	0	NA	NA
Tb427tmp.354.0250.1	0	NA	NA
Tb427tmp.354.0250.2	0	NA	NA
Tb427tmp.142.0110	0	NA	NA
Tb427tmp.142.0110.1	0	NA	NA
Tb427tmp.142.0110.2	0	NA	NA
Tb427tmp.142.0480	0	NA	NA
Tb427tmp.142.0480.1	0	NA	NA
Tb427tmp.142.0480.2	0	NA	NA
Tb427tmp.09.0001	0	NA	NA
Tb427tmp.09.0007	0	NA	NA
Tb427tmp.160.0150	0	NA	NA
Tb427tmp.160.0150.1	0	NA	NA
Tb427tmp.211.5015	0	NA	NA
Tb427tmp.v2.0160	0	NA	NA
Tb427tmp.v2.0160.1	0	NA	NA
Tb427tmp.244.1880	0	NA	NA
Tb427tmp.244.1880.1	0	NA	NA
Tb427tmp.244.1880.2	0	NA	NA
Tb427tmp.244.1880.3	0	NA	NA
Tb427tmp.244.1850	0	NA	NA
Tb427tmp.v2.0190	0	NA	NA
Tb427tmp.v2.0190.1	0	NA	NA
Tb427tmp.244.1800	0	NA	NA
Tb427tmp.244.1800.1	0	NA	NA
Tb427tmp.244.1800.2	0	NA	NA
Tb427tmp.244.1800.3	0	NA	NA
Tb427tmp.244.1750	0	NA	NA
Tb427tmp.244.1750.1	0	NA	NA
Tb427tmp.244.1340	0	NA	NA
Tb427tmp.244.1340.1	0	NA	NA
Tb427tmp.244.1340.2	0	NA	NA
Tb427tmp.244.1340.3	0	NA	NA
Tb427tmp.244.1340.4	0	NA	NA
Tb427tmp.244.1330	0	NA	NA
Tb427tmp.244.1330.1	0	NA	NA
Tb427tmp.244.1330.2	0	NA	NA
Tb427tmp.244.1310	0	NA	NA
Tb427tmp.244.1310.1	0	NA	NA
Tb427tmp.244.1310.2	0	NA	NA
Tb427tmp.244.1100	0	NA	NA
Tb427tmp.244.1100.1	0	NA	NA
Tb427tmp.v2.0420	0	NA	NA
Tb427tmp.v2.0420.1	0	NA	NA
Tb427tmp.244.0490	0	NA	NA
Tb427tmp.244.0475	0	NA	NA
Tb427tmp.v2.0440	0	NA	NA
Tb427tmp.v2.0440.1	0	NA	NA
Tb427tmp.244.0240	0	NA	NA
Tb427tmp.244.0240.1	0	NA	NA
Tb427tmp.244.0240.2	0	NA	NA
Tb427tmp.244.0220	0	NA	NA
Tb427tmp.244.0220.1	0	NA	NA
Tb427tmp.244.0220.2	0	NA	NA
Tb427tmp.244.0220.3	0	NA	NA
Tb427tmp.244.0220.4	0	NA	NA
Tb427tmp.244.0220.5	0	NA	NA
Tb427tmp.244.1650	0	NA	NA
Tb427tmp.v2.0250	0	NA	NA
Tb427tmp.v2.0250.1	0	NA	NA
Tb427tmp.244.1550	0	NA	NA
Tb427tmp.244.1550.1	0	NA	NA
Tb427tmp.244.1470	0	NA	NA
Tb427tmp.244.1470.1	0	NA	NA
Tb427tmp.244.1440	0	NA	NA
Tb427tmp.v2.0290	0	NA	NA
Tb427tmp.v2.0300	0	NA	NA
Tb427tmp.v2.0300.1	0	NA	NA
Tb427tmp.v2.0300.2	0	NA	NA
Tb427tmp.v2.0320	0	NA	NA
Tb427tmp.v2.0320.1	0	NA	NA
Tb427tmp.244.0970	0	NA	NA
Tb427tmp.244.0970.1	0	NA	NA
Tb427tmp.244.0970.2	0	NA	NA
Tb427tmp.244.0970.3	0	NA	NA
Tb427tmp.v2.0350	0	NA	NA
Tb427tmp.244.0910	0	NA	NA
Tb427tmp.244.0810	0	NA	NA
Tb427tmp.v2.0370	0	NA	NA
Tb427tmp.v2.0370.1	0	NA	NA
Tb427tmp.v2.0370.2	0	NA	NA
Tb427tmp.v2.0370.3	0	NA	NA
Tb427tmp.244.0690	0	NA	NA
Tb427tmp.244.0690.1	0	NA	NA
Tb427tmp.244.0670	0	NA	NA
Tb427tmp.244.0670.1	0	NA	NA
Tb427tmp.244.0670.2	0	NA	NA
Tb427tmp.244.0670.3	0	NA	NA
Tb427tmp.v2.0390	0	NA	NA
Tb427tmp.v2.0390.1	0	NA	NA
Tb427tmp.244.0580	0	NA	NA
Tb427tmp.244.0580.1	0	NA	NA
Tb427tmp.244.0580.2	0	NA	NA
Tb427tmp.244.0580.3	0	NA	NA
Tb427tmp.244.0560	0	NA	NA
Tb427tmp.244.0540	0	NA	NA
Tb427tmp.244.0540.1	0	NA	NA
Tb427tmp.244.0530	0	NA	NA
Tb427tmp.v2.0410	0	NA	NA
Tb427tmp.244.0400	0	NA	NA
Tb427tmp.244.0400.1	0	NA	NA
Tb427tmp.244.0400.2	0	NA	NA
Tb427tmp.244.0400.3	0	NA	NA
Tb427tmp.244.0370	0	NA	NA
Tb427tmp.244.0360	0	NA	NA
Tb427tmp.244.0360.1	0	NA	NA
Tb427tmp.244.0360.2	0	NA	NA
Tb427tmp.244.0360.3	0	NA	NA
Tb427tmp.244.0350	0	NA	NA
Tb427tmp.244.0350.1	0	NA	NA
Tb427tmp.244.0350.2	0	NA	NA
Tb427tmp.244.0350.3	0	NA	NA
Tb427tmp.244.0340	0	NA	NA
Tb427tmp.244.0005	0	NA	NA
Tb427tmp.244.0005.1	0	NA	NA
Tb427.10.1020	0	NA	NA
Tb427.10.16280	0	NA	NA
Tb427.10.16290	0	NA	NA
Tb427.10.16330	0	NA	NA
Tb427.10.16400	0	NA	NA
Tb427.10.16320	0	NA	NA
Tb427.10.16320.1	0	NA	NA
Tb427tmp.47.0036	0	NA	NA
Tb427tmp.12.0019	0	NA	NA
Tb427tmp.01.3730	0	NA	NA
Tb427tmp.01.4390	0	NA	NA
Tb427tmp.57.0033	0	NA	NA
Tb427tmp.21.0004	0	NA	NA
Tb427tmp.21.0010	0	NA	NA
Tb427tmp.30.0001	0	NA	NA
Tb427tmp.30.0001.1	0	NA	NA
Tb427tmp.16.0001	0	NA	NA
Tb427tmp.01.3820	0	NA	NA
Tb427tmp.24.0004	0	NA	NA
Tb427tmp.24.0004.1	0	NA	NA
Tb427tmp.24.0004.2	0	NA	NA
Tb427tmp.24.0009	0	NA	NA
Tb427tmp.24.0009.1	0	NA	NA
Tb427tmp.24.0011	0	NA	NA
Tb427tmp.44.0001	0	NA	NA
Tb427tmp.30.0016	0	NA	NA
Tb427.BES153.13	0	NA	NA
Tb427.BES153.13.1	0	NA	NA
Tb427.BES153.13.2	0	NA	NA
Tb427.BES5.12	0	NA	NA
Tb427.BES5.12.1	0	NA	NA
Tb427.03.300	0.00903292	-1.31195	NA
Tb427.03.300.1	0.00903292	-1.31195	NA
Tb427.03.480	0.00903292	-1.31195	NA
Tb427.03.480.1	0.00903292	-1.31195	NA
Tb427.04.5780	0.00903292	-1.31195	NA
Tb427.04.5780.1	0.00903292	-1.31195	NA
Tb427.05.180	0.00903292	-1.31195	NA
Tb427.05.180.1	0.00903292	-1.31195	NA
Tb427.05.4650	0.00903292	-1.31195	NA
Tb427.05.4730	0.00903292	-1.31195	NA
Tb427.05.5210	0.00903292	-1.31195	NA
Tb427.05.5210.1	0.00903292	-1.31195	NA
Tb427.08.440	0.00903292	-1.31195	NA
Tb427tmp.354.0150	0.00903292	-1.31195	NA
Tb427tmp.354.0150.1	0.00903292	-1.31195	NA
Tb427tmp.354.0190	0.00903292	-1.31195	NA
Tb427tmp.354.0190.1	0.00903292	-1.31195	NA
Tb427tmp.354.0260	0.00903292	-1.31195	NA
Tb427tmp.354.0260.1	0.00903292	-1.31195	NA
Tb427tmp.354.0260.2	0.00903292	-1.31195	NA
Tb427tmp.354.0260.3	0.00903292	-1.31195	NA
Tb427tmp.354.0260.4	0.00903292	-1.31195	NA
Tb427tmp.142.0060	0.00903292	-1.31195	NA
Tb427tmp.09.0005	0.00903292	-1.31195	NA
Tb427tmp.09.0005.1	0.00903292	-1.31195	NA
Tb427tmp.160.0045	0.00903292	-1.31195	NA
Tb427tmp.160.0060	0.00903292	-1.31195	NA
Tb427tmp.160.0060.1	0.00903292	-1.31195	NA
Tb427tmp.160.0060.2	0.00903292	-1.31195	NA
Tb427tmp.160.0110	0.00903292	-1.31195	NA
Tb427tmp.244.1300	0.00903292	-1.31195	NA
Tb427tmp.244.1300.1	0.00903292	-1.31195	NA
Tb427tmp.244.1300.2	0.00903292	-1.31195	NA
Tb427tmp.244.0900	0.00903292	-1.31195	NA
Tb427tmp.244.0900.1	0.00903292	-1.31195	NA
Tb427tmp.244.0630	0.00903292	-1.31195	NA
Tb427tmp.244.0630.1	0.00903292	-1.31195	NA
Tb427tmp.244.0630.2	0.00903292	-1.31195	NA
Tb427tmp.244.0610	0.00903292	-1.31195	NA
Tb427tmp.244.0610.1	0.00903292	-1.31195	NA
Tb427tmp.244.0610.2	0.00903292	-1.31195	NA
Tb427tmp.244.0610.3	0.00903292	-1.31195	NA
Tb427tmp.244.0610.4	0.00903292	-1.31195	NA
Tb427tmp.244.0320	0.00903292	-1.31195	NA
Tb427tmp.57.0039	0.00903292	-1.31195	NA
Tb427tmp.57.0039.1	0.00903292	-1.31195	NA
Tb427.BES65.12	0.00903292	-1.31195	NA
Tb427.BES65.12.1	0.00903292	-1.31195	NA
Tb427.BES65.12.2	0.00903292	-1.31195	NA
Tb427.04.5700	0.00937745	-1.28409	NA
Tb427.04.5700.1	0.00937745	-1.28409	NA
Tb427tmp.354.0130	0.00937745	-1.28409	NA
Tb427tmp.354.0130.1	0.00937745	-1.28409	NA
Tb427tmp.142.0030	0.00937745	-1.28409	NA
Tb427tmp.142.0030.1	0.00937745	-1.28409	NA
Tb427tmp.142.0030.2	0.00937745	-1.28409	NA
Tb427tmp.142.0135	0.00937745	-1.28409	NA
Tb427tmp.244.1390	0.00937745	-1.28409	NA
Tb427tmp.244.1390.1	0.00937745	-1.28409	NA
13J3.03	0.0142216	-2.74665	NA
Tb427.05.190	0.0142216	-2.74665	NA
Tb427.05.5130	0.0142216	-2.74665	NA
Tb427.06.5740	0.0142216	-2.74665	NA
Tb427.06.5740.1	0.0142216	-2.74665	NA
Tb427tmp.160.0070	0.0142216	-2.74665	NA
Tb427.BES10.9	0.0142216	-2.74665	NA
Tb427.BES10.9.1	0.0142216	-2.74665	NA
Tb427.03.330	0.0174541	-2.74665	NA
Tb427.03.330.1	0.0174541	-2.74665	NA
Tb427.03.340	0.0174541	-2.74665	NA
Tb427.03.340.1	0.0174541	-2.74665	NA
Tb427.04.5600	0.0174541	-2.74665	NA
Tb427.04.5600.1	0.0174541	-2.74665	NA
Tb427.05.4840	0.0174541	-2.74665	NA
Tb427.05.4840.1	0.0174541	-2.74665	NA
Tb427tmp.244.0140	0.0174541	-2.74665	NA
Tb427tmp.244.0140.1	0.0174541	-2.74665	NA
Tb427.10.16370	0.0174541	-2.74665	NA
Tb427.10.16370.1	0.0174541	-2.74665	NA
Tb427tmp.30.0004	0.0174541	-2.74665	NA
13J1.15	0.0180658	-0.328715	NA
Tb427.06.5470	0.0180658	-0.328715	NA
Tb427.06.5470.1	0.0180658	-0.328715	NA
Tb427tmp.244.0390	0.0180658	-0.328715	NA
Tb427.05.5170	0.0184104	-0.303788	NA
Tb427.05.5170.1	0.0184104	-0.303788	NA
Tb427.06.5320	0.0184104	-0.303788	NA
Tb427.06.5320.1	0.0184104	-0.303788	NA
Tb427tmp.142.0460	0.0184104	-0.303788	NA
Tb427tmp.142.0460.1	0.0184104	-0.303788	NA
Tb427tmp.244.1140	0.0184104	-0.303788	NA
Tb427tmp.244.1140.1	0.0184104	-0.303788	NA
Tb427tmp.244.1140.2	0.0184104	-0.303788	NA
Tb427tmp.244.1140.3	0.0184104	-0.303788	NA
Tb427tmp.244.1000	0.0184104	-0.303788	NA
13J3.14	0.0187549	-0.279215	NA
Tb427tmp.354.0120	0.0187549	-0.279215	NA
Tb427tmp.354.0120.1	0.0187549	-0.279215	NA
Tb427tmp.244.0780	0.0187549	-0.279215	NA
Tb427tmp.244.0780.1	0.0187549	-0.279215	NA
Tb427.04.5800	0.0232546	-1.31197	NA
Tb427.05.4670	0.0232546	-1.31197	NA
Tb427tmp.244.1840	0.0232546	-1.31197	NA
Tb427tmp.244.1070	0.0232546	-1.31197	NA
Tb427tmp.244.1070.1	0.0232546	-1.31197	NA
Tb427tmp.244.1070.2	0.0232546	-1.31197	NA
Tb427tmp.v2.0380	0.0232546	-1.31197	NA
Tb427tmp.v2.0380.1	0.0232546	-1.31197	NA
Tb427tmp.244.1720	0.0235991	-1.28411	NA
Tb427tmp.244.1720.1	0.0235991	-1.28411	NA
Tb427tmp.244.0790	0.0235991	-1.28411	NA
Tb427tmp.244.0790.1	0.0235991	-1.28411	NA
Tb427tmp.244.0790.2	0.0235991	-1.28411	NA
Tb427tmp.244.0790.3	0.0235991	-1.28411	NA
Tb427tmp.142.0290	0.026487	-1.31197	NA
Tb427tmp.v2.0060	0.026487	-1.31197	NA
Tb427tmp.v2.0060.1	0.026487	-1.31197	NA
Tb427tmp.11.0016	0.0268316	-1.28411	NA
Tb427.04.5650	0.0270988	0.255516	NA
Tb427tmp.24.0005	0.0270988	0.255516	NA
Tb427.06.5630	0.0316757	-2.74666	NA
Tb427.06.5630.1	0.0316757	-2.74666	NA
Tb427tmp.244.1890	0.0316757	-2.74666	NA
Tb427tmp.244.1890.1	0.0316757	-2.74666	NA
Tb427tmp.244.1890.2	0.0316757	-2.74666	NA
Tb427tmp.244.1890.3	0.0316757	-2.74666	NA
Tb427tmp.16.0002	0.0316757	-2.74666	NA
Tb427tmp.16.0002.1	0.0316757	-2.74666	NA
Tb427.04.5690	0.0322875	-0.328734	NA
Tb427.BES126.13	0.0322875	-0.328734	NA
Tb427tmp.244.1450	0.032632	-0.303807	NA
Tb427tmp.244.1450.1	0.032632	-0.303807	NA
Tb427.03.110	0.03552	-0.328736	NA
Tb427.03.110.1	0.03552	-0.328736	NA
Tb427.06.5250	0.0358645	-0.303809	NA
Tb427.06.5580	0.0374762	-1.31198	NA
Tb427tmp.244.0660	0.0378207	-1.28412	NA
Tb427tmp.244.0660.1	0.0378207	-1.28412	NA
Tb427tmp.244.0660.2	0.0378207	-1.28412	NA
Tb427tmp.160.0030	0.0410532	-1.28412	NA
Tb427tmp.160.0030.1	0.0410532	-1.28412	NA
Tb427tmp.160.0030.2	0.0410532	-1.28412	NA
Tb427.10.4350	0.0413204	0.255497	NA
Tb427.06.5720	0.0416649	0.272646	NA
Tb427.06.5720.1	0.0416649	0.272646	NA
Tb427tmp.24.0014	0.0448974	0.272644	NA
Tb427tmp.24.0014.1	0.0448974	0.272644	NA
Tb427tmp.24.0014.2	0.0448974	0.272644	NA
Tb427tmp.24.0014.3	0.0448974	0.272644	NA
Tb427tmp.24.0014.4	0.0448974	0.272644	NA
Tb427.10.14060	0.0465091	-0.328746	NA
Tb427.05.5100	0.0500861	-0.303821	NA
Tb427.05.5100.1	0.0500861	-0.303821	NA
Tb427tmp.160.0120	0.0500861	-0.303821	NA
Tb427.04.2090	0.0506979	0.683222	NA
Tb427.03.420	0.0522558	-4.12215	NA
Tb427.03.420.1	0.0522558	-4.12215	NA
Tb427.03.440	0.0522558	-4.12215	NA
Tb427.03.440.1	0.0522558	-4.12215	NA
Tb427.05.4720	0.0522558	-4.12215	NA
Tb427.05.4720.1	0.0522558	-4.12215	NA
Tb427.07.120	0.0522558	-4.12215	NA
Tb427.07.120.1	0.0522558	-4.12215	NA
Tb427.08.340	0.0522558	-4.12215	NA
Tb427.08.340.1	0.0522558	-4.12215	NA
Tb427tmp.354.0100	0.0522558	-4.12215	NA
Tb427tmp.244.1730	0.0522558	-4.12215	NA
Tb427tmp.244.1730.1	0.0522558	-4.12215	NA
Tb427tmp.244.0750	0.0522558	-4.12215	NA
Tb427tmp.244.0750.1	0.0522558	-4.12215	NA
Tb427tmp.244.0750.2	0.0522558	-4.12215	NA
Tb427tmp.244.0750.3	0.0522558	-4.12215	NA
Tb427tmp.244.1620	0.0522558	-4.12215	NA
Tb427tmp.244.1620.1	0.0522558	-4.12215	NA
Tb427tmp.244.1210	0.0522558	-4.12215	NA
Tb427tmp.244.1210.1	0.0522558	-4.12215	NA
Tb427tmp.244.1210.2	0.0522558	-4.12215	NA
Tb427tmp.244.1210.3	0.0522558	-4.12215	NA
Tb427tmp.244.0700	0.0522558	-4.12215	NA
Tb427tmp.244.0700.1	0.0522558	-4.12215	NA
Tb427tmp.244.0700.2	0.0522558	-4.12215	NA
Tb427tmp.16.0004	0.0522558	-4.12215	NA
Tb427tmp.16.0004.1	0.0522558	-4.12215	NA
Tb427tmp.16.0004.2	0.0522558	-4.12215	NA
Tb427tmp.44.0008	0.0522558	-4.12215	NA
Tb427tmp.11.0021	0.0522558	-4.12215	NA
Tb427.04.5720	0.0531794	-2.74665	NA
Tb427.04.5720.1	0.0531794	-2.74665	NA
Tb427.05.5180	0.0531794	-2.74665	NA
Tb427.05.5180.1	0.0531794	-2.74665	NA
Tb427.06.5270	0.0531794	-2.74665	NA
Tb427tmp.354.0240	0.0531794	-2.74665	NA
Tb427tmp.354.0240.1	0.0531794	-2.74665	NA
Tb427tmp.354.0240.2	0.0531794	-2.74665	NA
Tb427tmp.354.0240.3	0.0531794	-2.74665	NA
Tb427tmp.160.0160	0.0531794	-2.74665	NA
Tb427tmp.v2.0210	0.0531794	-2.74665	NA
Tb427tmp.v2.0210.1	0.0531794	-2.74665	NA
Tb427tmp.v2.0210.2	0.0531794	-2.74665	NA
Tb427tmp.v2.0210.3	0.0531794	-2.74665	NA
Tb427tmp.v2.0210.4	0.0531794	-2.74665	NA
Tb427tmp.v2.0220	0.0531794	-2.74665	NA
Tb427tmp.v2.0220.1	0.0531794	-2.74665	NA
Tb427tmp.v2.0220.2	0.0531794	-2.74665	NA
Tb427.BES28.14	0.0531794	-2.74665	NA
Tb427.BES28.14.1	0.0531794	-2.74665	NA
Tb427.01.5320	0.0612887	-2.68747	NA
Tb427.01.5320.1	0.0612887	-2.68747	NA
Tb427.01.5320.2	0.0612887	-2.68747	NA
Tb427tmp.244.0500	0.0612887	-2.68747	NA
Tb427tmp.244.0500.1	0.0612887	-2.68747	NA
Tb427tmp.244.0500.2	0.0612887	-2.68747	NA
Tb427tmp.v2.0330	0.0612887	-2.68747	NA
Tb427tmp.v2.0330.1	0.0612887	-2.68747	NA
Tb427tmp.244.0880	0.0612887	-2.68747	NA
Tb427tmp.244.0880.1	0.0612887	-2.68747	NA
Tb427tmp.244.0880.2	0.0612887	-2.68747	NA
Tb427tmp.142.0120	0.0616333	-2.65959	NA
Tb427tmp.142.0120.1	0.0616333	-2.65959	NA
Tb427tmp.142.0120.2	0.0616333	-2.65959	NA
Tb427.04.5670	0.0622123	-1.31197	NA
Tb427.06.5750	0.0622123	-1.31197	NA
Tb427.06.5750.1	0.0622123	-1.31197	NA
Tb427tmp.244.1570	0.0622123	-1.31197	NA
Tb427tmp.244.1180	0.0622123	-1.31197	NA
Tb427tmp.244.1180.1	0.0622123	-1.31197	NA
Tb427tmp.244.1180.2	0.0622123	-1.31197	NA
Tb427tmp.57.0026	0.0622123	-1.31197	NA
Tb427tmp.57.0026.1	0.0622123	-1.31197	NA
Tb427tmp.244.0920	0.0664775	-4.12216	NA
Tb427tmp.244.0920.1	0.0664775	-4.12216	NA
Tb427tmp.244.0920.2	0.0664775	-4.12216	NA
Tb427tmp.244.0920.3	0.0664775	-4.12216	NA
Tb427.03.310	0.0697099	-4.12216	NA
Tb427.03.310.1	0.0697099	-4.12216	NA
Tb427tmp.244.1490	0.0703217	-1.70423	NA
Tb427tmp.244.1490.1	0.0703217	-1.70423	NA
Tb427tmp.244.0170	0.0706335	-2.74667	NA
Tb427tmp.244.0170.1	0.0706335	-2.74667	NA
Tb427tmp.244.0170.2	0.0706335	-2.74667	NA
Tb427tmp.244.0170.3	0.0706335	-2.74667	NA
Tb427tmp.244.0170.4	0.0706335	-2.74667	NA
Tb427tmp.244.1200	0.0706335	-2.74667	NA
Tb427tmp.244.1200.1	0.0706335	-2.74667	NA
Tb427tmp.244.1920	0.0706662	-1.6793	NA
Tb427tmp.244.1920.1	0.0706662	-1.6793	NA
Tb427.03.410	0.0715898	-0.303807	NA
Tb427.03.410.1	0.0715898	-0.303807	NA
Tb427.04.5550	0.0730142	-4.37164	NA
Tb427tmp.244.0800	0.0730142	-4.37164	NA
Tb427tmp.244.0800.1	0.0730142	-4.37164	NA
Tb427tmp.244.0870	0.0730142	-4.37164	NA
Tb427tmp.244.0870.1	0.0730142	-4.37164	NA
Tb427tmp.244.0120	0.0730142	-4.37164	NA
Tb427tmp.244.0120.1	0.0730142	-4.37164	NA
Tb427tmp.20.0003	0.0730142	-4.37164	NA
Tb427tmp.20.0003.1	0.0730142	-4.37164	NA
Tb427tmp.57.0015	0.0730142	-4.37164	NA
Tb427tmp.57.0015.1	0.0730142	-4.37164	NA
Tb427tmp.v2.0280	0.0787428	-2.68749	NA
Tb427tmp.v2.0280.1	0.0787428	-2.68749	NA
Tb427.04.5730	0.0796664	-1.312	NA
Tb427.04.5730.1	0.0796664	-1.312	NA
Tb427.04.5730.2	0.0796664	-1.312	NA
Tb427tmp.142.0180	0.0796664	-1.312	NA
Tb427tmp.142.0180.1	0.0796664	-1.312	NA
Tb427tmp.142.0180.2	0.0796664	-1.312	NA
Tb427tmp.142.0180.3	0.0796664	-1.312	NA
Tb427tmp.244.0815	0.0800109	-1.28413	NA
Tb427tmp.244.0815.1	0.0800109	-1.28413	NA
Tb427.03.2510	0.0811064	1.0233	NA
Tb427tmp.142.0450	0.0811064	1.0233	NA
Tb427tmp.v1.0900	0.0814173	-0.328762	NA
Tb427.03.120	0.0823917	-2.9091	NA
Tb427tmp.244.0290	0.0848551	-2.74668	NA
Tb427tmp.244.0290.1	0.0848551	-2.74668	NA
Tb427tmp.244.0290.2	0.0848551	-2.74668	NA
Tb427tmp.244.0680	0.0872359	-4.37167	NA
Tb427tmp.244.0680.1	0.0872359	-4.37167	NA
Tb427tmp.244.0680.2	0.0872359	-4.37167	NA
Tb427tmp.244.0680.3	0.0872359	-4.37167	NA
Tb427tmp.244.0680.4	0.0872359	-4.37167	NA
Tb427tmp.244.0150	0.0880876	-2.74668	NA
Tb427tmp.244.0150.1	0.0880876	-2.74668	NA
Tb427.04.5740	0.0904683	-4.37167	NA
Tb427.04.5740.1	0.0904683	-4.37167	NA
Tb427tmp.142.0470	0.0917691	-1.90425	NA
Tb427tmp.142.0470.1	0.0917691	-1.90425	NA
Tb427.10.8340	0.095121	0.255495	NA
Tb427tmp.244.0110	0.0962688	-2.93701	NA
Tb427tmp.244.0110.1	0.0962688	-2.93701	NA
Tb427tmp.244.0110.2	0.0962688	-2.93701	NA
Tb427tmp.244.0110.3	0.0962688	-2.93701	NA
Tb427tmp.244.0470	0.102921	-0.328767	NA
Tb427tmp.244.0470.1	0.102921	-0.328767	NA
Tb427tmp.244.0090	0.10361	-0.279267	NA
Tb427tmp.244.0090.1	0.10361	-0.279267	NA
Tb427tmp.244.1540	0.104512	-4.97083	NA
Tb427tmp.244.1540.1	0.104512	-4.97083	NA
Tb427tmp.244.0940	0.105435	-4.12216	NA
Tb427tmp.244.0940.1	0.105435	-4.12216	NA
Tb427tmp.244.0940.2	0.105435	-4.12216	NA
Tb427tmp.11.0015	0.105435	-4.12216	NA
Tb427.BES59.8	0.105646	-1.92886	NA
Tb427.BES59.8.1	0.105646	-1.92886	NA
Tb427tmp.244.0420	0.106359	-2.74666	NA
Tb427tmp.244.0420.1	0.106359	-2.74666	NA
Tb427.04.5770	0.106498	-0.303842	NA
Tb427.04.5770.1	0.106498	-0.303842	NA
Tb427tmp.244.1190	0.108454	-1.28406	NA
Tb427tmp.244.1190.1	0.108454	-1.28406	NA
Tb427tmp.244.1190.2	0.108454	-1.28406	NA
Tb427tmp.244.0480	0.108534	-1.95379	NA
Tb427.BES10.8	0.111195	1.52219	NA
Tb427tmp.244.1090	0.112298	0.272613	NA
Tb427.05.4810	0.113545	-3.53616	NA
Tb427.04.5680	0.114468	-2.68748	NA
Tb427.04.5680.1	0.114468	-2.68748	NA
Tb427.04.5580	0.114813	-2.6596	NA
Tb427tmp.244.1380	0.114813	-2.6596	NA
Tb427tmp.244.1380.1	0.114813	-2.6596	NA
Tb427tmp.244.1380.2	0.114813	-2.6596	NA
Tb427tmp.354.0220	0.119657	-4.12218	NA
Tb427tmp.354.0220.1	0.119657	-4.12218	NA
Tb427tmp.354.0220.2	0.119657	-4.12218	NA
Tb427.04.5510	0.120278	-4.12216	NA
Tb427.04.5510.1	0.120278	-4.12216	NA
Tb427tmp.244.1590	0.121202	-2.74666	NA
Tb427tmp.244.1590.1	0.121202	-2.74666	NA
Tb427tmp.244.1590.2	0.121202	-2.74666	NA
Tb427tmp.244.1590.3	0.121202	-2.74666	NA
Tb427tmp.244.1590.4	0.121202	-2.74666	NA
Tb427tmp.244.1590.5	0.121202	-2.74666	NA
Tb427tmp.244.1870	0.122144	-4.37171	NA
Tb427tmp.244.1870.1	0.122144	-4.37171	NA
Tb427tmp.244.1020	0.122577	-2.55292	NA
Tb427tmp.244.1020.1	0.122577	-2.55292	NA
Tb427tmp.244.1020.2	0.122577	-2.55292	NA
Tb427tmp.244.1710	0.122889	-4.12218	NA
Tb427tmp.244.1710.1	0.122889	-4.12218	NA
Tb427tmp.244.1710.2	0.122889	-4.12218	NA
Tb427tmp.244.1710.3	0.122889	-4.12218	NA
Tb427.05.4980	0.123813	-2.74668	NA
N19B2.170	0.123977	0.306373	NA
Tb427.03.2530	0.126315	1.00237	NA
Tb427.03.2530.1	0.126315	1.00237	NA
Tb427.08.5930	0.126945	-0.941842	NA
Tb427tmp.160.0260	0.127289	-0.928877	NA
Tb427tmp.354.0090	0.130999	-3.53618	NA
Tb427.06.5730	0.131343	-3.50828	NA
Tb427.06.5730.1	0.131343	-3.50828	NA
Tb427.05.5050	0.131397	-0.692298	NA
Tb427.03.390	0.135227	-2.93701	NA
Tb427.03.390.1	0.135227	-2.93701	NA
Tb427tmp.244.1700	0.135286	-0.279281	NA
Tb427tmp.244.1700.1	0.135286	-0.279281	NA
Tb427tmp.354.0210	0.135571	-2.90913	NA
Tb427tmp.354.0210.1	0.135571	-2.90913	NA
Tb427tmp.354.0210.2	0.135571	-2.90913	NA
Tb427tmp.354.0210.3	0.135571	-2.90913	NA
Tb427tmp.244.0130	0.136045	-2.74666	NA
Tb427tmp.244.0130.1	0.136045	-2.74666	NA
Tb427tmp.244.0130.2	0.136045	-2.74666	NA
Tb427tmp.244.0130.3	0.136045	-2.74666	NA
Tb427.06.5780	0.137723	-1.70426	NA
Tb427tmp.244.0210	0.138412	-1.65476	NA
Tb427tmp.244.0210.1	0.138412	-1.65476	NA
Tb427tmp.244.0210.2	0.138412	-1.65476	NA
Tb427.04.5610	0.139492	-5.20592	NA
Tb427.04.5610.1	0.139492	-5.20592	NA
Tb427tmp.354.0230	0.140955	-1.70426	NA
Tb427tmp.244.0280	0.141166	-0.941863	NA
Tb427tmp.244.0280.1	0.141166	-0.941863	NA
Tb427tmp.244.1580	0.142706	-1.12003	NA
Tb427tmp.v2.0340	0.142724	-5.20592	NA
Tb427tmp.244.1110	0.14293	0.621244	NA
Tb427tmp.244.1110.1	0.14293	0.621244	NA
Tb427tmp.244.1110.2	0.14293	0.621244	NA
Tb427tmp.24.0012	0.144259	-1.95378	NA
Tb427.06.5700	0.146028	-5.41282	NA
Tb427.06.5700.1	0.146028	-5.41282	NA
Tb427tmp.24.0008	0.146028	-5.41282	NA
Tb427tmp.24.0008.1	0.146028	-5.41282	NA
Tb427tmp.24.0008.2	0.146028	-5.41282	NA
Tb427tmp.160.0080	0.146765	-2.6875	NA
Tb427tmp.160.0080.1	0.146765	-2.6875	NA
Tb427tmp.160.0080.2	0.146765	-2.6875	NA
Tb427tmp.244.0030	0.152102	-3.74336	NA
Tb427tmp.244.0030.1	0.152102	-3.74336	NA
Tb427tmp.244.0030.2	0.152102	-3.74336	NA
Tb427tmp.244.0030.3	0.152102	-3.74336	NA
Tb427tmp.244.0030.4	0.152102	-3.74336	NA
Tb427tmp.51.0005	0.152566	-1.70426	NA
Tb427tmp.244.1350	0.157486	-2.55295	NA
Tb427tmp.244.1350.1	0.157486	-2.55295	NA
Tb427tmp.244.1690	0.160178	-5.20594	NA
Tb427tmp.244.1690.1	0.160178	-5.20594	NA
Tb427.BES10.10	0.161135	-2.76309	NA
Tb427.06.5710	0.161714	-1.95382	NA
Tb427tmp.244.0860	0.161714	-1.95382	NA
Tb427tmp.244.0860.1	0.161714	-1.95382	NA
Tb427.04.5760	0.162245	0.272603	NA
Tb427.04.5760.1	0.162245	0.272603	NA
Tb427tmp.244.1780	0.164439	-2.96999	NA
Tb427tmp.244.1780.1	0.164439	-2.96999	NA
Tb427tmp.244.0270	0.164866	-1.28416	NA
Tb427tmp.244.0270.1	0.164866	-1.28416	NA
Tb427.BES59.5	0.166617	-0.303862	NA
Tb427tmp.14.0025	0.167476	-1.65477	NA
Tb427.BES129.1	0.174472	-5.41285	NA
Tb427tmp.354.0180	0.180727	1.48457	NA
Tb427tmp.354.0180.1	0.180727	1.48457	NA
Tb427.04.170	0.184147	2.6048	NA
Tb427tmp.v2.0080	0.184511	1.869	NA
Tb427tmp.v2.0080.1	0.184511	1.869	NA
Tb427tmp.v2.0080.2	0.184511	1.869	NA
Tb427tmp.v2.0080.3	0.184511	1.869	NA
Tb427tmp.v2.0080.4	0.184511	1.869	NA
Tb427tmp.244.0960	0.185479	-1.93458	NA
Tb427tmp.244.0960.1	0.185479	-1.93458	NA
Tb427.04.5530	0.186665	-3.77127	NA
Tb427.04.5530.1	0.186665	-3.77127	NA
Tb427tmp.354.0070	0.202628	-2.93707	NA
Tb427tmp.354.0070.1	0.202628	-2.93707	NA
Tb427tmp.v2.0110	0.203249	-2.93704	NA
Tb427tmp.v2.0110.1	0.203249	-2.93704	NA
13J3.13	0.204196	0.683173	NA
Tb427.05.5140	0.204813	-0.3522	NA
Tb427.03.460	0.206384	2.03387	NA
Tb427.03.460.1	0.206384	2.03387	NA
Tb427tmp.244.1860	0.207531	-1.28417	NA
Tb427tmp.244.1860.1	0.207531	-1.28417	NA
Tb427tmp.244.1230	0.208977	-1.70427	NA
Tb427tmp.244.1230.1	0.208977	-1.70427	NA
Tb427tmp.244.1230.2	0.208977	-1.70427	NA
Tb427tmp.244.1230.3	0.208977	-1.70427	NA
Tb427.10.6430	0.214199	-1.95157	NA
Tb427tmp.44.0010	0.219986	-2.15289	NA
Tb427tmp.44.0010.1	0.219986	-2.15289	NA
Tb427tmp.44.0010.2	0.219986	-2.15289	NA
Tb427.04.5540	0.221171	-2.65962	NA
Tb427tmp.354.0140	0.221688	-1.19055	NA
Tb427tmp.354.0140.1	0.221688	-1.19055	NA
Tb427tmp.354.0140.2	0.221688	-1.19055	NA
Tb427tmp.354.0140.3	0.221688	-1.19055	NA
Tb427tmp.142.0010	0.229459	-1.92894	NA
Tb427tmp.142.0010.1	0.229459	-1.92894	NA
Tb427.06.5240	0.230544	0.255456	NA
Tb427.BES40.1	0.231505	-5.41285	NA
Tb427tmp.244.1050	0.237357	-3.53621	NA
Tb427tmp.244.1050.1	0.237357	-3.53621	NA
Tb427.BES51.10	0.239923	1.69612	NA
Tb427tmp.v2.0170	0.241375	-1.51519	NA
Tb427tmp.v2.0170.1	0.241375	-1.51519	NA
Tb427tmp.v2.0170.2	0.241375	-1.51519	NA
Tb427tmp.v2.0170.3	0.241375	-1.51519	NA
Tb427tmp.244.1220	0.264261	-2.76311	NA
Tb427tmp.244.1220.1	0.264261	-2.76311	NA
Tb427tmp.244.1220.2	0.264261	-2.76311	NA
Tb427.BES51.8	0.272018	-0.352235	NA
Tb427.BES51.8.1	0.272018	-0.352235	NA
Tb427.03.320	0.278907	-2.84625	NA
Tb427.03.320.1	0.278907	-2.84625	NA
Tb427.03.2540	0.287736	-2.37661	NA
Tb427.03.2540.1	0.287736	-2.37661	NA
Tb427.BES126.14	0.291966	1.86897	NA
Tb427.BES51.5	0.307431	-0.724464	NA
Tb427tmp.244.1680	0.308187	-1.51227	NA
Tb427tmp.244.1680.1	0.308187	-1.51227	NA
Tb427tmp.244.0060	0.311482	-0.794646	NA
Tb427tmp.244.0060.1	0.311482	-0.794646	NA
Tb427tmp.244.0060.2	0.311482	-0.794646	NA
Tb427.03.2580	0.311943	-1.16081	NA
Tb427tmp.244.0410	0.313209	-0.679362	NA
Tb427tmp.244.1600	0.32259	-2.5125	NA
Tb427tmp.244.1600.1	0.32259	-2.5125	NA
13J3.04	0.354513	2.28105	NA
N19B2.185	0.362225	0.792067	NA
Tb427tmp.244.0080	0.378467	-2.09562	NA
Tb427tmp.244.0080.1	0.378467	-2.09562	NA
Tb427tmp.244.0080.2	0.378467	-2.09562	NA
Tb427.BES15.5	0.387798	-1.44593	NA
Tb427.04.5590	0.397533	-2.42276	NA
Tb427.04.5590.1	0.397533	-2.42276	NA
Tb427.01.5150	0.398782	-0.178204	NA
Tb427.10.7170	0.416269	0.313997	NA
Tb427tmp.11.0025	0.441145	-0.306156	NA
Tb427.10.1010	0.446118	1.2723	NA
Tb427tmp.244.1240	0.448522	-0.451882	NA
Tb427tmp.244.1240.1	0.448522	-0.451882	NA
Tb427.04.5560	0.4726	0.178462	NA
Tb427.BES122.4	0.487878	-1.4162	NA
Tb427.07.1940	0.522139	-1.76468	NA
Tb427.08.7880	0.529805	-0.528106	NA
Tb427.01.5260	0.575878	-0.278691	NA
Tb427tmp.244.1510	0.616119	0.483319	NA
Tb427tmp.244.1510.1	0.616119	0.483319	NA
Tb427tmp.244.1510.2	0.616119	0.483319	NA
Tb427tmp.244.1510.3	0.616119	0.483319	NA
Tb427.05.5090	0.619164	-0.25288	NA
Tb427.02.960	0.647797	0.486128	NA
Tb427.04.140	0.651167	0.322684	NA
Tb427tmp.55.0028	0.663208	-0.366015	NA
Tb427.07.3260	0.669022	0.317404	NA
Tb427.06.530	0.685181	0.474833	NA
Tb427.07.7560	0.711317	0.638816	NA
Tb427.07.7560.1	0.711317	0.638816	NA
Tb427.BES126.12	0.711379	1.39066	NA
Tb427tmp.244.0570	0.749482	0.996581	NA
Tb427tmp.244.0570.1	0.749482	0.996581	NA
Tb427tmp.244.0570.2	0.749482	0.996581	NA
Tb427tmp.244.0570.3	0.749482	0.996581	NA
Tb427.BES122.11	0.759498	-1.17952	NA
Tb427.10.8350	0.760186	-0.796331	NA
Tb427tmp.160.2410	0.796224	-0.0933661	NA
Tb427.08.510	0.797374	0.422218	NA
H25N7.10	0.828365	0.316883	NA
Tb427.08.5920	0.858297	-1.33986	NA
Tb427.BES29.7	0.887015	0.19681	NA
Tb427.BES29.7.1	0.887015	0.19681	NA
Tb427.BES29.7.2	0.887015	0.19681	NA
Tb427tmp.244.0440	0.915432	-1.25287	NA
N19B2.015	0.960649	2.49048	NA
Tb427.04.5790	0.994942	-0.297386	NA
Tb427.10.12770	1.01826	0.22657	NA
Tb427.01.4640	1.07394	0.857625	NA
Tb427.05.380	1.09069	0.448673	NA
Tb427.04.280	1.17094	0.834104	NA
Tb427tmp.24.0006	1.17945	-0.614814	NA
Tb427tmp.24.0006.1	1.17945	-0.614814	NA
Tb427tmp.24.0006.2	1.17945	-0.614814	NA
Tb427.10.10270	1.18809	0.884327	NA
Tb427tmp.244.1970	1.21102	-0.509048	NA
Tb427.BES153.9	1.21163	0.260052	NA
Tb427.BES29.8	1.25649	-0.127724	NA
Tb427.BES134.3	1.28338	-1.11364	NA
Tb427.08.8060	1.30026	1.1736	NA
Tb427tmp.244.1130	1.30054	-0.46618	NA
Tb427tmp.244.1130.1	1.30054	-0.46618	NA
Tb427.BES65.8	1.30802	-0.220904	NA
Tb427.BES4.10	1.32016	0.436225	NA
Tb427.02.1290	1.35081	0.461745	NA
13J3.10	1.3551	-0.72957	NA
Tb427.06.330	1.35615	-0.562729	NA
Tb427.BES59.3	1.38422	-0.0422779	NA
Tb427.10.500	1.40235	-0.807259	NA
Tb427.06.460	1.46231	-0.191176	NA
Tb427tmp.02.0370	1.52305	0.154367	NA
Tb427.01.2060	1.53097	-1.67647	NA
Tb427.08.4750	1.56635	1.1101	NA
Tb427.02.2320	1.59321	-0.529972	NA
Tb427.07.1990	1.6065	1.1459	NA
Tb427.07.1990.1	1.6065	1.1459	NA
Tb427.06.110	1.61146	1.39267	NA
Tb427.01.2070	1.66422	-0.388183	NA
Tb427.10.15620	1.68672	0.812774	NA
Tb427.BES122.2	1.7074	-1.8839	NA
Tb427.10.12750	1.71332	-1.01744	NA
Tb427tmp.42.0001	1.72932	1.24804	NA
Tb427.BES134.2	1.74221	-1.40976	NA
Tb427.02.5720	1.78441	-0.178963	NA
Tb427.02.5720.1	1.78441	-0.178963	NA
Tb427.BES15.11	1.80252	-0.349862	NA
Tb427.02.6240	1.80763	-0.797855	NA
Tb427.07.6130	1.81475	0.188576	NA
Tb427.01.275	1.84348	-0.319779	NA
Tb427.01.4550	1.91724	-0.648581	NA
Tb427tmp.244.0050	1.97915	-1.31199	NA
Tb427.05.4990	1.99973	-2.68748	NA
Tb427.05.4990.1	1.99973	-2.68748	NA
Tb427tmp.244.0250	2.00275	-0.303823	NA
Tb427.03.370	2.00945	-1.65474	NA
Tb427tmp.244.1960	2.00948	0.670121	NA
Tb427tmp.354.0200	2.01522	-1.28414	NA
Tb427tmp.354.0200.1	2.01522	-1.28414	NA
Tb427.03.3700	2.01941	0.0870474	NA
Tb427.03.3700.1	2.01941	0.0870474	NA
Tb427tmp.244.1250	2.03471	-2.93703	NA
Tb427tmp.244.1250.1	2.03471	-2.93703	NA
Tb427tmp.244.1250.2	2.03471	-2.93703	NA
Tb427.10.9470	2.03963	0.00113367	NA
Tb427.07.150	2.04759	-0.954901	NA
Tb427.04.290	2.07806	-0.533327	NA
Tb427.BES64.1	2.10225	-1.24107	NA
Tb427tmp.24.0007	2.11327	-3.1308	NA
Tb427tmp.24.0007.1	2.11327	-3.1308	NA
Tb427.01.5090	2.12257	-0.477693	NA
Tb427.08.5350	2.12366	-0.2853	NA
Tb427tmp.160.0130	2.12592	-3.76837	NA
Tb427tmp.160.0130.1	2.12592	-3.76837	NA
Tb427tmp.160.0130.2	2.12592	-3.76837	NA
Tb427tmp.160.0130.3	2.12592	-3.76837	NA
Tb427.04.3290	2.13313	-0.838179	NA
Tb427.07.1980	2.16089	-0.146779	NA
Tb427.03.450	2.17894	-2.74664	NA
Tb427.03.450.1	2.17894	-2.74664	NA
Tb427tmp.v2.0200	2.17894	-2.74664	NA
Tb427tmp.v2.0200.1	2.17894	-2.74664	NA
Tb427tmp.v2.0200.2	2.17894	-2.74664	NA
Tb427tmp.244.1560	2.17894	-2.74664	NA
Tb427tmp.244.1560.1	2.17894	-2.74664	NA
Tb427tmp.244.1560.2	2.17894	-2.74664	NA
Tb427tmp.244.1560.3	2.17894	-2.74664	NA
Tb427tmp.v1.0950	2.17894	-2.74664	NA
Tb427tmp.v1.0950.1	2.17894	-2.74664	NA
Tb427.07.1950	2.18614	-0.596359	NA
Tb427tmp.24.0010	2.18831	-1.2841	NA
Tb427tmp.244.1010	2.2031	1.6962	NA
Tb427tmp.244.1010.1	2.2031	1.6962	NA
Tb427tmp.244.0620	2.20542	-1.31198	NA
Tb427tmp.244.0620.1	2.20542	-1.31198	NA
Tb427.04.1210	2.26617	-4.37169	NA
Tb427.04.5500	2.27365	0.306336	NA
Tb427.04.5500.1	2.27365	0.306336	NA
Tb427.10.4190	2.29676	0.56789	NA
Tb427.04.3280	2.31752	1.26412	NA
Tb427.07.410	2.32374	-0.245447	NA
Tb427.10.6270	2.32396	0.068435	NA
Tb427.08.7310	2.36217	-0.576396	NA
Tb427.BES51.2	2.36338	-0.384949	NA
Tb427tmp.244.1740	2.38196	-0.281308	NA
Tb427.BES10.5	2.407	-0.630997	NA
13J3.08	2.42479	-5.20222	NA
Tb427tmp.02.5640	2.44956	0.461748	NA
Tb427.07.1970	2.44982	0.122608	NA
Tb427.04.5520	2.4538	3.01025	NA
Tb427.04.5520.1	2.4538	3.01025	NA
Tb427.BES4.4	2.46851	-0.0360222	NA
Tb427.08.500	2.47202	-0.103023	NA
Tb427.05.4750	2.48457	-2.74664	NA
Tb427.05.4750.1	2.48457	-2.74664	NA
Tb427.05.5250	2.48457	-2.74664	NA
Tb427.05.5250.1	2.48457	-2.74664	NA
Tb427.06.5280	2.48457	-2.74664	NA
Tb427.08.270	2.48457	-2.74664	NA
Tb427tmp.244.0375	2.48457	-2.74664	NA
Tb427tmp.244.0330	2.48457	-2.74664	NA
Tb427tmp.244.0330.1	2.48457	-2.74664	NA
Tb427tmp.244.0020	2.48457	-2.74664	NA
Tb427tmp.244.0020.1	2.48457	-2.74664	NA
Tb427tmp.244.0020.2	2.48457	-2.74664	NA
Tb427tmp.244.0770	2.4936	-1.31196	NA
Tb427tmp.244.0770.1	2.4936	-1.31196	NA
Tb427tmp.244.0770.2	2.4936	-1.31196	NA
Tb427tmp.244.0770.3	2.4936	-1.31196	NA
Tb427tmp.142.0050	2.49395	-1.2841	NA
Tb427tmp.142.0050.1	2.49395	-1.2841	NA
Tb427tmp.142.0090	2.51201	0.272652	NA
Tb427tmp.142.0090.1	2.51201	0.272652	NA
Tb427tmp.142.0090.2	2.51201	0.272652	NA
Tb427tmp.244.0710	2.51236	0.289623	NA
Tb427tmp.244.0710.1	2.51236	0.289623	NA
Tb427tmp.244.0710.2	2.51236	0.289623	NA
Tb427tmp.244.0710.3	2.51236	0.289623	NA
Tb427.02.5700	2.51301	-2.74667	NA
Tb427tmp.v2.0400	2.51686	-0.328747	NA
Tb427tmp.v2.0400.1	2.51686	-0.328747	NA
Tb427tmp.v2.0400.2	2.51686	-0.328747	NA
Tb427.10.10790	2.52986	0.209256	NA
Tb427.10.10790.1	2.52986	0.209256	NA
Tb427.BES59.10	2.53199	-0.790774	NA
Tb427.10.100	2.53345	0.235142	NA
Tb427.08.520	2.54325	0.104905	NA
Tb427tmp.142.0100	2.54586	-2.68748	NA
Tb427tmp.142.0140	2.54712	-1.28403	NA
Tb427.07.6030	2.55231	-0.714153	NA
Tb427tmp.09.0006	2.55616	-0.303808	NA
Tb427.06.5260	2.56183	0.305847	NA
Tb427.03.5890	2.56331	-2.69031	NA
Tb427.07.430	2.56409	-0.314337	NA
Tb427tmp.142.0130	2.56485	0.255485	NA
Tb427tmp.142.0130.1	2.56485	0.255485	NA
Tb427tmp.142.0130.2	2.56485	0.255485	NA
Tb427.BES134.5	2.56575	-1.82145	NA
Tb427.BES134.5.1	2.56575	-1.82145	NA
Tb427.10.13410	2.56673	-0.0929842	NA
Tb427.08.470	2.57038	-0.303834	NA
Tb427.08.470.1	2.57038	-0.303834	NA
Tb427.10.3240	2.57507	0.447694	NA
Tb427.10.3240.1	2.57507	0.447694	NA
Tb427tmp.160.0220	2.59	-4.12217	NA
Tb427tmp.160.0220.1	2.59	-4.12217	NA
Tb427tmp.160.0220.2	2.59	-4.12217	NA
Tb427tmp.211.4930	2.59937	0.147146	NA
Tb427tmp.244.1790	2.59938	-2.66626	NA
Tb427tmp.354.0160	2.60214	-1.35236	NA
Tb427tmp.354.0160.1	2.60214	-1.35236	NA
Tb427.10.7150	2.60812	-2.24869	NA
Tb427.BES15.3	2.62241	-0.959778	NA
Tb427.05.5040	2.62326	-1.68979	NA
Tb427.BES15.7	2.62547	-0.656743	NA
Tb427.10.16310	2.6256	-4.3717	NA
Tb427.10.16310.1	2.6256	-4.3717	NA
Tb427tmp.244.0200	2.62952	-1.88428	NA
Tb427.BES4.8	2.64848	-0.581741	NA
Tb427.07.1960	2.66139	-0.0907214	NA
Tb427.BES56.3	2.66827	-2.01095	NA
Tb427tmp.244.1260	2.70719	-2.60157	NA
Tb427tmp.244.1260.1	2.70719	-2.60157	NA
Tb427tmp.244.1830	2.71593	1.5004	NA
Tb427tmp.v2.0090	2.72288	-1.98491	NA
Tb427tmp.v2.0090.1	2.72288	-1.98491	NA
Tb427tmp.v2.0090.2	2.72288	-1.98491	NA
Tb427tmp.24.0002	2.75707	-4.09859	NA
Tb427.BES59.2	2.7609	-0.758687	NA
Tb427.03.430	2.76609	-0.122926	NA
Tb427.03.430.1	2.76609	-0.122926	NA
Tb427.10.15050	2.77183	-0.52668	NA
Tb427.05.260	2.778	-1.7932	NA
Tb427.05.260.1	2.778	-1.7932	NA
Tb427tmp.01.0070	2.78193	0.595282	NA
Tb427tmp.244.1480	2.79699	-2.53552	NA
Tb427tmp.244.1480.1	2.79699	-2.53552	NA
Tb427tmp.244.1480.2	2.79699	-2.53552	NA
Tb427tmp.244.1480.3	2.79699	-2.53552	NA
Tb427.01.4860	2.7985	0.396374	NA
Tb427.BES28.11	2.80621	-0.182324	NA
Tb427.10.14050	2.81146	-0.631422	NA
Tb427.10.9480	2.82258	-0.975604	NA
Tb427.BES59.9	2.85188	0.588438	NA
Tb427.10.16010	2.86514	1.54113	NA
Tb427.07.5780	2.8965	-0.398329	NA
Tb427.07.6120	2.90107	0.469854	NA
Tb427tmp.160.0940	2.91124	-0.235655	NA
Tb427.04.2660	2.91152	0.465896	NA
Tb427.08.1660	2.91652	1.46275	NA
Tb427.10.10040	2.92434	0.0929779	NA
Tb427tmp.02.5165	2.9346	-0.142436	NA
Tb427.08.4300	2.94419	-0.584098	NA
Tb427.10.5410	2.9598	-0.19127	NA
Tb427.BES65.13	2.99796	0.504778	NA
Tb427tmp.01.0050	3.0726	0.319995	NA
Tb427.BES153.14	3.11231	0.222412	NA
Tb427.BES51.3	3.13281	-0.56109	NA
Tb427.10.490	3.14536	-0.929629	NA
Tb427.03.100	3.16645	0.259436	NA
Tb427.03.100.1	3.16645	0.259436	NA
Tb427.06.2610	3.17186	0.803618	NA
Tb427.BES153.2	3.17421	-0.901441	NA
Tb427.06.3910	3.19936	0.252952	NA
Tb427tmp.211.1655	3.20435	-0.563364	NA
Tb427.BES51.1	3.20749	0.0247624	NA
Tb427.BES5.9	3.20824	-0.741096	NA
Tb427.10.4090	3.24694	0.0380378	NA
Tb427.10.8280	3.24819	0.165308	NA
Tb427.BES15.2	3.25871	-0.820899	NA
Tb427.10.8550	3.33292	0.105723	NA
Tb427tmp.244.1170	3.33694	-0.6446	NA
Tb427tmp.244.1170.1	3.33694	-0.6446	NA
Tb427tmp.244.1170.2	3.33694	-0.6446	NA
Tb427.10.2170	3.35588	0.392069	NA
Tb427.06.120	3.37214	-0.815854	NA
13J3.17	3.38066	0.341496	NA
Tb427.BES129.13	3.39777	0.238672	NA
Tb427.02.1770	3.39898	-0.258969	NA
Tb427.01.2420	3.39958	-0.28617	NA
Tb427.10.15060	3.45232	-1.41485	NA
Tb427.10.15060.1	3.45232	-1.41485	NA
Tb427.BES4.1	3.45476	-0.451348	NA
Tb427.BES15.1	3.47464	0.361844	NA
Tb427tmp.02.1565	3.48254	0.409456	NA
Tb427.BES10.6	3.5033	-0.632342	NA
Tb427.BES10.6.1	3.5033	-0.632342	NA
Tb427tmp.160.4950	3.50784	0.156113	NA
13J3.02	3.51733	0.544547	NA
Tb427.03.700	3.52681	0.724787	NA
Tb427.BES59.7	3.53136	0.0369084	NA
Tb427tmp.01.4150	3.54914	0.488749	NA
Tb427.03.4170	3.55038	0.00721862	NA
Tb427.06.2530	3.56672	1.00042	NA
Tb427.BES98.8	3.59614	-0.295376	NA
Tb427.BES153.5	3.60979	-0.83966	NA
Tb427.BES153.5.1	3.60979	-0.83966	NA
Tb427.07.6160	3.62206	0.7241	NA
Tb427.BES51.12	3.6295	0.811485	NA
Tb427.07.3840	3.63181	0.785534	NA
Tb427.06.470	3.63244	0.455168	NA
Tb427.BES29.3	3.66594	-0.889085	NA
Tb427tmp.01.7030	3.67687	-0.151432	NA
Tb427.BES153.1	3.69982	0.0898221	NA
Tb427.03.630	3.71742	-0.0785884	NA
Tb427.07.6710	3.72535	0.321458	NA
Tb427.07.6710.1	3.72535	0.321458	NA
Tb427tmp.01.8715	3.73845	0.466235	NA
Tb427.07.4210	3.74378	0.158798	NA
Tb427.BES28.10	3.74941	-0.776084	NA
Tb427.07.2380	3.7745	0.17884	NA
Tb427.07.6140	3.81256	-0.338868	NA
Tb427.03.2590	3.82835	-0.560247	NA
Tb427.03.2590.1	3.82835	-0.560247	NA
Tb427.02.910	3.83621	0.404698	NA
Tb427.10.2420	3.83717	-0.289034	NA
Tb427.10.11280	3.83944	-0.627998	NA
Tb427.BES122.6	3.87225	-0.338665	NA
Tb427tmp.160.0540	3.88699	0.669662	NA
Tb427.10.13340	3.90048	0.661513	NA
Tb427.10.6770	3.94339	-0.220389	NA
Tb427tmp.02.4490	3.95215	-0.308336	NA
Tb427tmp.02.4490.1	3.95215	-0.308336	NA
Tb427.07.7380	3.96079	0.257045	NA
Tb427.03.600	3.97428	-0.0555497	NA
Tb427.BES51.7	3.97531	-0.0833709	NA
Tb427.BES129.12	3.9848	0.172431	NA
Tb427.08.7330	3.98944	0.709841	NA
Tb427.04.3600	3.99473	-0.260398	NA
Tb427.04.390	3.99902	0.514803	NA
Tb427.07.3320	4.06359	0.221465	NA
Tb427.01.2150	4.07411	0.342262	NA
Tb427.BES56.1	4.07774	0.134671	NA
Tb427tmp.01.3680	4.0789	0.500704	NA
Tb427.03.2380	4.08835	0.227405	NA
Tb427.06.2680	4.1069	0.770794	NA
Tb427.04.510	4.10994	0.021226	NA
Tb427.04.2160	4.11415	-0.970799	NA
Tb427.05.2260	4.12631	0.441626	NA
Tb427.04.780	4.12813	0.167441	NA
Tb427.BES10.7	4.14063	-1.30865	NA
Tb427.08.8080	4.14666	0.0427299	NA
Tb427tmp.01.7180	4.1599	-0.408809	NA
Tb427.04.1380	4.17036	-1.16793	NA
Tb427.08.6190	4.1707	0.692586	NA
Tb427.02.660	4.18833	0.833977	NA
Tb427.10.1670	4.20071	0.104008	NA
Tb427.10.1670.1	4.20071	0.104008	NA
Tb427.06.3060	4.20491	0.327441	NA
Tb427.06.3360	4.20525	-1.01474	NA
Tb427tmp.01.5030	4.23211	0.0219561	NA
Tb427.08.3600	4.23964	0.27603	NA
Tb427.BES59.11	4.24111	0.538113	NA
Tb427tmp.244.0640	4.26218	-1.3005	NA
Tb427tmp.244.0640.1	4.26218	-1.3005	NA
Tb427tmp.14.0027	4.26352	-2.72241	NA
Tb427tmp.14.0027.1	4.26352	-2.72241	NA
Tb427.BES29.5	4.2709	0.378867	NA
Tb427.BES29.5.1	4.2709	0.378867	NA
Tb427.04.150	4.27473	-0.414981	NA
Tb427.04.3990	4.29187	0.601429	NA
Tb427.BES4.6	4.31657	-0.0715119	NA
Tb427.03.5780	4.31905	-0.357612	NA
Tb427.03.5780.1	4.31905	-0.357612	NA
Tb427.01.4440	4.34811	-0.370574	NA
N19B2.130	4.35038	0.0162646	NA
Tb427tmp.03.0965	4.36859	0.416019	NA
Tb427.04.5710	4.37594	-0.328058	NA
Tb427.04.5710.1	4.37594	-0.328058	NA
Tb427.BES59.12	4.38024	0.0444256	NA
Tb427.10.13080	4.38634	1.17041	NA
Tb427.10.13080.1	4.38634	1.17041	NA
Tb427.10.2830	4.39959	0.183873	NA
Tb427tmp.02.3680	4.40327	-0.000665288	NA
Tb427.10.10600	4.40648	0.0163765	NA
Tb427tmp.244.1360	4.42301	-2.74665	NA
Tb427tmp.244.1360.1	4.42301	-2.74665	NA
Tb427tmp.244.1360.2	4.42301	-2.74665	NA
Tb427tmp.244.1360.3	4.42301	-2.74665	NA
Tb427tmp.02.0420	4.42761	0.258664	NA
Tb427.04.2100	4.43039	0.245162	NA
Tb427.10.5700	4.43287	0.882917	NA
Tb427.10.15980	4.44941	0.419114	NA
Tb427.03.2030	4.46018	0.149446	NA
Tb427tmp.244.2490	4.46656	0.12509	NA
Tb427tmp.244.2500	4.47325	-0.119305	NA
Tb427.10.16490	4.47526	-4.12217	NA
Tb427.10.16490.1	4.47526	-4.12217	NA
Tb427.04.3780	4.48365	-0.304918	NA
Tb427.01.1760	4.498	-0.89756	NA
Tb427tmp.01.4550	4.51618	-0.0388566	NA
Tb427.03.3720	4.54311	0.471286	NA
Tb427.04.4080	4.54869	-0.0175056	NA
Tb427tmp.v2.0310	4.55147	-4.26057	NA
Tb427tmp.v2.0310.1	4.55147	-4.26057	NA
Tb427tmp.v2.0310.2	4.55147	-4.26057	NA
Tb427tmp.v2.0310.3	4.55147	-4.26057	NA
Tb427.02.2570	4.55295	-0.352136	NA
Tb427tmp.354.0170	4.56162	-1.5708	NA
Tb427tmp.354.0170.1	4.56162	-1.5708	NA
Tb427tmp.354.0170.2	4.56162	-1.5708	NA
Tb427.BES65.4	4.57227	-0.593624	NA
Tb427.BES65.4.1	4.57227	-0.593624	NA
Tb427.01.1650	4.58986	-0.349302	NA
Tb427.08.530	4.60509	-0.584886	NA
Tb427.08.530.1	4.60509	-0.584886	NA
Tb427.10.4540	4.60818	0.160877	NA
Tb427.03.3600	4.62863	-0.0929257	NA
Tb427.03.3600.1	4.62863	-0.0929257	NA
Tb427.10.10640	4.6298	0.0505713	NA
Tb427.10.3420	4.64389	0.320075	NA
Tb427tmp.01.7840	4.64572	0.489273	NA
Tb427.10.4960	4.68487	-0.178658	NA
Tb427tmp.02.1564	4.68784	0.370003	NA
Tb427.04.3580	4.69502	-0.148822	NA
Tb427.10.2120	4.6997	-0.155685	NA
Tb427.10.1640	4.70427	-0.0943335	NA
Tb427.03.290	4.70698	-1.14439	NA
Tb427.03.290.1	4.70698	-1.14439	NA
Tb427.05.4610	4.70885	0.437241	NA
Tb427tmp.160.2350	4.74255	0.191781	NA
Tb427.06.370	4.743	-0.141012	NA
Tb427.01.470	4.74982	0.02149	NA
Tb427.06.1710	4.7574	0.295328	NA
Tb427tmp.142.0040	4.75856	-2.29946	NA
Tb427tmp.142.0040.1	4.75856	-2.29946	NA
Tb427tmp.142.0040.2	4.75856	-2.29946	NA
Tb427.07.2000	4.76276	-0.0952093	NA
Tb427tmp.211.4155	4.76287	-0.289636	NA
Tb427.10.12420	4.76838	0.274188	NA
Tb427.08.5180	4.77445	-0.375231	NA
Tb427.10.13460	4.77664	0.0126271	NA
Tb427.08.3120	4.78496	0.113127	NA
Tb427.04.4990	4.78722	-0.324872	NA
Tb427.03.2520	4.79066	0.0802676	NA
Tb427.03.2520.1	4.79066	0.0802676	NA
Tb427tmp.02.2400	4.79539	-0.684985	NA
Tb427.04.830	4.80341	0.0200529	NA
Tb427.03.5850	4.81257	-2.05788	NA
Tb427.03.5850.1	4.81257	-2.05788	NA
Tb427.03.5900	4.81288	-2.72085	NA
Tb427.08.2790	4.82089	-0.567605	NA
Tb427.08.6570	4.82273	-0.530139	NA
Tb427.BES126.9	4.82447	-0.678095	NA
Tb427tmp.02.3850	4.82906	-0.552579	NA
Tb427.10.9550	4.83387	-0.0977648	NA
Tb427tmp.02.2180	4.86275	0.105145	NA
Tb427.BES10.4	4.8705	0.7025	NA
Tb427.07.6530	4.8724	-0.928321	NA
Tb427.07.6530.1	4.8724	-0.928321	NA
Tb427tmp.244.2770	4.90329	1.00587	NA
Tb427.10.8260	4.91237	-0.198189	NA
Tb427.07.2010	4.91509	0.164326	NA
Tb427.08.7350	4.91906	-0.311999	NA
Tb427.10.13700	4.92585	-0.458865	NA
Tb427.03.1750	4.94442	0.120198	NA
Tb427tmp.02.4710	4.95727	-0.313623	NA
Tb427tmp.01.4025	4.96258	0.477346	NA
Tb427tmp.01.7860	4.96531	-0.112705	NA
Tb427tmp.160.5010	4.96767	-1.20019	NA
Tb427.01.5280	4.98291	-3.30424	NA
Tb427.01.5280.1	4.98291	-3.30424	NA
Tb427tmp.01.6700	4.98791	0.429014	NA
Tb427.BES15.9	4.98838	-0.191707	NA
Tb427tmp.160.5190	4.99341	0.438908	NA
13J3.05	4.99562	-1.312	NA
Tb427.03.380	4.99727	0.306403	NA
Tb427.03.380.1	4.99727	0.306403	NA
Tb427tmp.01.1800	4.99835	-0.533948	NA
Tb427tmp.244.1280	5.00984	-1.31176	NA
Tb427tmp.244.1280.1	5.00984	-1.31176	NA
Tb427tmp.244.1280.2	5.00984	-1.31176	NA
Tb427tmp.244.0930	5.01465	1.00239	NA
Tb427tmp.244.0930.1	5.01465	1.00239	NA
Tb427tmp.244.1530	5.02232	-2.74667	NA
Tb427tmp.244.1530.1	5.02232	-2.74667	NA
Tb427tmp.244.1530.2	5.02232	-2.74667	NA
Tb427tmp.244.1530.3	5.02232	-2.74667	NA
Tb427.04.440	5.05751	-0.486261	NA
Tb427tmp.57.0018	5.06821	-2.7467	NA
Tb427tmp.57.0018.1	5.06821	-2.7467	NA
Tb427tmp.57.0018.2	5.06821	-2.7467	NA
Tb427.07.6110	5.07049	0.501131	NA
Tb427.03.3010	5.08062	0.603425	NA
Tb427.BES5.10	5.08685	-0.830895	NA
Tb427.BES5.10.1	5.08685	-0.830895	NA
Tb427.BES5.10.2	5.08685	-0.830895	NA
Tb427.BES29.1	5.09693	-0.00197514	NA
Tb427.10.3270	5.10666	-0.153301	NA
Tb427.04.5090	5.12064	-0.829332	NA
Tb427tmp.v2.0240	5.12775	-4.12219	NA
Tb427tmp.v2.0240.1	5.12775	-4.12219	NA
Tb427tmp.v2.0240.2	5.12775	-4.12219	NA
Tb427tmp.160.2150	5.13726	-0.332629	NA
Tb427tmp.02.4060	5.14347	-0.183122	NA
Tb427.01.2200	5.14464	0.0999184	NA
Tb427tmp.244.0550	5.14603	-0.773286	NA
Tb427tmp.244.0550.1	5.14603	-0.773286	NA
Tb427tmp.244.0550.2	5.14603	-0.773286	NA
Tb427tmp.244.0550.3	5.14603	-0.773286	NA
Tb427.08.3070	5.15121	0.24267	NA
Tb427.10.1650	5.1525	0.552275	NA
Tb427.10.1780	5.15378	-0.067064	NA
Tb427tmp.01.7430	5.15672	0.118868	NA
Tb427.10.5100	5.17544	-0.222465	NA
Tb427.03.3680	5.19072	-1.28367	NA
Tb427.06.4050	5.20376	0.710579	NA
Tb427.BES15.10	5.21988	-0.558017	NA
Tb427.07.3250	5.22237	0.194884	NA
Tb427tmp.01.0550	5.23128	-0.684559	NA
Tb427tmp.01.0550.1	5.23128	-0.684559	NA
Tb427.BES122.9	5.26355	0.148791	NA
Tb427.07.7370	5.26819	0.436715	NA
Tb427.10.16060	5.27261	-0.316174	NA
Tb427.06.420	5.28563	-0.0102168	NA
Tb427.BES5.8	5.28682	-0.39069	NA
Tb427.07.4800	5.28803	0.570017	NA
Tb427tmp.02.5725	5.29486	-0.278404	NA
Tb427.BES126.10	5.30591	-0.584317	NA
Tb427tmp.211.3430	5.30796	-0.772374	NA
Tb427.02.2070	5.31872	0.992318	NA
Tb427.02.2070.1	5.31872	0.992318	NA
Tb427tmp.211.1720	5.33701	-0.319472	NA
Tb427.07.1520	5.35234	0.24337	NA
Tb427.03.2970	5.35335	-0.397113	NA
Tb427.10.11350	5.35754	0.0900249	NA
Tb427.08.4020	5.3727	-0.635445	NA
Tb427tmp.244.2010	5.38333	-0.325	NA
Tb427tmp.244.2010.1	5.38333	-0.325	NA
Tb427.08.3260	5.39211	0.779639	NA
Tb427tmp.160.2060	5.39953	0.518716	NA
Tb427.10.9030	5.40155	-0.350886	NA
Tb427.04.4320	5.4231	-0.440879	NA
Tb427.10.8740	5.43356	0.122896	NA
Tb427.10.8740.1	5.43356	0.122896	NA
Tb427.08.6680	5.442	-0.273057	NA
Tb427.07.6010	5.44212	-0.796534	NA
Tb427tmp.02.0540	5.44518	0.743829	NA
Tb427tmp.160.0900	5.4618	-0.130713	NA
Tb427.08.3360	5.46881	0.354602	NA
Tb427tmp.244.2860	5.47168	0.0747443	NA
N19B2.065	5.4768	0.434246	NA
Tb427.10.8160	5.48451	0.167713	NA
Tb427tmp.01.0190	5.48505	-0.232846	NA
Tb427tmp.01.0190.1	5.48505	-0.232846	NA
Tb427tmp.160.0280	5.49706	-0.182029	NA
Tb427tmp.01.5580	5.50436	0.755194	NA
Tb427.03.1960	5.52065	0.749482	NA
Tb427.10.400	5.52309	0.246152	NA
Tb427tmp.244.2470	5.52829	0.478781	NA
Tb427tmp.01.5365	5.5337	0.0765391	NA
Tb427.10.12760	5.59096	0.375455	NA
Tb427.07.1160	5.60374	-0.0604872	NA
Tb427.04.340	5.60392	-0.172593	NA
Tb427.BES59.1	5.61584	0.692839	NA
Tb427.BES28.13	5.63353	0.476072	NA
Tb427.08.4690	5.63489	0.253931	NA
Tb427tmp.211.1780	5.64423	-0.250634	NA
Tb427.08.680	5.64871	0.516362	NA
Tb427.BES5.11	5.64881	-0.828014	NA
Tb427.03.3570	5.65006	0.185173	NA
Tb427.08.3370	5.65294	0.168587	NA
Tb427tmp.211.0010	5.65412	-0.144504	NA
Tb427.06.1400	5.66204	0.44033	NA
Tb427.04.2980	5.67685	1.19626	NA
Tb427tmp.01.0135	5.68961	0.113804	NA
Tb427tmp.160.4380	5.69326	0.624322	NA
Tb427tmp.211.2270	5.70894	0.326072	NA
Tb427.06.5200	5.71279	-0.421461	NA
Tb427.06.490	5.74336	0.75408	NA
Tb427.08.1970	5.74702	-0.273175	NA
Tb427tmp.211.1195	5.75976	0.424047	NA
Tb427.06.5020	5.78805	-0.0140475	NA
Tb427.04.3650	5.80987	0.115545	NA
Tb427tmp.160.2110	5.81005	0.220931	NA
Tb427tmp.160.0510	5.83701	-0.110245	NA
Tb427.08.2300	5.84679	-0.388454	NA
Tb427.BES65.1	5.84983	-0.967806	NA
Tb427.10.14100	5.85252	-0.281505	NA
Tb427.07.6150	5.85909	0.13726	NA
Tb427.10.320	5.861	0.270942	NA
Tb427.07.5910	5.86754	-0.205393	NA
Tb427.04.300	5.8694	-1.14392	NA
Tb427tmp.02.0590	5.87857	0.294237	NA
Tb427tmp.160.3140	5.89912	-0.34471	NA
Tb427tmp.211.1890	5.91704	-0.0382002	NA
Tb427.01.490	5.91772	-0.134326	NA
Tb427.08.8210	5.92772	0.395445	NA
Tb427.03.1600	5.96719	0.0883404	NA
Tb427.10.900	5.96946	0.0883181	NA
Tb427.07.4850	5.97081	-0.0856666	NA
Tb427.07.7010	5.98402	0.963114	NA
Tb427.10.13810	5.98905	-0.107826	NA
Tb427.10.15900	5.99074	0.131401	NA
Tb427.04.4010	6.00073	0.223879	NA
Tb427.BES4.7	6.00697	1.00674	NA
Tb427.06.540	6.0207	0.385846	NA
Tb427.10.14640	6.02208	0.426331	NA
Tb427tmp.55.0027	6.0238	-0.961414	NA
Tb427.04.2960	6.02799	0.289594	NA
Tb427.06.3270	6.03541	1.08364	NA
Tb427.10.440	6.03681	0.595328	NA
Tb427.01.520	6.04087	0.0553952	NA
Tb427.01.520.1	6.04087	0.0553952	NA
Tb427.01.520.2	6.04087	0.0553952	NA
Tb427.08.2170	6.04094	-0.610986	NA
Tb427tmp.160.2380	6.04268	0.137541	NA
Tb427.BES122.1	6.04975	-1.27895	NA
Tb427.04.1670	6.05179	-0.563	NA
Tb427tmp.211.2070	6.05988	0.000253113	NA
Tb427.10.8220	6.06363	0.229929	NA
Tb427.08.7690	6.06446	-0.0265097	NA
Tb427.10.15860	6.07732	-0.394567	NA
Tb427.BES10.0	6.08103	-0.534274	NA
Tb427.06.2070	6.08452	0.430024	NA
Tb427.10.13420	6.08507	-0.572531	NA
Tb427.10.2340	6.08897	-0.110562	NA
Tb427.02.3190	6.09113	0.0298407	NA
Tb427tmp.44.0012	6.09203	-0.27978	NA
Tb427.04.3960	6.10678	0.244324	NA
Tb427tmp.02.5340	6.11122	0.508165	NA
Tb427tmp.03.0750	6.116	-0.290238	NA
Tb427.06.4110	6.11944	0.0312678	NA
Tb427.06.4110.1	6.11944	0.0312678	NA
Tb427.10.3190	6.13732	0.300422	NA
Tb427.10.12110	6.1429	-0.0866867	NA
Tb427.08.5360	6.14584	-0.488922	NA
Tb427.07.6840	6.14816	0.0954519	NA
Tb427.02.2200	6.15755	-0.321997	NA
Tb427tmp.01.8440	6.18158	0.472819	NA
Tb427.07.2690	6.19188	0.310152	NA
Tb427.04.1070	6.19474	0.299674	NA
Tb427.05.2230	6.20973	0.4262	NA
Tb427tmp.01.5225	6.21832	0.48382	NA
Tb427.02.2590	6.23935	0.0673937	NA
Tb427.04.2150	6.24544	0.441843	NA
Tb427tmp.03.0320	6.26141	0.494632	NA
Tb427.02.4840	6.2718	-0.342002	NA
Tb427.04.2540	6.30398	0.182352	NA
Tb427.05.3740	6.30501	0.14801	NA
Tb427.10.1580	6.30821	-0.317722	NA
Tb427.07.4010	6.31283	-0.0677577	NA
Tb427.BES59.4	6.32352	0.472945	NA
Tb427.03.2850	6.33302	-0.448745	NA
Tb427.03.2850.1	6.33302	-0.448745	NA
Tb427.07.890	6.33425	-0.130225	NA
Tb427.01.320	6.34308	-0.769738	NA
Tb427.01.320.1	6.34308	-0.769738	NA
Tb427.05.880	6.34312	0.23507	NA
Tb427.10.15990	6.34665	-0.113407	NA
Tb427.BES65.2	6.35046	-1.70464	NA
Tb427.02.5320	6.35359	0.16648	NA
Tb427.10.8370	6.36431	0.0794249	NA
Tb427.07.2020	6.36474	0.147787	NA
Tb427.08.5550	6.36689	0.0350277	NA
Tb427tmp.24.0003	6.37083	-1.28412	NA
Tb427tmp.160.2170	6.38346	-0.284925	NA
Tb427.04.5190	6.38577	0.14337	NA
Tb427.10.1290	6.39294	-0.330084	NA
Tb427.04.3490	6.39662	0.408672	NA
Tb427tmp.02.3510	6.39761	0.347078	NA
Tb427tmp.01.7340	6.39958	-0.509951	NA
Tb427.06.3920	6.40286	0.839236	NA
Tb427.03.2920	6.40451	0.502827	NA
Tb427tmp.211.2940	6.40631	-0.0554505	NA
Tb427tmp.03.0935	6.41311	0.131982	NA
Tb427tmp.01.7560	6.41653	0.0264313	NA
Tb427.03.5410	6.42856	-0.132666	NA
Tb427.BES126.5	6.43911	0.397688	NA
Tb427.07.5810	6.44622	0.543781	NA
Tb427.05.1170	6.45204	-0.379242	NA
Tb427.06.2310	6.46253	0.522924	NA
Tb427tmp.01.3490	6.46395	-0.22811	NA
Tb427tmp.160.5660	6.48213	0.480517	NA
Tb427tmp.01.5200	6.49769	0.260203	NA
Tb427.08.1430	6.50501	0.321442	NA
Tb427.BES28.9	6.50818	0.362343	NA
Tb427.10.7390	6.51055	-0.60399	NA
Tb427.10.4030	6.51206	-0.028981	NA
Tb427.10.10760	6.54408	0.754099	NA
Tb427.BES51.9	6.54756	0.196809	NA
Tb427.08.7430	6.55389	-0.301405	NA
Tb427.10.580	6.57501	-0.507912	NA
Tb427.BES51.11	6.5899	0.638684	NA
Tb427tmp.57.0001	6.59347	0.164596	NA
Tb427.10.14280	6.59906	-0.148296	NA
Tb427.10.11530	6.60129	-0.12821	NA
Tb427.08.2290	6.60283	0.0967002	NA
Tb427.BES126.1	6.6052	0.285236	NA
Tb427.10.14110	6.61046	0.0227502	NA
Tb427.06.320	6.61132	0.00117432	NA
Tb427.06.320.1	6.61132	0.00117432	NA
Tb427.BES65.3	6.64835	0.104123	NA
Tb427.08.2400	6.66071	-0.135178	NA
Tb427.07.6520	6.66262	1.86493	NA
Tb427.08.4530	6.66345	0.72088	NA
Tb427tmp.02.0465	6.66625	0.381352	NA
Tb427.04.5170	6.66648	-0.088232	NA
Tb427tmp.244.2020	6.66648	-0.204916	NA
Tb427.02.2220	6.67042	0.253477	NA
Tb427tmp.v2.0430	6.679	-1.30502	NA
Tb427tmp.v2.0430.1	6.679	-1.30502	NA
Tb427tmp.v2.0430.2	6.679	-1.30502	NA
Tb427tmp.v2.0430.3	6.679	-1.30502	NA
Tb427tmp.v2.0430.4	6.679	-1.30502	NA
Tb427tmp.v2.0430.5	6.679	-1.30502	NA
Tb427.06.1310	6.68729	0.946542	NA
Tb427tmp.01.6850	6.69073	0.773727	NA
Tb427.07.7060	6.69185	-0.366427	NA
Tb427tmp.01.0640	6.6923	1.14346	NA
Tb427.10.12610	6.6993	-0.0413001	NA
Tb427.01.650	6.70797	0.0540432	NA
Tb427tmp.160.1120	6.71781	-0.210969	NA
Tb427.08.4180	6.71936	0.00578284	NA
Tb427.10.12080	6.72335	-0.125451	NA
Tb427.10.4280	6.72743	0.238516	NA
Tb427.06.2500	6.73686	-0.206224	NA
Tb427.10.13650	6.74547	-0.734347	NA
Tb427tmp.160.4690	6.74739	-0.386155	NA
Tb427tmp.160.0360	6.74818	0.256367	NA
Tb427.03.2450	6.75656	-0.851784	NA
Tb427.10.4140	6.76232	0.289152	NA
Tb427.02.1720	6.76674	0.177142	NA
Tb427.06.230	6.7737	-1.51724	NA
Tb427.05.5260	6.78713	1.50443	NA
Tb427tmp.160.5050	6.78754	0.210491	NA
Tb427.04.4000	6.80911	0.071414	NA
Tb427.01.5180	6.81702	-1.29658	NA
Tb427.05.2830	6.81736	0.225081	NA
Tb427tmp.03.0725	6.82412	-0.014753	NA
Tb427.05.4370	6.8276	0.36881	NA
Tb427.06.1970	6.83072	-0.175548	NA
Tb427tmp.160.2440	6.84373	0.224257	NA
Tb427.BES4.2	6.84818	-0.442518	NA
Tb427tmp.01.6290	6.85132	0.0461927	NA
Tb427tmp.01.6290.1	6.85132	0.0461927	NA
Tb427.07.5860	6.85582	-0.160951	NA
Tb427.07.5860.1	6.85582	-0.160951	NA
Tb427.03.650	6.86422	0.386527	NA
Tb427.03.2940	6.86812	-0.205664	NA
Tb427.04.5440	6.86869	2.15637	NA
Tb427tmp.02.1106	6.87721	-0.29978	NA
Tb427tmp.v2.0070	6.88137	0.440673	NA
Tb427tmp.v2.0070.1	6.88137	0.440673	NA
Tb427tmp.v2.0070.2	6.88137	0.440673	NA
Tb427.BES5.7	6.88261	-0.417095	NA
Tb427tmp.24M18.150	6.88447	-0.777214	NA
Tb427.03.1540	6.90163	0.304757	NA
Tb427.10.9940	6.91108	0.0372021	NA
Tb427tmp.211.0830	6.91712	-0.925922	NA
Tb427tmp.211.0830.1	6.91712	-0.925922	NA
Tb427.10.7460	6.93154	-0.0253397	NA
Tb427.03.1780	6.94291	0.33156	NA
Tb427tmp.11.0002	6.95425	0.122138	NA
Tb427tmp.160.0380	6.96891	0.18835	NA
Tb427tmp.02.5330	6.96894	-0.0344771	NA
Tb427tmp.01.5630	6.9751	0.266202	NA
Tb427tmp.211.4320	6.97763	-0.294814	NA
Tb427.BES4.5	6.99721	-0.414222	NA
Tb427.BES4.5.1	6.99721	-0.414222	NA
Tb427.08.1370	6.99896	0.0225475	NA
Tb427.10.13770	7.00347	0.199025	NA
Tb427.08.5900	7.00627	0.435493	NA
Tb427.01.1630	7.01579	0.111241	NA
Tb427.BES15.8	7.0178	0.254057	NA
Tb427.10.6420	7.02163	0.08145	NA
Tb427.10.6420.1	7.02163	0.08145	NA
Tb427tmp.01.2180	7.0251	0.0633382	NA
Tb427tmp.244.2520	7.02701	-0.376992	NA
Tb427.02.5070	7.04404	0.571066	NA
Tb427.03.400	7.05414	-4.27631	NA
Tb427.03.400.1	7.05414	-4.27631	NA
Tb427tmp.01.5110	7.05463	0.296383	NA
Tb427tmp.01.2060	7.05508	-0.313952	NA
Tb427.01.3800	7.06974	0.018031	NA
Tb427tmp.211.3420	7.07649	0.102539	NA
Tb427.01.1040	7.07787	-0.243682	NA
Tb427.01.1210	7.08442	0.604658	NA
Tb427.06.570	7.09188	0.227464	NA
Tb427.BES28.12	7.115	-1.5671	NA
Tb427.BES28.12.1	7.115	-1.5671	NA
Tb427.08.920	7.13653	0.0851231	NA
Tb427.10.2710	7.13676	0.032512	NA
Tb427.10.11200	7.14139	-0.491543	NA
Tb427.08.2340	7.14509	0.0114263	NA
Tb427.10.8700	7.14545	0.0503225	NA
Tb427.03.4240	7.1497	0.135771	NA
Tb427.BES134.1	7.14999	0.179757	NA
Tb427.10.11060	7.15978	1.27299	NA
Tb427.02.5120	7.16419	0.318935	NA
Tb427.03.3470	7.1682	0.0937191	NA
Tb427.03.4480	7.17385	-0.263275	NA
Tb427tmp.02.3640	7.18115	-0.587332	NA
Tb427.08.6990	7.18489	0.334946	NA
Tb427.01.5160	7.18928	-0.0506202	NA
Tb427tmp.01.2300	7.1905	0.2146	NA
Tb427.08.2010	7.19464	-0.264678	NA
Tb427tmp.03.0510	7.21763	0.415354	NA
Tb427tmp.211.1270	7.21772	0.0242505	NA
Tb427.08.6310	7.2204	0.803012	NA
Tb427.06.500	7.22547	0.449607	NA
Tb427.08.1040	7.23813	0.0550223	NA
Tb427.10.150	7.24901	-0.307459	NA
Tb427.06.4150	7.2494	0.440612	NA
Tb427.10.1920	7.25601	0.117351	NA
Tb427.10.1920.1	7.25601	0.117351	NA
Tb427.07.1010	7.26018	0.83034	NA
Tb427tmp.01.4702	7.27579	0.00763373	NA
Tb427.BES51.6	7.28169	-0.0476576	NA
Tb427.BES51.6.1	7.28169	-0.0476576	NA
Tb427.10.6280	7.28373	0.0597667	NA
Tb427tmp.01.2170	7.2894	0.0461579	NA
Tb427.10.12350	7.29931	0.353594	NA
Tb427tmp.52.0019	7.30131	0.230443	NA
Tb427.04.1520	7.31935	-0.444918	NA
Tb427tmp.02.3230	7.32293	0.667882	NA
Tb427.01.1300	7.32519	-0.342708	NA
Tb427.BES153.11	7.35708	-0.205236	NA
Tb427.03.1720	7.38345	0.0317181	NA
Tb427tmp.02.2480	7.39064	-0.0190047	NA
Tb427.04.4170	7.39239	0.164787	NA
Tb427.08.6890	7.39284	0.39869	NA
N19B2.085	7.39352	0.114294	NA
Tb427tmp.01.0210	7.40118	-0.169327	NA
Tb427.04.970	7.40316	0.192442	NA
Tb427.10.8050	7.40913	-0.791701	NA
Tb427tmp.211.3990	7.41362	0.312112	NA
Tb427tmp.01.0520	7.42475	-0.872068	NA
Tb427.10.14370	7.43483	0.0718647	NA
Tb427.02.1740	7.43964	0.779175	NA
Tb427.06.5230	7.44005	-1.38254	NA
Tb427.06.5230.1	7.44005	-1.38254	NA
Tb427.08.6010	7.4541	-0.312997	NA
Tb427tmp.01.8000	7.456	0.0214577	NA
Tb427tmp.01.4180	7.46219	0.389418	NA
Tb427.10.9530	7.46308	-1.28412	NA
Tb427.06.5210	7.47116	-2.74668	NA
Tb427.06.5210.1	7.47116	-2.74668	NA
Tb427.10.15580	7.47409	0.151523	NA
Tb427tmp.01.8775	7.48875	-0.688172	NA
Tb427.10.9630	7.48942	0.040058	NA
Tb427.08.1490	7.4896	0.0155427	NA
Tb427.03.4830	7.4968	-0.722166	NA
Tb427.08.3040	7.51625	0.425752	NA
Tb427tmp.01.2190	7.5308	-0.119562	NA
Tb427.07.6500	7.53558	0.647061	NA
Tb427.07.6500.1	7.53558	0.647061	NA
Tb427.02.3420	7.59244	0.992426	NA
Tb427.10.12460	7.60326	-0.350804	NA
Tb427.08.1400	7.61298	-0.395	NA
Tb427.08.1400.1	7.61298	-0.395	NA
Tb427.03.1250	7.65372	-0.41955	NA
Tb427.08.3670	7.66071	-0.406125	NA
Tb427.08.3670.1	7.66071	-0.406125	NA
Tb427tmp.11.0010	7.66886	-0.842272	NA
Tb427.10.4790	7.66927	0.11674	NA
Tb427.08.4830	7.67076	0.116302	NA
Tb427.07.5360	7.67255	-0.332941	NA
Tb427tmp.01.0500	7.6788	0.216605	NA
Tb427.08.7660	7.67955	-0.213012	NA
Tb427.03.940	7.6829	-0.217469	NA
Tb427.07.4720	7.68467	-1.11398	NA
Tb427tmp.01.5460	7.69051	0.0764016	NA
Tb427.05.3340	7.69471	-0.441661	NA
Tb427tmp.02.4850	7.70231	0.41152	NA
Tb427.10.9620	7.71041	0.582954	NA
Tb427tmp.160.0740	7.71528	-0.573306	NA
Tb427.04.3090	7.71658	0.678889	NA
Tb427tmp.01.8226	7.72166	0.305143	NA
Tb427.03.4890	7.72305	0.0803605	NA
Tb427.06.1790	7.72325	0.150321	NA
Tb427.03.2930	7.72536	-0.2519	NA
Tb427tmp.01.4990	7.74156	0.387568	NA
Tb427tmp.02.1730	7.75126	-0.117543	NA
Tb427.07.1380	7.7521	0.100374	NA
Tb427tmp.02.4535	7.75497	-0.101102	NA
Tb427.06.170	7.75579	-0.339662	NA
Tb427.08.2190	7.7607	0.0932156	NA
Tb427.BES10.1	7.76347	-0.703771	NA
Tb427tmp.01.5235	7.77339	0.260802	NA
Tb427.03.4810	7.77933	0.317765	NA
Tb427tmp.01.5185	7.78761	-0.426902	NA
Tb427tmp.01.0590	7.7966	-0.0630715	NA
Tb427.10.8380	7.80396	0.195305	NA
Tb427.BES134.6	7.80608	0.212382	NA
Tb427tmp.02.4330	7.81429	0.141853	NA
Tb427.08.7250	7.82379	1.35769	NA
Tb427.10.6200	7.82461	0.633412	NA
Tb427.10.1870	7.83567	0.434709	NA
Tb427.03.3480	7.8365	-0.14759	NA
Tb427tmp.01.1240	7.85926	0.557172	NA
Tb427tmp.46.0012	7.86391	0.458854	NA
Tb427.07.3800	7.87066	0.157278	NA
Tb427.07.6430	7.87486	-0.55622	NA
13J3.16	7.8818	-0.156261	NA
Tb427.10.260	7.89277	0.533574	NA
Tb427.BES153.3	7.89375	-1.52162	NA
Tb427.02.3920	7.8984	0.0127083	NA
Tb427.10.12780	7.9007	0.421	NA
Tb427tmp.211.2370	7.90342	0.678385	NA
Tb427.02.6220	7.90345	0.379741	NA
Tb427tmp.55.0030	7.91374	-0.0725719	NA
Tb427tmp.244.2430	7.9205	0.108297	NA
Tb427tmp.01.1810	7.93305	0.520047	NA
Tb427tmp.02.4240	7.93536	0.21379	NA
Tb427.06.1240	7.94129	0.324523	NA
Tb427tmp.01.8130	7.94196	-0.141604	NA
Tb427tmp.02.1880	7.94244	-0.370643	NA
Tb427tmp.02.3830	7.94555	0.558927	NA
Tb427.02.2900	7.95023	-0.294503	NA
Tb427.06.2590	7.95538	-0.295006	NA
Tb427.08.6460	7.97291	0.200112	NA
Tb427tmp.01.0630	7.9743	0.343464	NA
Tb427.10.9090	7.97824	-0.117417	NA
Tb427.04.4920	7.97888	0.329848	NA
Tb427tmp.52.0017	7.9793	0.302457	NA
Tb427tmp.160.3490	7.98502	0.341333	NA
Tb427tmp.01.0300	7.9888	-0.732822	NA
Tb427tmp.01.1700	7.99591	-0.251917	NA
Tb427.06.4580	8.00497	-0.00465074	NA
Tb427.10.11610	8.005	-0.205847	NA
Tb427.01.5200	8.00538	0.324342	NA
Tb427tmp.02.2190	8.00539	-0.135843	NA
Tb427tmp.160.5020	8.00996	0.334365	NA
Tb427.06.480	8.01005	-1.03987	NA
Tb427.01.4710	8.01871	0.0552155	NA
Tb427tmp.02.0480	8.03235	0.232005	NA
Tb427tmp.01.0060	8.03601	-0.718917	NA
Tb427.05.4510	8.03721	0.249945	NA
Tb427.04.700	8.03826	0.358011	NA
Tb427.10.4810	8.03928	0.156771	NA
Tb427.03.3140	8.04542	0.0272211	NA
Tb427tmp.01.1860	8.0482	0.0310448	NA
Tb427.03.820	8.04867	0.282701	NA
Tb427.04.4680	8.0583	0.139483	NA
Tb427.10.11010	8.06695	0.135642	NA
Tb427.02.4900	8.07353	-0.149146	NA
Tb427tmp.01.3910	8.07545	0.474604	NA
Tb427.10.8960	8.08072	-0.00960529	NA
Tb427.08.4070	8.08073	-0.172005	NA
Tb427.05.110	8.08671	-0.0657103	NA
Tb427.03.5560	8.11584	-0.132647	NA
Tb427.03.1480	8.1356	-0.797891	NA
Tb427.02.1060	8.13658	-0.198538	NA
Tb427.08.4120	8.15919	-0.688461	NA
Tb427.06.4730	8.16494	-0.291675	NA
Tb427.BES4.9	8.17666	-1.05243	NA
Tb427.BES4.9.1	8.17666	-1.05243	NA
Tb427.BES4.9.2	8.17666	-1.05243	NA
Tb427.03.550	8.1863	0.101898	NA
Tb427.06.3210	8.19523	0.0322608	NA
Tb427.06.3210.1	8.19523	0.0322608	NA
Tb427.08.4490	8.19636	0.291577	NA
Tb427.03.4650	8.21293	0.358435	NA
Tb427.08.580	8.21648	0.643615	NA
Tb427.01.630	8.21808	0.708095	NA
Tb427.10.9340	8.22202	-0.241964	NA
Tb427tmp.01.7190	8.22207	-0.236154	NA
Tb427tmp.01.8530	8.23302	0.0965617	NA
Tb427tmp.02.4485	8.23366	0.12676	NA
Tb427tmp.211.2620	8.24298	0.000731166	NA
Tb427.04.2710	8.25117	0.307438	NA
Tb427.08.640	8.26349	0.025218	NA
Tb427.02.5330	8.26835	0.305372	NA
Tb427.07.440	8.27144	0.603999	NA
Tb427tmp.01.5355	8.27467	0.0445581	NA
Tb427.10.12150	8.27845	-0.0680107	NA
Tb427tmp.160.1070	8.28785	0.135238	NA
Tb427.04.3340	8.30167	-0.0405968	NA
Tb427.10.11750	8.31474	0.541899	NA
Tb427tmp.02.0050	8.32727	-0.297064	NA
Tb427.BES56.12	8.33231	0.0985624	NA
Tb427.10.16070	8.33312	-0.0235486	NA
Tb427.03.4930	8.33962	0.113415	NA
Tb427.05.4590	8.34787	-0.42724	NA
Tb427.05.4590.1	8.34787	-0.42724	NA
Tb427.07.6660	8.34955	0.0936374	NA
Tb427.03.4050	8.35549	0.200271	NA
Tb427.10.700	8.35569	0.031644	NA
Tb427.06.3730	8.3601	0.102367	NA
Tb427.03.3880	8.36715	0.162218	NA
Tb427.BES98.10	8.36749	0.0861122	NA
Tb427.BES98.10.1	8.36749	0.0861122	NA
Tb427.10.6470	8.36921	-0.142559	NA
Tb427tmp.01.1980	8.39055	0.352877	NA
Tb427.07.6170	8.4007	0.173169	NA
Tb427.07.6020	8.4033	0.695867	NA
Tb427.07.6020.1	8.4033	0.695867	NA
Tb427.05.2840	8.41278	0.0263152	NA
Tb427.03.5270	8.42657	0.494877	NA
Tb427tmp.02.0355	8.42805	-0.26039	NA
Tb427.10.4970	8.42822	0.594865	NA
Tb427.01.4620	8.42896	-0.742779	NA
Tb427tmp.160.1680	8.42926	0.368321	NA
Tb427.08.3160	8.4347	0.242464	NA
Tb427.10.670	8.44811	-0.238939	NA
Tb427.10.12730	8.4564	-0.361008	NA
Tb427.07.5680	8.45765	0.158662	NA
Tb427.10.15810	8.45939	0.269287	NA
Tb427tmp.160.4270	8.47074	0.0988014	NA
Tb427.05.2670	8.47459	-0.257013	NA
Tb427.08.4850	8.47599	0.234727	NA
Tb427.07.1620	8.47648	-0.225453	NA
Tb427tmp.160.3540	8.47677	0.291826	NA
Tb427.10.5110	8.47786	-1.29364	NA
Tb427tmp.01.7360	8.48554	0.111114	NA
Tb427tmp.02.5600	8.48643	-0.179797	NA
Tb427.06.2620	8.48688	-0.176026	NA
Tb427tmp.02.1920	8.4914	-0.0496061	NA
Tb427.07.370	8.50182	0.0395183	NA
Tb427.03.3240	8.51076	-0.315299	NA
Tb427tmp.160.3800	8.51088	0.264131	NA
Tb427.08.4760	8.51896	0.115095	NA
Tb427.02.4890	8.52488	-0.225431	NA
Tb427.03.3660	8.52522	-0.357174	NA
Tb427.08.8100	8.53904	0.0976471	NA
Tb427.10.9320	8.55058	0.197303	NA
Tb427tmp.01.7900	8.55528	0.443456	NA
Tb427.06.1700	8.55592	-0.233784	NA
Tb427tmp.211.2205	8.55849	0.176994	NA
Tb427tmp.160.1980	8.57923	0.478866	NA
Tb427.10.12900	8.58102	-0.158095	NA
Tb427tmp.02.0680	8.61002	-0.118312	NA
Tb427.10.7850	8.61182	0.0747019	NA
Tb427.07.320	8.6317	0.451555	NA
Tb427tmp.01.6440	8.6366	0.575966	NA
Tb427.07.1720	8.63779	0.475417	NA
Tb427.05.820	8.64367	0.61156	NA
Tb427.04.5140	8.64652	-0.0735629	NA
Tb427.10.11320	8.65117	-0.427375	NA
Tb427.06.210	8.65864	-0.642532	NA
Tb427.06.210.1	8.65864	-0.642532	NA
Tb427.BES29.6	8.67558	0.243661	NA
Tb427tmp.01.6910	8.68788	0.367204	NA
Tb427tmp.01.6910.1	8.68788	0.367204	NA
Tb427.04.1010	8.69195	-0.521808	NA
Tb427tmp.02.2420	8.6933	-0.129955	NA
Tb427.01.1610	8.70698	-0.660748	NA
Tb427.07.1180	8.7257	0.428981	NA
Tb427.BES56.11	8.73634	0.352915	NA
Tb427.BES56.11.1	8.73634	0.352915	NA
Tb427.BES56.11.2	8.73634	0.352915	NA
Tb427tmp.03.0150	8.73763	0.370962	NA
Tb427.04.2830	8.74892	-0.425022	NA
Tb427.10.12000	8.75853	0.260125	NA
Tb427.06.380	8.76179	0.0950382	NA
Tb427.02.4750	8.76337	0.13208	NA
Tb427.04.3830	8.78391	0.0491816	NA
Tb427.10.4020	8.79248	-0.324727	NA
Tb427.06.4360	8.79472	-0.393589	NA
Tb427.07.6570	8.79688	-0.177243	NA
Tb427.07.2200	8.7974	0.291424	NA
Tb427.06.2410	8.80286	0.1914	NA
Tb427tmp.18.0018	8.80351	0.397786	NA
Tb427tmp.01.2886	8.80586	-0.585165	NA
Tb427.10.5570	8.82204	0.69797	NA
Tb427.08.5190	8.82713	-0.157625	NA
Tb427tmp.01.3745	8.83494	0.472644	NA
Tb427.07.3960	8.83516	-0.392882	NA
Tb427.03.3810	8.83913	0.00557291	NA
Tb427tmp.02.3840	8.86119	0.282074	NA
Tb427.07.4780	8.86866	0.303523	NA
Tb427.07.1790	8.89871	0.246944	NA
Tb427.10.7920	8.90686	0.470148	NA
Tb427.01.1660	8.9173	-0.0666347	NA
Tb427.08.2140	8.92815	-0.0546028	NA
Tb427.10.1000	8.92967	0.510439	NA
Tb427tmp.02.5140	8.93407	0.549066	NA
Tb427.02.2270	8.93968	-0.938163	NA
Tb427.03.4130	8.94255	0.797662	NA
Tb427tmp.01.0090	8.94256	0.432541	NA
Tb427.07.2740	8.96462	-0.054138	NA
Tb427.08.6280	8.96867	-0.149953	NA
Tb427.07.870	8.96939	0.177996	NA
Tb427tmp.01.2910	8.97245	0.258372	NA
Tb427.02.5340	8.97444	0.258801	NA
Tb427tmp.244.2410	8.97572	0.47216	NA
Tb427.05.4490	8.97685	0.340596	NA
Tb427.07.5710	8.98083	-0.167042	NA
Tb427.06.1640	8.98685	0.265568	NA
Tb427tmp.160.4840	8.99913	0.179705	NA
Tb427tmp.01.2770	9.00325	-0.0641362	NA
Tb427.03.810	9.0085	-0.060173	NA
Tb427.02.4740	9.0245	-0.00698229	NA
Tb427tmp.211.3470	9.02536	-0.234184	NA
Tb427.10.760	9.02717	-0.0819046	NA
Tb427tmp.211.3150	9.02761	0.262835	NA
Tb427tmp.57.0004	9.03649	0.194729	NA
Tb427.10.6650	9.03956	-0.250225	NA
Tb427.07.5400	9.04023	-0.227448	NA
Tb427.08.5150	9.05693	0.0972667	NA
Tb427.08.1930	9.06103	0.118352	NA
Tb427.07.5130	9.07092	0.128418	NA
Tb427.07.850	9.07345	0.288407	NA
Tb427.03.2880	9.07611	-0.284819	NA
Tb427.08.5800	9.07894	-0.178851	NA
Tb427.07.1820	9.08551	0.469082	NA
Tb427.08.4770	9.086	-0.256731	NA
Tb427.07.6300	9.08793	-0.239006	NA
Tb427.10.14120	9.09745	-0.128822	NA
Tb427.07.7440	9.09761	-0.0390596	NA
Tb427.03.5860	9.10073	-2.74666	NA
Tb427.03.5860.1	9.10073	-2.74666	NA
Tb427.07.4550	9.10252	-0.80006	NA
Tb427.06.3200	9.10274	-0.287187	NA
Tb427.06.3200.1	9.10274	-0.287187	NA
Tb427tmp.02.0865	9.10885	0.600842	NA
Tb427.06.4530	9.12081	-0.340733	NA
Tb427tmp.01.4580	9.12646	-0.00827722	NA
Tb427tmp.01.6020	9.12789	-0.413778	NA
Tb427.06.3610	9.13681	-0.581527	NA
Tb427.10.8300	9.15059	-0.355536	NA
Tb427.04.330	9.1655	0.396487	NA
Tb427tmp.02.0060	9.16685	0.598342	NA
Tb427.06.710	9.17784	-0.445098	NA
Tb427tmp.01.2010	9.18325	0.558175	NA
Tb427tmp.01.4910	9.18576	-0.0245755	NA
Tb427.08.2180	9.18732	0.450339	NA
Tb427.06.4810	9.19251	0.342683	NA
Tb427.10.14350	9.19265	0.423634	NA
Tb427tmp.211.1610	9.19619	0.389147	NA
Tb427.01.4160	9.19941	0.555098	NA
Tb427tmp.57.0002	9.20495	0.306042	NA
Tb427.07.4200	9.20764	-0.0648178	NA
Tb427.10.9120	9.21644	0.457701	NA
Tb427.10.12450	9.23713	-0.171453	NA
Tb427.06.3080	9.25047	0.231839	NA
Tb427.08.2530	9.26218	-0.106937	NA
Tb427tmp.01.0270	9.26309	0.0129375	NA
Tb427.03.2000	9.27955	-0.0741263	NA
Tb427.02.6150	9.28201	0.448576	NA
Tb427.06.4060	9.28405	-0.103378	NA
Tb427.03.2720	9.2847	0.16877	NA
Tb427tmp.03.0430	9.28806	0.577812	NA
Tb427.07.7390	9.29273	-0.534872	NA
Tb427.10.12530	9.29683	-0.0147516	NA
Tb427.07.350	9.29719	0.254147	NA
Tb427.03.3020	9.29738	-0.396759	NA
Tb427.BES122.10	9.30612	-0.401625	NA
Tb427.05.3180	9.3085	0.272694	NA
Tb427.04.3510	9.31299	0.408075	NA
Tb427.10.11900	9.31585	0.377131	NA
Tb427.07.7230	9.3175	-0.110988	NA
Tb427.10.15500	9.31882	-0.223674	NA
Tb427tmp.57.0003	9.32832	0.076213	NA
Tb427tmp.02.3240	9.33164	0.0617563	NA
Tb427tmp.211.4130	9.3467	-0.64891	NA
Tb427tmp.211.0485	9.37249	-0.192293	NA
Tb427tmp.244.2420	9.38059	0.147791	NA
Tb427.04.2670	9.38384	0.111423	NA
Tb427tmp.02.5490	9.39207	0.769262	NA
Tb427.01.4730	9.4058	-0.0465003	NA
Tb427tmp.160.3370	9.41159	0.215622	NA
Tb427.08.2090	9.41756	-1.09648	NA
Tb427.06.2950	9.4305	0.652874	NA
Tb427tmp.02.0670	9.4416	-0.569942	NA
Tb427.10.7960	9.44216	-0.130364	NA
Tb427.06.4330	9.45621	0.0694703	NA
Tb427tmp.01.1840	9.45754	0.195653	NA
Tb427.04.260	9.45794	0.228493	NA
Tb427.10.11920	9.46139	0.0394141	NA
Tb427.08.5540	9.46227	-0.18258	NA
Tb427.08.4290	9.46565	-0.20726	NA
Tb427.10.11460	9.46814	0.108545	NA
Tb427.02.5360	9.46948	0.00247102	NA
Tb427.10.11370	9.47615	1.25432e-05	NA
Tb427.10.15200	9.47659	-0.129386	NA
Tb427.06.1450	9.49178	-0.379606	NA
Tb427.06.4270	9.49681	0.223024	NA
Tb427.10.11520	9.49874	0.226703	NA
Tb427.08.4420	9.50312	-0.103645	NA
Tb427tmp.02.3910	9.50406	0.383209	NA
Tb427.10.1300	9.51022	0.1347	NA
Tb427.03.4780	9.5134	0.250357	NA
Tb427tmp.28F8.200	9.51458	0.177586	NA
Tb427.03.2860	9.51506	0.279672	NA
Tb427tmp.01.6640	9.51678	-1.07514	NA
Tb427.08.7070	9.52092	-1.45358	NA
Tb427tmp.01.7150	9.5227	-0.0575645	NA
Tb427.10.13600	9.53343	-0.0932738	NA
Tb427tmp.01.6285	9.54074	0.574093	NA
Tb427.07.4350	9.54134	0.37791	NA
Tb427.10.7910	9.54166	0.262888	NA
Tb427.10.7560	9.5453	0.116642	NA
Tb427.04.5210	9.55267	0.30328	NA
Tb427.05.750	9.55504	0.252719	NA
Tb427.05.750.1	9.55504	0.252719	NA
Tb427.03.1450	9.55677	0.437078	NA
Tb427.04.680	9.55776	0.115263	NA
Tb427tmp.02.5790	9.56382	0.256972	NA
Tb427.03.2910	9.56446	-0.354593	NA
Tb427.10.15510	9.56774	0.29	NA
Tb427tmp.02.4900	9.57115	0.0561289	NA
Tb427.10.6990	9.5726	0.165279	NA
Tb427tmp.01.5535	9.57683	-0.0748619	NA
Tb427tmp.01.2270	9.57927	0.315478	NA
Tb427.01.1390	9.58031	0.368787	NA
Tb427tmp.160.2100	9.5823	0.329568	NA
Tb427tmp.211.1680	9.61045	0.143234	NA
N19B2.025	9.61302	0.097395	NA
Tb427.04.1130	9.62261	0.329758	NA
Tb427.04.4200	9.6239	0.423584	NA
Tb427.04.1760	9.62847	-0.136497	NA
Tb427tmp.02.0445	9.63024	-0.207827	NA
Tb427tmp.01.4360	9.63085	-0.551298	NA
Tb427.03.5870	9.63264	-2.74667	NA
Tb427.03.5870.1	9.63264	-2.74667	NA
Tb427tmp.160.2230	9.63275	0.182159	NA
Tb427tmp.01.8085	9.63925	-0.0986369	NA
Tb427.10.12830	9.64684	-0.0567983	NA
Tb427.07.260	9.66251	0.339219	NA
Tb427.01.1170	9.66379	0.125287	NA
Tb427tmp.01.0415	9.66712	0.0544599	NA
Tb427.10.13980	9.67111	0.511127	NA
Tb427tmp.47.0017	9.67168	0.434335	NA
Tb427.10.5290	9.68182	0.347865	NA
Tb427tmp.01.3840	9.68558	0.264411	NA
Tb427.04.1470	9.6887	0.580098	NA
Tb427tmp.01.5920	9.68879	-1.1021	NA
Tb427.10.13760	9.69879	-0.0623336	NA
Tb427.04.4390	9.70097	0.319492	NA
Tb427.02.1730	9.71405	-0.211924	NA
Tb427tmp.01.7060	9.71815	-0.0703678	NA
Tb427.06.3850	9.72599	0.46985	NA
Tb427.05.2160	9.73319	0.110422	NA
Tb427tmp.160.5110	9.73884	-0.262272	NA
Tb427tmp.01.1900	9.74253	0.285047	NA
Tb427tmp.211.0250	9.74422	0.270869	NA
Tb427tmp.211.0250.1	9.74422	0.270869	NA
Tb427tmp.01.0970	9.75944	-0.0601179	NA
Tb427tmp.03.0870	9.76257	0.277616	NA
Tb427.08.2500	9.76402	-0.112874	NA
Tb427.10.9510	9.76625	0.343452	NA
Tb427.04.1030	9.77125	0.32276	NA
Tb427.10.15150	9.77359	-0.0146024	NA
Tb427.08.3270	9.78381	0.0527336	NA
Tb427.07.5580	9.78898	0.288167	NA
Tb427.08.2330	9.80923	-0.086959	NA
Tb427.08.7810	9.81075	0.341002	NA
Tb427tmp.02.3650	9.81398	0.085694	NA
Tb427tmp.211.0990	9.8226	-0.369271	NA
Tb427tmp.211.0990.1	9.8226	-0.369271	NA
Tb427.10.340	9.82281	0.15579	NA
Tb427tmp.02.5750	9.82413	-0.0993622	NA
Tb427.01.4810	9.85363	0.200547	NA
Tb427tmp.02.3690	9.85414	-0.185897	NA
Tb427.10.2550	9.87742	0.211129	NA
Tb427.06.1230	9.89172	-0.711014	NA
Tb427.04.3180	9.90168	-0.12691	NA
Tb427.BES122.3	9.90594	0.379982	NA
Tb427.BES122.3.1	9.90594	0.379982	NA
Tb427.08.8040	9.90997	0.00840107	NA
Tb427.04.2330	9.91344	0.196322	NA
Tb427.06.450	9.93004	0.475343	NA
Tb427.10.12300	9.93603	0.252302	NA
Tb427.10.10030	9.93706	-0.0704454	NA
Tb427.07.5830	9.96041	0.284791	NA
Tb427.10.370	9.96524	-0.23833	NA
Tb427.02.2940	9.97198	0.142184	NA
Tb427.02.1790	9.97379	0.332196	NA
Tb427.10.7760	9.98242	0.555023	NA
Tb427.10.9610	9.99827	0.246256	NA
Tb427tmp.02.4370	10.0015	-0.121074	NA
Tb427.02.5140	10.01	0.482082	NA
Tb427.10.4590	10.0133	-0.265818	NA
Tb427.07.3600	10.0253	0.47031	NA
Tb427.03.2120	10.0354	-0.0963908	NA
Tb427tmp.01.1420	10.0456	0.536002	NA
Tb427tmp.01.3900	10.0477	-0.266278	NA
Tb427.10.3250	10.0497	0.578996	NA
Tb427.02.4620	10.0565	0.210381	NA
Tb427.10.10110	10.0634	-0.15429	NA
Tb427.04.3720	10.0668	-0.0360719	NA
Tb427tmp.244.2170	10.0756	0.446264	NA
Tb427.03.1000	10.0762	-1.02984	NA
Tb427.07.6550	10.0773	-0.316557	NA
Tb427.06.1420	10.083	0.0319947	NA
Tb427.03.3910	10.0956	-0.0731862	NA
Tb427.06.2180	10.109	0.333901	NA
Tb427.06.2180.1	10.109	0.333901	NA
Tb427.04.1040	10.1095	-0.0597865	NA
Tb427.02.5290	10.1267	0.304823	NA
Tb427.03.3250	10.1267	0.175962	NA
Tb427.07.2620	10.133	0.232826	NA
Tb427tmp.01.3500	10.1357	0.256869	NA
Tb427.07.6230	10.1398	0.524854	NA
Tb427tmp.211.1900	10.144	-0.146495	NA
Tb427tmp.02.3930	10.1446	0.375658	NA
Tb427.08.3390	10.154	0.151857	NA
Tb427.BES10.3	10.1629	0.621365	NA
Tb427.08.7180	10.1655	-0.0180376	NA
Tb427.08.2490	10.178	-0.107711	NA
Tb427tmp.01.5500	10.1782	0.0645024	NA
Tb427.04.2420	10.1782	0.237156	NA
Tb427.04.1400	10.1807	-0.105154	NA
Tb427tmp.01.5130	10.182	0.281611	NA
Tb427tmp.57.0088	10.1945	-1.13554	NA
Tb427.06.3950	10.2022	-0.558225	NA
Tb427.07.4540	10.2073	0.553316	NA
Tb427tmp.02.1020	10.2111	0.104001	NA
Tb427.10.4680	10.2284	0.178728	NA
Tb427.07.3480	10.2294	0.287914	NA
Tb427.07.3480.1	10.2294	0.287914	NA
Tb427.BES64.2	10.2322	0.143247	NA
Tb427.04.940	10.2381	-0.187714	NA
Tb427.07.1890	10.2436	-0.719371	NA
Tb427.BES59.6	10.2506	-0.465225	NA
Tb427.BES59.6.1	10.2506	-0.465225	NA
Tb427tmp.211.4900	10.254	0.111685	NA
Tb427tmp.01.8110	10.2572	0.00242982	NA
Tb427tmp.02.5830	10.2654	0.206259	NA
Tb427tmp.02.4770	10.2735	0.782351	NA
Tb427tmp.01.0030	10.2738	-0.0300483	NA
Tb427.03.3630	10.2746	-0.154709	NA
Tb427.06.2510	10.2812	0.183611	NA
Tb427.03.2080	10.2928	0.22184	NA
Tb427.02.4540	10.2987	-0.507101	NA
Tb427.04.3190	10.3005	0.428731	NA
Tb427.BES15.6	10.3044	-0.756929	NA
Tb427.BES15.6.1	10.3044	-0.756929	NA
Tb427.05.1050	10.3055	-0.0548699	NA
Tb427tmp.211.2320	10.306	-0.744621	NA
Tb427tmp.211.2320.1	10.306	-0.744621	NA
Tb427.05.1370	10.3119	-0.141834	NA
Tb427.08.2270	10.3136	0.470969	NA
Tb427tmp.02.3430	10.3324	0.337694	NA
Tb427.04.3610	10.3411	-0.035565	NA
Tb427.10.8580	10.3441	-0.315627	NA
Tb427.10.16160	10.3606	0.497661	NA
Tb427.10.13820	10.3629	0.432801	NA
Tb427.10.15960	10.3705	0.407165	NA
Tb427tmp.52.0004	10.3729	-0.79596	NA
Tb427.02.4870	10.3757	0.571411	NA
Tb427.01.2160	10.3795	0.068262	NA
[truncated: 7,637 more rows]

## Sheet: rRNA IP vs no IP
Gene ID	baseMean	log2FoldChange	padj
Tb427.08.1382	63.081	-0.944719	3.43544e-05
Tb427.08.1387	69.1678	-0.931519	0.00010646
Tb427.08.1381	70.2042	-0.894639	0.99887
Tb427.08.1384	70.7667	-0.852928	0.29647
Tb427.08.1386	71.4539	-0.789732	0.0297589
Tb427.08.1385	75.6909	-0.979484	0.688082
Tb427.08.1383	76.1862	-1.0173	0.192373
Tb427.08.1388	79.2771	-0.890515	6.19742e-10
Tb427.02.1942	5941.9	-0.293594	0.0609738
Tb427.03.3448	5964.42	-0.29755	0.119078
Tb427_11_rRNA_1	6018.29	-0.302029	0.688082
Tb427.07.6881	10022.4	-0.0223112	0.99887
Tb427.06.187	19337	-0.0257012	0.99887
Tb427.06.184	34072.1	0.0129092	0.99887
Tb427_09_rRNA_1	43389.5	-0.0160378	0.99887
Tb427.06.185	43500.2	-0.0111641	0.99887
Tb427_09_rRNA_3	47848	-0.0432852	0.99887
Tb427_11_rRNA_2	76722.8	-0.0426715	0.99887
Tb427.03.3452	90597.4	0.00289004	0.99887
Tb427.02.1975	96588	0.00422472	0.99887
Tb427.03.3449	100493	-0.0523526	0.99887
Tb427.02.1953	103014	-0.0483389	0.99887
Tb427.02.1931	159766	0.00461837	0.99887
Tb427.03.3447	160298	-0.00248752	0.99887

## Sheet: rRNA 2IPs vs no IP
Gene ID	baseMean	log2FoldChange	padj
Tb427.08.1382	63.081	-4.69716	9.34535e-107
Tb427.08.1387	69.1678	-4.85633	3.47357e-107
Tb427.08.1381	70.2042	-4.70665	4.47968e-23
Tb427.08.1384	70.7667	-4.76361	2.96156e-58
Tb427.08.1386	71.4539	-4.82559	7.00034e-91
Tb427.08.1385	75.6909	-4.95938	1.41655e-37
Tb427.08.1383	76.1862	-4.84446	1.2571e-49
Tb427.08.1388	79.2771	-5.0312	1.65512e-166
Tb427.02.1942	5941.9	-5.14461	0
Tb427.03.3448	5964.42	-5.07471	0
Tb427_11_rRNA_1	6018.29	-5.11728	0
Tb427.07.6881	10022.4	-4.93567	0
Tb427.06.187	19337	-3.07249	0
Tb427.06.184	34072.1	-2.1344	2.2449e-85
Tb427_09_rRNA_1	43389.5	-2.24167	2.1702e-71
Tb427.06.185	43500.2	-2.23102	9.03379e-71
Tb427_09_rRNA_3	47848	-3.04383	0
Tb427_11_rRNA_2	76722.8	-2.9856	3.38503e-258
Tb427.03.3452	90597.4	-2.19053	1.49675e-102
Tb427.02.1975	96588	-2.18911	3.23426e-121
Tb427.03.3449	100493	-2.99216	2.06663e-287
Tb427.02.1953	103014	-2.96965	3.66156e-251
Tb427.02.1931	159766	-4.29511	0
Tb427.03.3447	160298	-4.30174	0

## Sheet: rRNA 3IPs vs no IP
Gene ID	baseMean	log2FoldChange	padj
Tb427.08.1382	63.081	-5.09287	4.30503e-141
Tb427.08.1387	69.1678	-5.19063	2.69217e-139
Tb427.08.1381	70.2042	-5.12293	4.28823e-28
Tb427.08.1384	70.7667	-5.11481	4.5512e-72
Tb427.08.1386	71.4539	-5.30378	2.15609e-118
Tb427.08.1385	75.6909	-5.03252	2.90681e-41
Tb427.08.1383	76.1862	-5.02015	3.56477e-57
Tb427.08.1388	79.2771	-5.2189	8.67105e-235
Tb427.02.1942	5941.9	-5.43803	0
Tb427.03.3448	5964.42	-5.45235	0
Tb427_11_rRNA_1	6018.29	-5.43315	0
Tb427.07.6881	10022.4	-8.93647	0
Tb427.06.187	19337	-6.23418	0
Tb427.06.184	34072.1	-5.29975	0
Tb427_09_rRNA_1	43389.5	-5.99772	0
Tb427.06.185	43500.2	-5.99934	0
Tb427_09_rRNA_3	47848	-6.17878	0
Tb427_11_rRNA_2	76722.8	-6.12469	0
Tb427.03.3452	90597.4	-5.68696	0
Tb427.02.1975	96588	-5.69151	0
Tb427.03.3449	100493	-6.15607	0
Tb427.02.1953	103014	-6.15273	0
Tb427.02.1931	159766	-7.0978	0
Tb427.03.3447	160298	-7.10886	0

## Sheet: co-depleted
Gene ID	baseMean	log2FoldChange	padj	Product description
N19B2.180	12.9007	-1.57604	2.86551e-05	expression site-associated gene 3 (ESAG3, pseudogene), putative
Tb427.01.3350	108.873	-1.43089	0.0720467	hypothetical protein
Tb427.01.3350.1	108.873	-1.43089	0.0720467	hypothetical protein
Tb427.04.470	29.7059	-1.2607	2.60662e-12	snoRNP protein GAR1, putative
Tb427.04.1080	68.9856	-1.35856	2.80323e-30	V-type ATPase, A subunit, putative
Tb427.05.1120	489.017	-1.06258	4.65205e-83	hypothetical protein, conserved
Tb427.06.240	83.9071	-1.5055	0.0430769	hypothetical protein, conserved
Tb427.06.240.1	83.9071	-1.5055	0.0430769	hypothetical protein, conserved
Tb427.07.820	20.054	-1.07725	0.000113991	dynein arm light chain, axonemal, putative
Tb427.07.4580	58.8528	-1.24411	2.09561e-10	hypothetical protein, conserved
Tb427.07.6600	24.1631	-1.00921	1.68949e-05	hypothetical protein, conserved
Tb427.08.7260	153.303	-2.37355	1.81469e-54	kinetoplast-associated protein, putative
Tb427.08.4060	73.727	-1.31922	8.87453e-32	flagellum-adhesion glycoprotein, putative
Tb427.08.4110	61.3341	-1.168	5.6903e-20	flagellum-adhesion glycoprotein, putative
Tb427tmp.244.2725	118.912	-1.01637	4.49837e-24	ribosomal protein L36, putative
Tb427tmp.v2.0360	26.7737	-4.68481	2.48447e-15	variant surface glycoprotein (VSG), degenerate and frameshifted fragment
Tb427tmp.v2.0360.1	26.7737	-4.68481	2.48447e-15	variant surface glycoprotein (VSG), degenerate and frameshifted fragment
Tb427tmp.v2.0360.2	26.7737	-4.68481	2.48447e-15	variant surface glycoprotein (VSG), degenerate and frameshifted fragment
Tb427tmp.160.0815	62.6365	-1.56617	5.87364e-21	60S ribosomal protein L38, putative
Tb427tmp.160.0840	13.1385	-1.01637	0.00535196	membrane protein YIP1, putative
Tb427tmp.211.2310	12.6446	-1.08789	0.0017387	Bem46-like serine peptidase
Tb427tmp.211.4540	83.5101	-1.56509	5.80049e-46	RNA-binding protein, putative
Tb427.10.6890	111.856	-1.04872	6.65221e-20	hypothetical protein
Tb427.10.7650	26.0771	-6.35061	4.46706e-11	hypothetical protein
Tb427.10.7650.1	26.0771	-6.35061	4.46706e-11	hypothetical protein
Tb427.10.9450	68.7068	-1.14525	9.85482e-11	hypothetical protein
Tb427.10.11860	109.366	-1.34548	0.0132733	hypothetical protein, conserved
Tb427.10.1590	90.3901	-1.57602	3.05208e-45	ribosomal protein L36, putative
Tb427.10.5720	130.941	-1.38491	0.0334221	hypothetical protein
Tb427.10.10280	397.918	-1.62877	3.88368e-104	microtubule-associated protein, putative
Tb427.10.10360	255.035	-1.54212	5.46433e-119	microtubule-associated protein, putative
Tb427tmp.18.0001	134.379	-3.33582	3.79369e-257	hypothetical protein, conserved
Tb427tmp.02.2260	22.7382	-1.4084	1.42447e-11	kinesin family member 6, putative
Tb427tmp.02.3350	29.9272	-1.28496	2.00067e-11	hypothetical protein, conserved
Tb427tmp.01.4250	46.6036	-1.06161	9.33956e-16	protein kinase, putative
Tb427tmp.01.5570	164.346	-1.31967	5.30285e-52	RNA-binding protein
Tb427tmp.01.5590	205.693	-1.58236	1.07721e-99	RNA-binding protein
Tb427tmp.02.0350	81.3486	-1.31822	2.41057e-23	hypothetical protein, conserved
Tb427tmp.02.4690	28.415	-1.33242	3.15772e-16	hypothetical protein
Tb427tmp.02.4690.1	28.415	-1.33242	3.15772e-16	hypothetical protein
Tb427tmp.02.4700	95.2896	-1.3424	2.82202e-34	14-3-3 protein
Tb427tmp.01.4820	17.3467	-2.08041	1.0046e-10	RNA polymerase subunit, putative
Tb427tmp.01.6990	19.6868	-1.24074	2.21307e-06	hypothetical protein, conserved
Tb427.BES126.2	27.2222	-1.15715	1.76931e-09	transferrin-binding protein, putative
Tb427.BES126.3	21.0676	-1.53624	8.08943e-09	transferrin-binding protein, putative
Tb427.BES28.15	23.9721	-1.53931	0.0558446	variant surface glycoprotein (VSG)
Tb427.BES29.2	25.0306	-1.42794	1.25979e-05	transferrin-binding protein, putative
Tb427.BES56.2	28.9932	-1.6267	8.37346e-05	transferrin-binding protein, putative
Tb427.BES98.4	17.4573	-1.37207	7.40457e-06	expression site-associated gene 3 (ESAG3, pseudogene), putative
Tb427.BES98.4.1	17.4573	-1.37207	7.40457e-06	expression site-associated gene 3 (ESAG3, pseudogene), putative
