# Supplementary material for: Efficient and specific oligo-based depletion of rRNA
Source: Sci Rep. 2019 Aug 22;9:12281. doi: 10.1038/s41598-019-48692-2 (PMC6706579; doi:10.1038/s41598-019-48692-2)
Supplement: Supplementary file 5 — Supplementary Table 4 [file 41598_2019_48692_MOESM5_ESM.xlsx]

## Sheet: Contents
Efficient and specific oligo-based depletion of rRNA
Amelie J. Kraus, Benedikt G. Brink and T. Nicolai Siegel
Supplementary Table 4
Table of content
Sheets
Dataset 1	BLAST analysis of co-depleted transcripts
Dataset 2	BLAST analysis of unaffected transcripts

## Sheet: Co-depleted
qseqid	qacc	sseqid	sacc	qlen	slen	qseq	sseq	evalue	bitscore	score	length	nident	gaps		BLAST command
Tb427_02_1931_18S_ribosomal_RNA_Antisense_End_2	Tb427_02_1931_18S_ribosomal_RNA_Antisense_End_2	Tb427.08.4110	Tb427.08.4110	50	1773	TCCTCGTTG-CGCGACCAAT	TCCTC-TTGTCGT-ACCAAT	626	12.2	6	20	16	3
Tb427_02_1931_18S_ribosomal_RNA_Antisense_End_2	Tb427_02_1931_18S_ribosomal_RNA_Antisense_End_2	Tb427.08.4060	Tb427.08.4060	50	1773	TCCTCGTTG-CGCGACCAAT	TCCTC-TTGTCGT-ACCAAT	626	12.2	6	20	16	3
Tb427_02_1931_18S_ribosomal_RNA_Antisense_End_2	Tb427_02_1931_18S_ribosomal_RNA_Antisense_End_2	Tb427tmp.01.4820	Tb427tmp.01.4820	50	744	TGCGCGACCAATAATTGC	TGCGCG-CCAATCGTTGC	48	15.9	8	18	15	1
Tb427_02_1931_18S_ribosomal_RNA_Antisense_End_2	Tb427_02_1931_18S_ribosomal_RNA_Antisense_End_2	Tb427tmp.02.2260	Tb427tmp.02.2260	50	2073	AATAATTGCAATACTCGG	AATAA-TGGAA-ACTCGG	48	15.9	8	18	15	2
Tb427_02_1931_18S_ribosomal_RNA_Antisense_End_2	Tb427_02_1931_18S_ribosomal_RNA_Antisense_End_2	Tb427tmp.18.0001	Tb427tmp.18.0001	50	4311	TGCGCGACCAATAATTG	TGCGCGA--AACAATTG	174	14	7	17	14	2
Tb427_02_1931_18S_ribosomal_RNA_Antisense_End_2	Tb427_02_1931_18S_ribosomal_RNA_Antisense_End_2	Tb427.10.10280	Tb427.10.10280	50	7116	AAT-ACTCGG-TCCCAA	AATCACTCGGGTCGCAA	174	14	7	17	14	2
Tb427_02_1931_18S_ribosomal_RNA_Antisense_End_2	Tb427_02_1931_18S_ribosomal_RNA_Antisense_End_2	Tb427.10.10360	Tb427.10.10360	50	9597	AAT-ACTCGG-TCCCAA	AATCACTCGGGTCGCAA	174	14	7	17	14	2
Tb427_02_1931_18S_ribosomal_RNA_Antisense_End_2	Tb427_02_1931_18S_ribosomal_RNA_Antisense_End_2	Tb427tmp.02.2260	Tb427tmp.02.2260	50	2073	ACATTCCTCGTTGCGC	ACACTCCTCGATGTGC	174	14	7	16	13	0
Tb427_02_1931_18S_ribosomal_RNA_Antisense_End_2	Tb427_02_1931_18S_ribosomal_RNA_Antisense_End_2	Tb427tmp.18.0001	Tb427tmp.18.0001	50	4311	GCGACCAATAATTG	GCGACCCATACTTG	48	15.9	8	14	12	0
Tb427_02_1931_18S_ribosomal_RNA_Antisense_End_2	Tb427_02_1931_18S_ribosomal_RNA_Antisense_End_2	Tb427.05.1120	Tb427.05.1120	50	18189	TCCTCG--TTGCGC	TCCTCGCCTTGCGC	174	14	7	14	12	2
Tb427_02_1931_18S_ribosomal_RNA_Antisense_End_2	Tb427_02_1931_18S_ribosomal_RNA_Antisense_End_2	Tb427.06.240	Tb427.06.240	50	309	TACGA-GACATTCC	TACGAGGAAATTCC	174	14	7	14	12	1
Tb427_02_1931_18S_ribosomal_RNA_Antisense_End_2	Tb427_02_1931_18S_ribosomal_RNA_Antisense_End_2	Tb427.08.4110	Tb427.08.4110	50	1773	ATT-CCTCGTTGCG	ATTACCACGTTGCG	174	14	7	14	12	1
Tb427_02_1931_18S_ribosomal_RNA_Antisense_End_2	Tb427_02_1931_18S_ribosomal_RNA_Antisense_End_2	Tb427.08.4060	Tb427.08.4060	50	1773	ATT-CCTCGTTGCG	ATTACCACGTTGCG	174	14	7	14	12	1
Tb427_02_1931_18S_ribosomal_RNA_Antisense_End_2	Tb427_02_1931_18S_ribosomal_RNA_Antisense_End_2	Tb427tmp.211.2310	Tb427tmp.211.2310	50	1113	TACT-CGGTCCCAA	TACTGCGGTCCGAA	174	14	7	14	12	1
Tb427_02_1931_18S_ribosomal_RNA_Antisense_End_2	Tb427_02_1931_18S_ribosomal_RNA_Antisense_End_2	Tb427tmp.160.0840	Tb427tmp.160.0840	50	1080	CGTTGCGCGACCA	CGTTGCGC-ACCA	13	17.7	9	13	12	1
Tb427_02_1931_18S_ribosomal_RNA_Antisense_End_2	Tb427_02_1931_18S_ribosomal_RNA_Antisense_End_2	Tb427.01.3350	Tb427.01.3350	50	522	CGTTGCGCGACCA	CGTTGCGTGGCCA	174	14	7	13	11	0
Tb427_02_1931_18S_ribosomal_RNA_Antisense_End_2	Tb427_02_1931_18S_ribosomal_RNA_Antisense_End_2	Tb427tmp.02.2260	Tb427tmp.02.2260	50	2073	ACATTCCTCGTTG	ACAATCGTCGTTG	174	14	7	13	11	0
Tb427_02_1931_18S_ribosomal_RNA_Antisense_End_2	Tb427_02_1931_18S_ribosomal_RNA_Antisense_End_2	Tb427tmp.02.2260	Tb427tmp.02.2260	50	2073	TGCAATACTCGGT	TGAAAGACTCGGT	174	14	7	13	11	0
Tb427_02_1931_18S_ribosomal_RNA_Antisense_End_2	Tb427_02_1931_18S_ribosomal_RNA_Antisense_End_2	Tb427tmp.02.3350	Tb427tmp.02.3350	50	2775	ATTCCT-CGTTGC	ATTCCTGCGTCGC	626	12.2	6	13	11	1
Tb427_02_1931_18S_ribosomal_RNA_Antisense_End_2	Tb427_02_1931_18S_ribosomal_RNA_Antisense_End_2	Tb427.05.1120	Tb427.05.1120	50	18189	TTGCAA-TACTCG	TTGCAACTCCTCG	626	12.2	6	13	11	1
Tb427_02_1931_18S_ribosomal_RNA_Antisense_End_2	Tb427_02_1931_18S_ribosomal_RNA_Antisense_End_2	Tb427.BES29.2	Tb427.BES29.2	50	1206	CAATAA-TTGCAA	CAACAACTTGCAA	626	12.2	6	13	11	1
Tb427_02_1931_18S_ribosomal_RNA_Antisense_End_2	Tb427_02_1931_18S_ribosomal_RNA_Antisense_End_2	Tb427.BES126.3	Tb427.BES126.3	50	1203	CAATAA-TTGCAA	CAACAACTTGCAA	626	12.2	6	13	11	1
Tb427_02_1931_18S_ribosomal_RNA_Antisense_End_2	Tb427_02_1931_18S_ribosomal_RNA_Antisense_End_2	Tb427tmp.18.0001	Tb427tmp.18.0001	50	4311	ATA-ATTGCAATA	ATAGATGGCAATA	626	12.2	6	13	11	1
Tb427_02_1931_18S_ribosomal_RNA_Antisense_End_2	Tb427_02_1931_18S_ribosomal_RNA_Antisense_End_2	Tb427tmp.02.0350	Tb427tmp.02.0350	50	1422	TGC-GCGACCAAT	TGCGGCAACCAAT	626	12.2	6	13	11	1
Tb427_02_1931_18S_ribosomal_RNA_Antisense_End_2	Tb427_02_1931_18S_ribosomal_RNA_Antisense_End_2	Tb427tmp.02.0350	Tb427tmp.02.0350	50	1422	TGC-GCGACCAAT	TGCGGCAACCAAT	626	12.2	6	13	11	1
Tb427_02_1931_18S_ribosomal_RNA_Antisense_End_2	Tb427_02_1931_18S_ribosomal_RNA_Antisense_End_2	Tb427tmp.02.0350	Tb427tmp.02.0350	50	1422	TGC-GCGACCAAT	TGCGGCAACCAAT	626	12.2	6	13	11	1
Tb427_02_1931_18S_ribosomal_RNA_Antisense_End_2	Tb427_02_1931_18S_ribosomal_RNA_Antisense_End_2	Tb427tmp.02.0350	Tb427tmp.02.0350	50	1422	TGC-GCGACCAAT	TGCAGCAACCAAT	626	12.2	6	13	11	1
Tb427_02_1931_18S_ribosomal_RNA_Antisense_End_2	Tb427_02_1931_18S_ribosomal_RNA_Antisense_End_2	Tb427tmp.02.0350	Tb427tmp.02.0350	50	1422	TGC-GCGACCAAT	TGCGGCAACCAAT	626	12.2	6	13	11	1
Tb427_02_1931_18S_ribosomal_RNA_Antisense_End_2	Tb427_02_1931_18S_ribosomal_RNA_Antisense_End_2	Tb427tmp.02.2260	Tb427tmp.02.2260	50	2073	CGTTGCGCGACCA	CGTTGC-CG-CCA	626	12.2	6	13	11	2
Tb427_02_1931_18S_ribosomal_RNA_Antisense_End_2	Tb427_02_1931_18S_ribosomal_RNA_Antisense_End_2	Tb427tmp.01.5570	Tb427tmp.01.5570	50	789	CATTCCTCGTTG	CATTCCTCCTTG	13	17.7	9	12	11	0
Tb427_02_1931_18S_ribosomal_RNA_Antisense_End_2	Tb427_02_1931_18S_ribosomal_RNA_Antisense_End_2	Tb427tmp.01.5590	Tb427tmp.01.5590	50	840	CATTCCTCGTTG	CATTCCTCCTTG	13	17.7	9	12	11	0
Tb427_02_1931_18S_ribosomal_RNA_Antisense_End_2	Tb427_02_1931_18S_ribosomal_RNA_Antisense_End_2	Tb427tmp.01.6990	Tb427tmp.01.6990	50	1878	ATTGCAA-TACT	ATTGCAACTACT	48	15.9	8	12	11	1
Tb427_02_1931_18S_ribosomal_RNA_Antisense_End_2	Tb427_02_1931_18S_ribosomal_RNA_Antisense_End_2	Tb427.04.1080	Tb427.04.1080	50	1833	TCGTTGCGCGAC	TCGTTGAGGGAC	626	12.2	6	12	10	0
Tb427_02_1931_18S_ribosomal_RNA_Antisense_End_2	Tb427_02_1931_18S_ribosomal_RNA_Antisense_End_2	Tb427.08.7260	Tb427.08.7260	50	3087	GACATTCCTCGT	GACATTTCTAGT	626	12.2	6	12	10	0
Tb427_02_1931_18S_ribosomal_RNA_Antisense_End_2	Tb427_02_1931_18S_ribosomal_RNA_Antisense_End_2	Tb427.07.820	Tb427.07.820	50	921	TCCTCGTTGCGC	TCCTCGAAGCGC	626	12.2	6	12	10	0
Tb427_02_1931_18S_ribosomal_RNA_Antisense_End_2	Tb427_02_1931_18S_ribosomal_RNA_Antisense_End_2	Tb427tmp.02.3350	Tb427tmp.02.3350	50	2775	GTTGCGCGACC	GTTGTGCGACC	48	15.9	8	11	10	0
Tb427_02_1931_18S_ribosomal_RNA_Antisense_End_2	Tb427_02_1931_18S_ribosomal_RNA_Antisense_End_2	Tb427.05.1120	Tb427.05.1120	50	18189	CGCGACCAATA	CGCCACCAATA	48	15.9	8	11	10	0
Tb427_02_1931_18S_ribosomal_RNA_Antisense_End_2	Tb427_02_1931_18S_ribosomal_RNA_Antisense_End_2	Tb427.BES29.2	Tb427.BES29.2	50	1206	GAGACATTCCT	GAGACAATCCT	48	15.9	8	11	10	0
Tb427_02_1931_18S_ribosomal_RNA_Antisense_End_2	Tb427_02_1931_18S_ribosomal_RNA_Antisense_End_2	Tb427.04.1080	Tb427.04.1080	50	1833	AGACATTCCTC	AGAAATTCCTC	48	15.9	8	11	10	0
Tb427_02_1931_18S_ribosomal_RNA_Antisense_End_2	Tb427_02_1931_18S_ribosomal_RNA_Antisense_End_2	Tb427.BES56.2	Tb427.BES56.2	50	1203	GAGACATTCCT	GAGACAATCCT	48	15.9	8	11	10	0
Tb427_02_1931_18S_ribosomal_RNA_Antisense_End_2	Tb427_02_1931_18S_ribosomal_RNA_Antisense_End_2	Tb427tmp.211.4540	Tb427tmp.211.4540	50	918	TTCCTCGTTGC	TTCCTCCTTGC	48	15.9	8	11	10	0
Tb427_02_1931_18S_ribosomal_RNA_Antisense_End_2	Tb427_02_1931_18S_ribosomal_RNA_Antisense_End_2	Tb427.08.4550	Tb427.08.4550	50	552	AATAATTGCAA	AAGAATTGCAA	48	15.9	8	11	10	0
Tb427_02_1931_18S_ribosomal_RNA_Antisense_End_2	Tb427_02_1931_18S_ribosomal_RNA_Antisense_End_2	N19B2.180	N19B2.180	50	1017	TAATTGCAATA	TAAGTGCAATA	48	15.9	8	11	10	0
Tb427_02_1931_18S_ribosomal_RNA_Antisense_End_2	Tb427_02_1931_18S_ribosomal_RNA_Antisense_End_2	Tb427tmp.01.6990	Tb427tmp.01.6990	50	1878	GACATTCCTCG	GACACTCCTCG	48	15.9	8	11	10	0
Tb427_02_1931_18S_ribosomal_RNA_Antisense_End_2	Tb427_02_1931_18S_ribosomal_RNA_Antisense_End_2	Tb427.01.3350	Tb427.01.3350	50	522	ACCAATAATTG	ACCAATACTTG	48	15.9	8	11	10	0
Tb427_02_1931_18S_ribosomal_RNA_Antisense_End_2	Tb427_02_1931_18S_ribosomal_RNA_Antisense_End_2	Tb427.BES98.4	Tb427.BES98.4	50	1017	TAATTGCAATA	TAAGTGCAATA	48	15.9	8	11	10	0
Tb427_02_1931_18S_ribosomal_RNA_Antisense_End_2	Tb427_02_1931_18S_ribosomal_RNA_Antisense_End_2	Tb427.BES28.15	Tb427.BES28.15	50	1431	CTCGTTGCGCG	CTCGTTGTGCG	48	15.9	8	11	10	0
Tb427_02_1931_18S_ribosomal_RNA_Antisense_End_2	Tb427_02_1931_18S_ribosomal_RNA_Antisense_End_2	Tb427.05.1120	Tb427.05.1120	50	18189	GACATTCCTCG	GAC-TTCCTCG	174	14	7	11	10	1
Tb427_02_1931_18S_ribosomal_RNA_Antisense_End_2	Tb427_02_1931_18S_ribosomal_RNA_Antisense_End_2	Tb427tmp.211.4540	Tb427tmp.211.4540	50	918	ACGAGACATTC	ACG-GACATTC	174	14	7	11	10	1
Tb427_02_1931_18S_ribosomal_RNA_Antisense_End_2	Tb427_02_1931_18S_ribosomal_RNA_Antisense_End_2	Tb427.08.7260	Tb427.08.7260	50	3087	CCTCGTTGCGC	CCTC-TTGCGC	174	14	7	11	10	1
Tb427_02_1931_18S_ribosomal_RNA_Antisense_End_2	Tb427_02_1931_18S_ribosomal_RNA_Antisense_End_2	Tb427tmp.02.3350	Tb427tmp.02.3350	50	2775	TTCCTCGTTG	TTCCTCGTTG	3.7	19.6	10	10	10	0
Tb427_02_1931_18S_ribosomal_RNA_Antisense_End_2	Tb427_02_1931_18S_ribosomal_RNA_Antisense_End_2	Tb427.05.1120	Tb427.05.1120	50	18189	TCCTCGTTGC	TCCTCGTTGC	3.7	19.6	10	10	10	0
Tb427_02_1931_18S_ribosomal_RNA_Antisense_End_2	Tb427_02_1931_18S_ribosomal_RNA_Antisense_End_2	Tb427.05.1120	Tb427.05.1120	50	18189	TCCTCGTTGC	TCCTCGTTGC	3.7	19.6	10	10	10	0
Tb427_02_1931_18S_ribosomal_RNA_Antisense_End_2	Tb427_02_1931_18S_ribosomal_RNA_Antisense_End_2	Tb427.05.1120	Tb427.05.1120	50	18189	TCCTCGTTGC	TCCTCGTTGC	3.7	19.6	10	10	10	0
Tb427_02_1931_18S_ribosomal_RNA_Antisense_End_2	Tb427_02_1931_18S_ribosomal_RNA_Antisense_End_2	Tb427.05.1120	Tb427.05.1120	50	18189	TCCTCGTTGC	TCCTCGTTGC	3.7	19.6	10	10	10	0
Tb427_02_1931_18S_ribosomal_RNA_Antisense_End_2	Tb427_02_1931_18S_ribosomal_RNA_Antisense_End_2	Tb427.05.1120	Tb427.05.1120	50	18189	TCCTCGTTGC	TCCTCGTTGC	3.7	19.6	10	10	10	0
Tb427_02_1931_18S_ribosomal_RNA_Antisense_End_2	Tb427_02_1931_18S_ribosomal_RNA_Antisense_End_2	Tb427.05.1120	Tb427.05.1120	50	18189	TCCTCGTTGC	TCCTCGTTGC	3.7	19.6	10	10	10	0
Tb427_02_1931_18S_ribosomal_RNA_Antisense_End_2	Tb427_02_1931_18S_ribosomal_RNA_Antisense_End_2	Tb427.05.1120	Tb427.05.1120	50	18189	TCCTCGTTGC	TCCTCGTTGC	3.7	19.6	10	10	10	0
Tb427_02_1931_18S_ribosomal_RNA_Antisense_End_2	Tb427_02_1931_18S_ribosomal_RNA_Antisense_End_2	Tb427.05.1120	Tb427.05.1120	50	18189	TCCTCGTTGC	TCCTCGTTGC	3.7	19.6	10	10	10	0
Tb427_02_1931_18S_ribosomal_RNA_Antisense_End_2	Tb427_02_1931_18S_ribosomal_RNA_Antisense_End_2	Tb427.05.1120	Tb427.05.1120	50	18189	TCCTCGTTGC	TCCTCGTTGC	3.7	19.6	10	10	10	0
Tb427_02_1931_18S_ribosomal_RNA_Antisense_End_2	Tb427_02_1931_18S_ribosomal_RNA_Antisense_End_2	Tb427.05.1120	Tb427.05.1120	50	18189	TCCTCGTTGC	TCCTCGTTGC	3.7	19.6	10	10	10	0
Tb427_02_1931_18S_ribosomal_RNA_Antisense_End_2	Tb427_02_1931_18S_ribosomal_RNA_Antisense_End_2	Tb427.05.1120	Tb427.05.1120	50	18189	ACGAGACATT	ACTAGACATT	174	14	7	10	9	0
Tb427_02_1931_18S_ribosomal_RNA_Antisense_End_2	Tb427_02_1931_18S_ribosomal_RNA_Antisense_End_2	Tb427.05.1120	Tb427.05.1120	50	18189	AATTGCAATA	AATTGCATTA	174	14	7	10	9	0
Tb427_02_1931_18S_ribosomal_RNA_Antisense_End_2	Tb427_02_1931_18S_ribosomal_RNA_Antisense_End_2	Tb427.05.1120	Tb427.05.1120	50	18189	ACGAGACATT	ACGAGACGTT	174	14	7	10	9	0
Tb427_02_1931_18S_ribosomal_RNA_Antisense_End_2	Tb427_02_1931_18S_ribosomal_RNA_Antisense_End_2	Tb427.07.6600	Tb427.07.6600	50	807	TCCTCGTTGC	TCCTCGTCGC	174	14	7	10	9	0
Tb427_02_1931_18S_ribosomal_RNA_Antisense_End_2	Tb427_02_1931_18S_ribosomal_RNA_Antisense_End_2	Tb427tmp.01.5570	Tb427tmp.01.5570	50	789	ACTCGGTCCC	ACTCGGTGCC	174	14	7	10	9	0
Tb427_02_1931_18S_ribosomal_RNA_Antisense_End_2	Tb427_02_1931_18S_ribosomal_RNA_Antisense_End_2	Tb427tmp.01.5590	Tb427tmp.01.5590	50	840	ACTCGGTCCC	ACTCGGTGCC	174	14	7	10	9	0
Tb427_02_1931_18S_ribosomal_RNA_Antisense_End_2	Tb427_02_1931_18S_ribosomal_RNA_Antisense_End_2	Tb427tmp.18.0001	Tb427tmp.18.0001	50	4311	GACATTCCTC	GACGTTCCTC	174	14	7	10	9	0
Tb427_02_1931_18S_ribosomal_RNA_Antisense_End_2	Tb427_02_1931_18S_ribosomal_RNA_Antisense_End_2	Tb427.04.1080	Tb427.04.1080	50	1833	GTTGCGCGAC	GTTGCGCAAC	174	14	7	10	9	0
Tb427_02_1931_18S_ribosomal_RNA_Antisense_End_2	Tb427_02_1931_18S_ribosomal_RNA_Antisense_End_2	Tb427.BES56.2	Tb427.BES56.2	50	1203	ATAATTGCAA	ATAGTTGCAA	174	14	7	10	9	0
Tb427_02_1931_18S_ribosomal_RNA_Antisense_End_2	Tb427_02_1931_18S_ribosomal_RNA_Antisense_End_2	Tb427tmp.01.4820	Tb427tmp.01.4820	50	744	TCGTTGCGCG	TCGTTGCCCG	174	14	7	10	9	0
Tb427_02_1931_18S_ribosomal_RNA_Antisense_End_2	Tb427_02_1931_18S_ribosomal_RNA_Antisense_End_2	Tb427tmp.02.4700	Tb427tmp.02.4700	50	759	GTTGCGCGAC	GTTGCGTGAC	174	14	7	10	9	0
Tb427_02_1931_18S_ribosomal_RNA_Antisense_End_2	Tb427_02_1931_18S_ribosomal_RNA_Antisense_End_2	Tb427tmp.211.4540	Tb427tmp.211.4540	50	918	TCGGTCCCAA	TCGGTCGCAA	174	14	7	10	9	0
Tb427_02_1931_18S_ribosomal_RNA_Antisense_End_2	Tb427_02_1931_18S_ribosomal_RNA_Antisense_End_2	Tb427.08.4550	Tb427.08.4550	50	552	CCTCGTTGCG	CCTTGTTGCG	174	14	7	10	9	0
Tb427_02_1931_18S_ribosomal_RNA_Antisense_End_2	Tb427_02_1931_18S_ribosomal_RNA_Antisense_End_2	Tb427.08.4550	Tb427.08.4550	50	552	TTGCAATACT	TTGCAATTCT	174	14	7	10	9	0
Tb427_02_1931_18S_ribosomal_RNA_Antisense_End_2	Tb427_02_1931_18S_ribosomal_RNA_Antisense_End_2	Tb427tmp.01.6990	Tb427tmp.01.6990	50	1878	TGCAATACTC	TGCAATGCTC	174	14	7	10	9	0
Tb427_02_1931_18S_ribosomal_RNA_Antisense_End_2	Tb427_02_1931_18S_ribosomal_RNA_Antisense_End_2	Tb427.01.3350	Tb427.01.3350	50	522	GCGCGACCAA	GCTCGACCAA	174	14	7	10	9	0
Tb427_02_1931_18S_ribosomal_RNA_Antisense_End_2	Tb427_02_1931_18S_ribosomal_RNA_Antisense_End_2	Tb427.01.3350	Tb427.01.3350	50	522	TTGCGCGACC	TTGGGCGACC	174	14	7	10	9	0
Tb427_02_1931_18S_ribosomal_RNA_Antisense_End_2	Tb427_02_1931_18S_ribosomal_RNA_Antisense_End_2	Tb427tmp.02.2260	Tb427tmp.02.2260	50	2073	ACATTCCTCG	ACATTCTTCG	174	14	7	10	9	0
Tb427_02_1931_18S_ribosomal_RNA_Antisense_End_2	Tb427_02_1931_18S_ribosomal_RNA_Antisense_End_2	Tb427tmp.01.4250	Tb427tmp.01.4250	50	1455	ATTCCTCGTT	ATTCCTCTTT	174	14	7	10	9	0
Tb427_02_1931_18S_ribosomal_RNA_Antisense_End_2	Tb427_02_1931_18S_ribosomal_RNA_Antisense_End_2	Tb427.08.4110	Tb427.08.4110	50	1773	GCGACCAATA	GCGACCAGTA	174	14	7	10	9	0
Tb427_02_1931_18S_ribosomal_RNA_Antisense_End_2	Tb427_02_1931_18S_ribosomal_RNA_Antisense_End_2	Tb427.08.4110	Tb427.08.4110	50	1773	GAGACATTCC	GAGACAATCC	174	14	7	10	9	0
Tb427_02_1931_18S_ribosomal_RNA_Antisense_End_2	Tb427_02_1931_18S_ribosomal_RNA_Antisense_End_2	Tb427.08.4110	Tb427.08.4110	50	1773	TCGGTCCCAA	TCGTTCCCAA	174	14	7	10	9	0
Tb427_02_1931_18S_ribosomal_RNA_Antisense_End_2	Tb427_02_1931_18S_ribosomal_RNA_Antisense_End_2	Tb427.08.4060	Tb427.08.4060	50	1773	GAGACATTCC	GAGACAATCC	174	14	7	10	9	0
Tb427_02_1931_18S_ribosomal_RNA_Antisense_End_2	Tb427_02_1931_18S_ribosomal_RNA_Antisense_End_2	Tb427.08.4060	Tb427.08.4060	50	1773	TCGGTCCCAA	TCGTTCCCAA	174	14	7	10	9	0
Tb427_02_1931_18S_ribosomal_RNA_Antisense_End_2	Tb427_02_1931_18S_ribosomal_RNA_Antisense_End_2	Tb427.10.1590	Tb427.10.1590	50	330	TTGCAATACT	TTGCAAAACT	174	14	7	10	9	0
Tb427_02_1931_18S_ribosomal_RNA_Antisense_End_2	Tb427_02_1931_18S_ribosomal_RNA_Antisense_End_2	Tb427.07.4580	Tb427.07.4580	50	1725	GTTGCGCGAC	GTTGCGGGAC	174	14	7	10	9	0
Tb427_02_1931_18S_ribosomal_RNA_Antisense_End_2	Tb427_02_1931_18S_ribosomal_RNA_Antisense_End_2	Tb427.07.4580	Tb427.07.4580	50	1725	GTTGCGCGAC	GTTGCGGGAC	174	14	7	10	9	0
Tb427_02_1931_18S_ribosomal_RNA_Antisense_End_2	Tb427_02_1931_18S_ribosomal_RNA_Antisense_End_2	Tb427.07.4580	Tb427.07.4580	50	1725	GTTGCGCGAC	GTTGCGGGAC	174	14	7	10	9	0
Tb427_02_1931_18S_ribosomal_RNA_Antisense_End_2	Tb427_02_1931_18S_ribosomal_RNA_Antisense_End_2	Tb427.07.4580	Tb427.07.4580	50	1725	GTTGCGCGAC	GTTGCGGGAC	174	14	7	10	9	0
Tb427_02_1931_18S_ribosomal_RNA_Antisense_End_2	Tb427_02_1931_18S_ribosomal_RNA_Antisense_End_2	Tb427.07.4580	Tb427.07.4580	50	1725	GTTGCGCGAC	GTTGCGGGAC	174	14	7	10	9	0
Tb427_02_1931_18S_ribosomal_RNA_Antisense_End_2	Tb427_02_1931_18S_ribosomal_RNA_Antisense_End_2	Tb427.07.4580	Tb427.07.4580	50	1725	GTTGCGCGAC	GTTGCGGGAC	174	14	7	10	9	0
Tb427_02_1931_18S_ribosomal_RNA_Antisense_End_2	Tb427_02_1931_18S_ribosomal_RNA_Antisense_End_2	Tb427.07.4580	Tb427.07.4580	50	1725	GTTGCGCGAC	GTTGCGGGAC	174	14	7	10	9	0
Tb427_02_1931_18S_ribosomal_RNA_Antisense_End_2	Tb427_02_1931_18S_ribosomal_RNA_Antisense_End_2	Tb427.07.4580	Tb427.07.4580	50	1725	GTTGCGCGAC	GTTGCGGGAC	174	14	7	10	9	0
Tb427_02_1931_18S_ribosomal_RNA_Antisense_End_2	Tb427_02_1931_18S_ribosomal_RNA_Antisense_End_2	Tb427.07.4580	Tb427.07.4580	50	1725	GTTGCGCGAC	GTTGCGGGAC	174	14	7	10	9	0
Tb427_02_1931_18S_ribosomal_RNA_Antisense_End_2	Tb427_02_1931_18S_ribosomal_RNA_Antisense_End_2	Tb427.07.4580	Tb427.07.4580	50	1725	GTTGCGCGAC	GTTGCGGGAC	174	14	7	10	9	0
Tb427_02_1931_18S_ribosomal_RNA_Antisense_End_2	Tb427_02_1931_18S_ribosomal_RNA_Antisense_End_2	Tb427.07.4580	Tb427.07.4580	50	1725	GTTGCGCGAC	GTTGCGGGAC	174	14	7	10	9	0
Tb427_02_1931_18S_ribosomal_RNA_Antisense_End_2	Tb427_02_1931_18S_ribosomal_RNA_Antisense_End_2	Tb427.07.4580	Tb427.07.4580	50	1725	GTTGCGCGAC	GTTGCGGGAC	174	14	7	10	9	0
Tb427_02_1931_18S_ribosomal_RNA_Antisense_End_2	Tb427_02_1931_18S_ribosomal_RNA_Antisense_End_2	Tb427.07.4580	Tb427.07.4580	50	1725	GTTGCGCGAC	GTTGCGGGAC	174	14	7	10	9	0
Tb427_02_1931_18S_ribosomal_RNA_Antisense_End_2	Tb427_02_1931_18S_ribosomal_RNA_Antisense_End_2	Tb427.07.4580	Tb427.07.4580	50	1725	GTTGCGCGAC	GTTGCGGGAC	174	14	7	10	9	0
Tb427_02_1931_18S_ribosomal_RNA_Antisense_End_2	Tb427_02_1931_18S_ribosomal_RNA_Antisense_End_2	Tb427.07.4580	Tb427.07.4580	50	1725	GTTGCGCGAC	GTTGCGGGAC	174	14	7	10	9	0
Tb427_02_1931_18S_ribosomal_RNA_Antisense_End_2	Tb427_02_1931_18S_ribosomal_RNA_Antisense_End_2	Tb427.07.4580	Tb427.07.4580	50	1725	GTTGCGCGAC	GTTGCGGGAC	174	14	7	10	9	0
Tb427_02_1931_18S_ribosomal_RNA_Antisense_End_2	Tb427_02_1931_18S_ribosomal_RNA_Antisense_End_2	Tb427.07.4580	Tb427.07.4580	50	1725	GTTGCGCGAC	GTTGCGGGAC	174	14	7	10	9	0
Tb427_02_1931_18S_ribosomal_RNA_Antisense_End_2	Tb427_02_1931_18S_ribosomal_RNA_Antisense_End_2	Tb427.07.4580	Tb427.07.4580	50	1725	GTTGCGCGAC	GTTGCGGGAC	174	14	7	10	9	0
Tb427_02_1931_18S_ribosomal_RNA_Antisense_End_2	Tb427_02_1931_18S_ribosomal_RNA_Antisense_End_2	Tb427.07.4580	Tb427.07.4580	50	1725	GTTGCGCGAC	GTTGCGGGAC	174	14	7	10	9	0
Tb427_02_1931_18S_ribosomal_RNA_Antisense_End_2	Tb427_02_1931_18S_ribosomal_RNA_Antisense_End_2	Tb427.07.4580	Tb427.07.4580	50	1725	GTTGCGCGAC	GTTGCGGGAC	174	14	7	10	9	0
Tb427_02_1931_18S_ribosomal_RNA_Antisense_End_2	Tb427_02_1931_18S_ribosomal_RNA_Antisense_End_2	Tb427.07.4580	Tb427.07.4580	50	1725	GTTGCGCGAC	GTTGCGGGAC	174	14	7	10	9	0
Tb427_02_1931_18S_ribosomal_RNA_Antisense_End_2	Tb427_02_1931_18S_ribosomal_RNA_Antisense_End_2	Tb427.07.4580	Tb427.07.4580	50	1725	GTTGCGCGAC	GTTGCGGGAC	174	14	7	10	9	0
Tb427_02_1931_18S_ribosomal_RNA_Antisense_End_2	Tb427_02_1931_18S_ribosomal_RNA_Antisense_End_2	Tb427.07.4580	Tb427.07.4580	50	1725	GTTGCGCGAC	GTTGCGGGAC	174	14	7	10	9	0
Tb427_02_1931_18S_ribosomal_RNA_Antisense_End_2	Tb427_02_1931_18S_ribosomal_RNA_Antisense_End_2	Tb427.07.4580	Tb427.07.4580	50	1725	GTTGCGCGAC	GTTGCGGGAC	174	14	7	10	9	0
Tb427_02_1931_18S_ribosomal_RNA_Antisense_End_2	Tb427_02_1931_18S_ribosomal_RNA_Antisense_End_2	Tb427.07.4580	Tb427.07.4580	50	1725	GTTGCGCGAC	GTTGCGGGAC	174	14	7	10	9	0
Tb427_02_1931_18S_ribosomal_RNA_Antisense_End_2	Tb427_02_1931_18S_ribosomal_RNA_Antisense_End_2	Tb427.07.4580	Tb427.07.4580	50	1725	GTTGCGCGAC	GTTGCGGGAC	174	14	7	10	9	0
Tb427_02_1931_18S_ribosomal_RNA_Antisense_End_2	Tb427_02_1931_18S_ribosomal_RNA_Antisense_End_2	Tb427.07.4580	Tb427.07.4580	50	1725	GTTGCGCGAC	GTTGCGGGAC	174	14	7	10	9	0
Tb427_02_1931_18S_ribosomal_RNA_Antisense_End_2	Tb427_02_1931_18S_ribosomal_RNA_Antisense_End_2	Tb427.10.11860	Tb427.10.11860	50	1242	GTTGCGCGAC	GTTGCGGGAC	174	14	7	10	9	0
Tb427_02_1931_18S_ribosomal_RNA_Antisense_End_2	Tb427_02_1931_18S_ribosomal_RNA_Antisense_End_2	Tb427.10.11860	Tb427.10.11860	50	1242	GTTGCGCGAC	GTTGCGGGAC	174	14	7	10	9	0
Tb427_02_1931_18S_ribosomal_RNA_Antisense_End_2	Tb427_02_1931_18S_ribosomal_RNA_Antisense_End_2	Tb427.10.11860	Tb427.10.11860	50	1242	GTTGCGCGAC	GTTGCGGGAC	174	14	7	10	9	0
Tb427_02_1931_18S_ribosomal_RNA_Antisense_End_2	Tb427_02_1931_18S_ribosomal_RNA_Antisense_End_2	Tb427.10.11860	Tb427.10.11860	50	1242	GTTGCGCGAC	GTTGCGGGAC	174	14	7	10	9	0
Tb427_02_1931_18S_ribosomal_RNA_Antisense_End_2	Tb427_02_1931_18S_ribosomal_RNA_Antisense_End_2	Tb427.10.11860	Tb427.10.11860	50	1242	GTTGCGCGAC	GTTGCGGGAC	174	14	7	10	9	0
Tb427_02_1931_18S_ribosomal_RNA_Antisense_End_2	Tb427_02_1931_18S_ribosomal_RNA_Antisense_End_2	Tb427.10.11860	Tb427.10.11860	50	1242	GTTGCGCGAC	GTTGCGGGAC	174	14	7	10	9	0
Tb427_02_1931_18S_ribosomal_RNA_Antisense_End_2	Tb427_02_1931_18S_ribosomal_RNA_Antisense_End_2	Tb427.10.11860	Tb427.10.11860	50	1242	GTTGCGCGAC	GTTGCGGGAC	174	14	7	10	9	0
Tb427_02_1931_18S_ribosomal_RNA_Antisense_End_2	Tb427_02_1931_18S_ribosomal_RNA_Antisense_End_2	Tb427.10.11860	Tb427.10.11860	50	1242	GTTGCGCGAC	GTTGCGGGAC	174	14	7	10	9	0
Tb427_02_1931_18S_ribosomal_RNA_Antisense_End_2	Tb427_02_1931_18S_ribosomal_RNA_Antisense_End_2	Tb427.10.11860	Tb427.10.11860	50	1242	GTTGCGCGAC	GTTGCGGGAC	174	14	7	10	9	0
Tb427_02_1931_18S_ribosomal_RNA_Antisense_End_2	Tb427_02_1931_18S_ribosomal_RNA_Antisense_End_2	Tb427.10.11860	Tb427.10.11860	50	1242	GTTGCGCGAC	GTTGCGGGAC	174	14	7	10	9	0
Tb427_02_1931_18S_ribosomal_RNA_Antisense_End_2	Tb427_02_1931_18S_ribosomal_RNA_Antisense_End_2	Tb427.10.11860	Tb427.10.11860	50	1242	GTTGCGCGAC	GTTGCGGGAC	174	14	7	10	9	0
Tb427_02_1931_18S_ribosomal_RNA_Antisense_End_2	Tb427_02_1931_18S_ribosomal_RNA_Antisense_End_2	Tb427.10.11860	Tb427.10.11860	50	1242	GTTGCGCGAC	GTTGCGGGAC	174	14	7	10	9	0
Tb427_02_1931_18S_ribosomal_RNA_Antisense_End_2	Tb427_02_1931_18S_ribosomal_RNA_Antisense_End_2	Tb427.10.11860	Tb427.10.11860	50	1242	GTTGCGCGAC	GTTGCGGGAC	174	14	7	10	9	0
Tb427_02_1931_18S_ribosomal_RNA_Antisense_End_2	Tb427_02_1931_18S_ribosomal_RNA_Antisense_End_2	Tb427tmp.02.3350	Tb427tmp.02.3350	50	2775	TTGCGC-GAC	TTGCGCAGAC	626	12.2	6	10	9	1
Tb427_02_1931_18S_ribosomal_RNA_Antisense_End_2	Tb427_02_1931_18S_ribosomal_RNA_Antisense_End_2	Tb427tmp.02.3350	Tb427tmp.02.3350	50	2775	GTTGCGCGAC	GTT-CGCGAC	626	12.2	6	10	9	1
Tb427_02_1931_18S_ribosomal_RNA_Antisense_End_2	Tb427_02_1931_18S_ribosomal_RNA_Antisense_End_2	Tb427.05.1120	Tb427.05.1120	50	18189	CCTCGTTGCG	CCT-GTTGCG	626	12.2	6	10	9	1
Tb427_02_1931_18S_ribosomal_RNA_Antisense_End_2	Tb427_02_1931_18S_ribosomal_RNA_Antisense_End_2	Tb427.05.1120	Tb427.05.1120	50	18189	TGCAAT-ACT	TGCAATCACT	626	12.2	6	10	9	1
Tb427_02_1931_18S_ribosomal_RNA_Antisense_End_2	Tb427_02_1931_18S_ribosomal_RNA_Antisense_End_2	Tb427.05.1120	Tb427.05.1120	50	18189	GACATTCCTC	GAC-TTCCTC	626	12.2	6	10	9	1
Tb427_02_1931_18S_ribosomal_RNA_Antisense_End_2	Tb427_02_1931_18S_ribosomal_RNA_Antisense_End_2	Tb427.05.1120	Tb427.05.1120	50	18189	TAATTGCAAT	TAA-TGCAAT	626	12.2	6	10	9	1
Tb427_02_1931_18S_ribosomal_RNA_Antisense_End_2	Tb427_02_1931_18S_ribosomal_RNA_Antisense_End_2	Tb427.05.1120	Tb427.05.1120	50	18189	CTCGGT-CCC	CTCGGTGCCC	626	12.2	6	10	9	1
Tb427_02_1931_18S_ribosomal_RNA_Antisense_End_2	Tb427_02_1931_18S_ribosomal_RNA_Antisense_End_2	Tb427.05.1120	Tb427.05.1120	50	18189	GAG-ACATTC	GAGCACATTC	626	12.2	6	10	9	1
Tb427_02_1931_18S_ribosomal_RNA_Antisense_End_2	Tb427_02_1931_18S_ribosomal_RNA_Antisense_End_2	Tb427.05.1120	Tb427.05.1120	50	18189	CTCGTTGCGC	CTCGTT-CGC	626	12.2	6	10	9	1
Tb427_02_1931_18S_ribosomal_RNA_Antisense_End_2	Tb427_02_1931_18S_ribosomal_RNA_Antisense_End_2	Tb427tmp.160.0840	Tb427tmp.160.0840	50	1080	CGTTGCGCGA	CGTTGC-CGA	626	12.2	6	10	9	1
Tb427_02_1931_18S_ribosomal_RNA_Antisense_End_2	Tb427_02_1931_18S_ribosomal_RNA_Antisense_End_2	Tb427tmp.160.0840	Tb427tmp.160.0840	50	1080	CGC-GACCAA	CGCGGACCAA	626	12.2	6	10	9	1
Tb427_02_1931_18S_ribosomal_RNA_Antisense_End_2	Tb427_02_1931_18S_ribosomal_RNA_Antisense_End_2	Tb427tmp.01.5570	Tb427tmp.01.5570	50	789	TTCCTCGTTG	TTCCTC-TTG	626	12.2	6	10	9	1
Tb427_02_1931_18S_ribosomal_RNA_Antisense_End_2	Tb427_02_1931_18S_ribosomal_RNA_Antisense_End_2	Tb427tmp.01.5590	Tb427tmp.01.5590	50	840	TTCCTCGTTG	TTCCTC-TTG	626	12.2	6	10	9	1
Tb427_02_1931_18S_ribosomal_RNA_Antisense_End_2	Tb427_02_1931_18S_ribosomal_RNA_Antisense_End_2	Tb427tmp.01.4820	Tb427tmp.01.4820	50	744	TCGTTGCGCG	TCG-TGCGCG	626	12.2	6	10	9	1
Tb427_02_1931_18S_ribosomal_RNA_Antisense_End_2	Tb427_02_1931_18S_ribosomal_RNA_Antisense_End_2	Tb427tmp.01.4820	Tb427tmp.01.4820	50	744	ACTCGGTCCC	ACTCGG-CCC	626	12.2	6	10	9	1
Tb427_02_1931_18S_ribosomal_RNA_Antisense_End_2	Tb427_02_1931_18S_ribosomal_RNA_Antisense_End_2	Tb427.08.4550	Tb427.08.4550	50	552	CGTTGC-GCG	CGTTGCAGCG	626	12.2	6	10	9	1
Tb427_02_1931_18S_ribosomal_RNA_Antisense_End_2	Tb427_02_1931_18S_ribosomal_RNA_Antisense_End_2	Tb427.08.7260	Tb427.08.7260	50	3087	CCTCGT-TGC	CCTCGTCTGC	626	12.2	6	10	9	1
Tb427_02_1931_18S_ribosomal_RNA_Antisense_End_2	Tb427_02_1931_18S_ribosomal_RNA_Antisense_End_2	Tb427.08.7260	Tb427.08.7260	50	3087	TTCCTCGTTG	TTCCTC-TTG	626	12.2	6	10	9	1
Tb427_02_1931_18S_ribosomal_RNA_Antisense_End_2	Tb427_02_1931_18S_ribosomal_RNA_Antisense_End_2	Tb427tmp.01.6990	Tb427tmp.01.6990	50	1878	GAC-ATTCCT	GACAATTCCT	626	12.2	6	10	9	1
Tb427_02_1931_18S_ribosomal_RNA_Antisense_End_2	Tb427_02_1931_18S_ribosomal_RNA_Antisense_End_2	Tb427tmp.02.0350	Tb427tmp.02.0350	50	1422	TTCCTC-GTT	TTCCTCAGTT	626	12.2	6	10	9	1
Tb427_02_1931_18S_ribosomal_RNA_Antisense_End_2	Tb427_02_1931_18S_ribosomal_RNA_Antisense_End_2	Tb427tmp.02.0350	Tb427tmp.02.0350	50	1422	TTCCTC-GTT	TTCCTCAGTT	626	12.2	6	10	9	1
Tb427_02_1931_18S_ribosomal_RNA_Antisense_End_2	Tb427_02_1931_18S_ribosomal_RNA_Antisense_End_2	Tb427tmp.02.0350	Tb427tmp.02.0350	50	1422	TTCCTC-GTT	TTCCTCAGTT	626	12.2	6	10	9	1
Tb427_02_1931_18S_ribosomal_RNA_Antisense_End_2	Tb427_02_1931_18S_ribosomal_RNA_Antisense_End_2	Tb427tmp.02.0350	Tb427tmp.02.0350	50	1422	TTCCTC-GTT	TTCCTCAGTT	626	12.2	6	10	9	1
Tb427_02_1931_18S_ribosomal_RNA_Antisense_End_2	Tb427_02_1931_18S_ribosomal_RNA_Antisense_End_2	Tb427tmp.02.0350	Tb427tmp.02.0350	50	1422	TTCCTC-GTT	TTCCTCAGTT	626	12.2	6	10	9	1
Tb427_02_1931_18S_ribosomal_RNA_Antisense_End_2	Tb427_02_1931_18S_ribosomal_RNA_Antisense_End_2	Tb427tmp.02.0350	Tb427tmp.02.0350	50	1422	TTCCTC-GTT	TTCCTCAGTT	626	12.2	6	10	9	1
Tb427_02_1931_18S_ribosomal_RNA_Antisense_End_2	Tb427_02_1931_18S_ribosomal_RNA_Antisense_End_2	Tb427tmp.02.2260	Tb427tmp.02.2260	50	2073	AATAATTGCA	AAT-ATTGCA	626	12.2	6	10	9	1
Tb427_02_1931_18S_ribosomal_RNA_Antisense_End_2	Tb427_02_1931_18S_ribosomal_RNA_Antisense_End_2	Tb427.07.820	Tb427.07.820	50	921	ACTCGGTCCC	ACT-GGTCCC	626	12.2	6	10	9	1
Tb427_02_1931_18S_ribosomal_RNA_Antisense_End_2	Tb427_02_1931_18S_ribosomal_RNA_Antisense_End_2	Tb427.10.10280	Tb427.10.10280	50	7116	CCTCGTTGCG	CCT-GTTGCG	626	12.2	6	10	9	1
Tb427_02_1931_18S_ribosomal_RNA_Antisense_End_2	Tb427_02_1931_18S_ribosomal_RNA_Antisense_End_2	Tb427.10.10280	Tb427.10.10280	50	7116	CTCGGTCCCA	CTC-GTCCCA	626	12.2	6	10	9	1
Tb427_02_1931_18S_ribosomal_RNA_Antisense_End_2	Tb427_02_1931_18S_ribosomal_RNA_Antisense_End_2	Tb427.10.10360	Tb427.10.10360	50	9597	TCC-TCGTTG	TCCGTCGTTG	626	12.2	6	10	9	1
Tb427_02_1931_18S_ribosomal_RNA_Antisense_End_2	Tb427_02_1931_18S_ribosomal_RNA_Antisense_End_2	Tb427.10.10360	Tb427.10.10360	50	9597	CCTCGTTGCG	CCT-GTTGCG	626	12.2	6	10	9	1
Tb427_02_1931_18S_ribosomal_RNA_Antisense_End_2	Tb427_02_1931_18S_ribosomal_RNA_Antisense_End_2	Tb427.10.10360	Tb427.10.10360	50	9597	CTCGGTCCCA	CTC-GTCCCA	626	12.2	6	10	9	1
Tb427_02_1931_18S_ribosomal_RNA_Antisense_End_2	Tb427_02_1931_18S_ribosomal_RNA_Antisense_End_2	Tb427.BES28.15	Tb427.BES28.15	50	1431	TTGCGC-GAC	TTGCGCTGAC	626	12.2	6	10	9	1
Tb427_02_1931_18S_ribosomal_RNA_Antisense_End_2	Tb427_02_1931_18S_ribosomal_RNA_Antisense_End_2	Tb427.BES28.15	Tb427.BES28.15	50	1431	CTCGTT-GCG	CTCGTTTGCG	626	12.2	6	10	9	1
Tb427_02_1931_18S_ribosomal_RNA_Antisense_End_2	Tb427_02_1931_18S_ribosomal_RNA_Antisense_End_2	Tb427.08.4110	Tb427.08.4110	50	1773	TCGTTG-CGC	TCGTTGACGC	626	12.2	6	10	9	1
Tb427_02_1931_18S_ribosomal_RNA_Antisense_End_2	Tb427_02_1931_18S_ribosomal_RNA_Antisense_End_2	Tb427.08.4060	Tb427.08.4060	50	1773	TCGTTG-CGC	TCGTTGACGC	626	12.2	6	10	9	1
Tb427_02_1931_18S_ribosomal_RNA_Antisense_End_2	Tb427_02_1931_18S_ribosomal_RNA_Antisense_End_2	Tb427.10.11860	Tb427.10.11860	50	1242	TTCCTCGTTG	TTCCTC-TTG	626	12.2	6	10	9	1
Tb427_02_1931_18S_ribosomal_RNA_Antisense_End_2	Tb427_02_1931_18S_ribosomal_RNA_Antisense_End_2	Tb427.10.11860	Tb427.10.11860	50	1242	TTC-CTCGTT	TTCACTCGTT	626	12.2	6	10	9	1
Tb427_02_1931_18S_ribosomal_RNA_Antisense_End_2	Tb427_02_1931_18S_ribosomal_RNA_Antisense_End_2	Tb427tmp.02.3350	Tb427tmp.02.3350	50	2775	CGGTCCCAA	CGGTCCCAA	13	17.7	9	9	9	0
Tb427_02_1931_18S_ribosomal_RNA_Antisense_End_2	Tb427_02_1931_18S_ribosomal_RNA_Antisense_End_2	Tb427.05.1120	Tb427.05.1120	50	18189	ACATTCCTC	ACATTCCTC	13	17.7	9	9	9	0
Tb427_02_1931_18S_ribosomal_RNA_Antisense_End_2	Tb427_02_1931_18S_ribosomal_RNA_Antisense_End_2	Tb427.05.1120	Tb427.05.1120	50	18189	ACATTCCTC	ACATTCCTC	13	17.7	9	9	9	0
Tb427_02_1931_18S_ribosomal_RNA_Antisense_End_2	Tb427_02_1931_18S_ribosomal_RNA_Antisense_End_2	Tb427.05.1120	Tb427.05.1120	50	18189	ACATTCCTC	ACATTCCTC	13	17.7	9	9	9	0
Tb427_02_1931_18S_ribosomal_RNA_Antisense_End_2	Tb427_02_1931_18S_ribosomal_RNA_Antisense_End_2	Tb427.05.1120	Tb427.05.1120	50	18189	ACATTCCTC	ACATTCCTC	13	17.7	9	9	9	0
Tb427_02_1931_18S_ribosomal_RNA_Antisense_End_2	Tb427_02_1931_18S_ribosomal_RNA_Antisense_End_2	Tb427.05.1120	Tb427.05.1120	50	18189	ACATTCCTC	ACATTCCTC	13	17.7	9	9	9	0
Tb427_02_1931_18S_ribosomal_RNA_Antisense_End_2	Tb427_02_1931_18S_ribosomal_RNA_Antisense_End_2	Tb427.05.1120	Tb427.05.1120	50	18189	ACATTCCTC	ACATTCCTC	13	17.7	9	9	9	0
Tb427_02_1931_18S_ribosomal_RNA_Antisense_End_2	Tb427_02_1931_18S_ribosomal_RNA_Antisense_End_2	Tb427.05.1120	Tb427.05.1120	50	18189	ACATTCCTC	ACATTCCTC	13	17.7	9	9	9	0
Tb427_02_1931_18S_ribosomal_RNA_Antisense_End_2	Tb427_02_1931_18S_ribosomal_RNA_Antisense_End_2	Tb427.05.1120	Tb427.05.1120	50	18189	ACATTCCTC	ACATTCCTC	13	17.7	9	9	9	0
Tb427_02_1931_18S_ribosomal_RNA_Antisense_End_2	Tb427_02_1931_18S_ribosomal_RNA_Antisense_End_2	Tb427.05.1120	Tb427.05.1120	50	18189	ACATTCCTC	ACATTCCTC	13	17.7	9	9	9	0
Tb427_02_1931_18S_ribosomal_RNA_Antisense_End_2	Tb427_02_1931_18S_ribosomal_RNA_Antisense_End_2	Tb427.05.1120	Tb427.05.1120	50	18189	ACATTCCTC	ACATTCCTC	13	17.7	9	9	9	0
Tb427_02_1931_18S_ribosomal_RNA_Antisense_End_2	Tb427_02_1931_18S_ribosomal_RNA_Antisense_End_2	Tb427.05.1120	Tb427.05.1120	50	18189	ACATTCCTC	ACATTCCTC	13	17.7	9	9	9	0
Tb427_02_1931_18S_ribosomal_RNA_Antisense_End_2	Tb427_02_1931_18S_ribosomal_RNA_Antisense_End_2	Tb427.05.1120	Tb427.05.1120	50	18189	ACATTCCTC	ACATTCCTC	13	17.7	9	9	9	0
Tb427_02_1931_18S_ribosomal_RNA_Antisense_End_2	Tb427_02_1931_18S_ribosomal_RNA_Antisense_End_2	Tb427.05.1120	Tb427.05.1120	50	18189	AATTGCAAT	AATTGCAAT	13	17.7	9	9	9	0
Tb427_02_1931_18S_ribosomal_RNA_Antisense_End_2	Tb427_02_1931_18S_ribosomal_RNA_Antisense_End_2	Tb427.BES29.2	Tb427.BES29.2	50	1206	ATTCCTCGT	ATTCCTCGT	13	17.7	9	9	9	0
Tb427_02_1931_18S_ribosomal_RNA_Antisense_End_2	Tb427_02_1931_18S_ribosomal_RNA_Antisense_End_2	Tb427.BES126.3	Tb427.BES126.3	50	1203	ATTCCTCGT	ATTCCTCGT	13	17.7	9	9	9	0
Tb427_02_1931_18S_ribosomal_RNA_Antisense_End_2	Tb427_02_1931_18S_ribosomal_RNA_Antisense_End_2	Tb427tmp.02.4690	Tb427tmp.02.4690	50	591	ATTCCTCGT	ATTCCTCGT	13	17.7	9	9	9	0
Tb427_02_1931_18S_ribosomal_RNA_Antisense_End_2	Tb427_02_1931_18S_ribosomal_RNA_Antisense_End_2	Tb427.BES126.2	Tb427.BES126.2	50	1023	ATTCCTCGT	ATTCCTCGT	13	17.7	9	9	9	0
Tb427_02_1931_18S_ribosomal_RNA_Antisense_End_2	Tb427_02_1931_18S_ribosomal_RNA_Antisense_End_2	Tb427.07.6600	Tb427.07.6600	50	807	TTCCTCGTT	TTCCTCGTT	13	17.7	9	9	9	0
Tb427_02_1931_18S_ribosomal_RNA_Antisense_End_2	Tb427_02_1931_18S_ribosomal_RNA_Antisense_End_2	Tb427tmp.18.0001	Tb427tmp.18.0001	50	4311	AATTGCAAT	AATTGCAAT	13	17.7	9	9	9	0
Tb427_02_1931_18S_ribosomal_RNA_Antisense_End_2	Tb427_02_1931_18S_ribosomal_RNA_Antisense_End_2	Tb427.04.1080	Tb427.04.1080	50	1833	ACCAATAAT	ACCAATAAT	13	17.7	9	9	9	0
Tb427_02_1931_18S_ribosomal_RNA_Antisense_End_2	Tb427_02_1931_18S_ribosomal_RNA_Antisense_End_2	Tb427.BES56.2	Tb427.BES56.2	50	1203	ATTCCTCGT	ATTCCTCGT	13	17.7	9	9	9	0
Tb427_02_1931_18S_ribosomal_RNA_Antisense_End_2	Tb427_02_1931_18S_ribosomal_RNA_Antisense_End_2	Tb427tmp.02.3350	Tb427tmp.02.3350	50	2775	TTCCTCGTT	TTCCTCCTT	626	12.2	6	9	8	0
Tb427_02_1931_18S_ribosomal_RNA_Antisense_End_2	Tb427_02_1931_18S_ribosomal_RNA_Antisense_End_2	Tb427.05.1120	Tb427.05.1120	50	18189	TCGTTGCGC	TCCTTGCGC	626	12.2	6	9	8	0
Tb427_02_1931_18S_ribosomal_RNA_Antisense_End_2	Tb427_02_1931_18S_ribosomal_RNA_Antisense_End_2	Tb427.05.1120	Tb427.05.1120	50	18189	CAATACTCG	CAATACCCG	626	12.2	6	9	8	0
Tb427_02_1931_18S_ribosomal_RNA_Antisense_End_2	Tb427_02_1931_18S_ribosomal_RNA_Antisense_End_2	Tb427.05.1120	Tb427.05.1120	50	18189	TACTCGGTC	TACTCGTTC	626	12.2	6	9	8	0
Tb427_02_1931_18S_ribosomal_RNA_Antisense_End_2	Tb427_02_1931_18S_ribosomal_RNA_Antisense_End_2	Tb427.05.1120	Tb427.05.1120	50	18189	CGTTGCGCG	CGCTGCGCG	626	12.2	6	9	8	0
Tb427_02_1931_18S_ribosomal_RNA_Antisense_End_2	Tb427_02_1931_18S_ribosomal_RNA_Antisense_End_2	Tb427.BES29.2	Tb427.BES29.2	50	1206	TTCCTCGTT	TTCCTCATT	626	12.2	6	9	8	0
Tb427_02_1931_18S_ribosomal_RNA_Antisense_End_2	Tb427_02_1931_18S_ribosomal_RNA_Antisense_End_2	Tb427.BES126.3	Tb427.BES126.3	50	1203	TTCCTCGTT	TTCCTCATT	626	12.2	6	9	8	0
Tb427_02_1931_18S_ribosomal_RNA_Antisense_End_2	Tb427_02_1931_18S_ribosomal_RNA_Antisense_End_2	Tb427tmp.02.4690	Tb427tmp.02.4690	50	591	TTCCTCGTT	TTTCTCGTT	626	12.2	6	9	8	0
Tb427_02_1931_18S_ribosomal_RNA_Antisense_End_2	Tb427_02_1931_18S_ribosomal_RNA_Antisense_End_2	Tb427.BES126.2	Tb427.BES126.2	50	1023	TTCCTCGTT	TTCCTCATT	626	12.2	6	9	8	0
Tb427_02_1931_18S_ribosomal_RNA_Antisense_End_2	Tb427_02_1931_18S_ribosomal_RNA_Antisense_End_2	Tb427tmp.18.0001	Tb427tmp.18.0001	50	4311	ACATTCCTC	ACATTCATC	626	12.2	6	9	8	0
Tb427_02_1931_18S_ribosomal_RNA_Antisense_End_2	Tb427_02_1931_18S_ribosomal_RNA_Antisense_End_2	Tb427.BES56.2	Tb427.BES56.2	50	1203	TTCCTCGTT	TTCCTCATT	626	12.2	6	9	8	0
Tb427_02_1931_18S_ribosomal_RNA_Antisense_End_2	Tb427_02_1931_18S_ribosomal_RNA_Antisense_End_2	Tb427tmp.01.4820	Tb427tmp.01.4820	50	744	AATACTCGG	AAGACTCGG	626	12.2	6	9	8	0
Tb427_02_1931_18S_ribosomal_RNA_Antisense_End_2	Tb427_02_1931_18S_ribosomal_RNA_Antisense_End_2	Tb427.08.4550	Tb427.08.4550	50	552	CCTCGTTGC	CCCCGTTGC	626	12.2	6	9	8	0
Tb427_02_1931_18S_ribosomal_RNA_Antisense_End_2	Tb427_02_1931_18S_ribosomal_RNA_Antisense_End_2	Tb427tmp.01.6990	Tb427tmp.01.6990	50	1878	TTGCGCGAC	TTGCGCAAC	626	12.2	6	9	8	0
Tb427_02_1931_18S_ribosomal_RNA_Antisense_End_2	Tb427_02_1931_18S_ribosomal_RNA_Antisense_End_2	Tb427tmp.01.6990	Tb427tmp.01.6990	50	1878	ACATTCCTC	ACATTCGTC	626	12.2	6	9	8	0
Tb427_02_1931_18S_ribosomal_RNA_Antisense_End_2	Tb427_02_1931_18S_ribosomal_RNA_Antisense_End_2	Tb427tmp.01.6990	Tb427tmp.01.6990	50	1878	ATTCCTCGT	ATACCTCGT	626	12.2	6	9	8	0
Tb427_02_1931_18S_ribosomal_RNA_Antisense_End_2	Tb427_02_1931_18S_ribosomal_RNA_Antisense_End_2	Tb427tmp.01.6990	Tb427tmp.01.6990	50	1878	TACTCGGTC	TAATCGGTC	626	12.2	6	9	8	0
Tb427_02_1931_18S_ribosomal_RNA_Antisense_End_2	Tb427_02_1931_18S_ribosomal_RNA_Antisense_End_2	Tb427tmp.02.2260	Tb427tmp.02.2260	50	2073	AATTGCAAT	AACTGCAAT	626	12.2	6	9	8	0
Tb427_02_1931_18S_ribosomal_RNA_Antisense_End_2	Tb427_02_1931_18S_ribosomal_RNA_Antisense_End_2	Tb427tmp.02.2260	Tb427tmp.02.2260	50	2073	TCCTCGTTG	TCCTCGCTG	626	12.2	6	9	8	0
Tb427_02_1931_18S_ribosomal_RNA_Antisense_End_2	Tb427_02_1931_18S_ribosomal_RNA_Antisense_End_2	Tb427.04.470	Tb427.04.470	50	693	CCAATAATT	CCAATATTT	626	12.2	6	9	8	0
Tb427_02_1931_18S_ribosomal_RNA_Antisense_End_2	Tb427_02_1931_18S_ribosomal_RNA_Antisense_End_2	Tb427.10.10280	Tb427.10.10280	50	7116	ATAATTGCA	ATAATTCCA	626	12.2	6	9	8	0
Tb427_02_1931_18S_ribosomal_RNA_Antisense_End_2	Tb427_02_1931_18S_ribosomal_RNA_Antisense_End_2	Tb427.07.4580	Tb427.07.4580	50	1725	ACATTCCTC	ACATTCGTC	626	12.2	6	9	8	0
Tb427_02_1931_18S_ribosomal_RNA_Antisense_End_2	Tb427_02_1931_18S_ribosomal_RNA_Antisense_End_2	Tb427.07.4580	Tb427.07.4580	50	1725	CATTCCTCG	CATTCCACG	626	12.2	6	9	8	0
Tb427_02_1931_18S_ribosomal_RNA_Antisense_End_2	Tb427_02_1931_18S_ribosomal_RNA_Antisense_End_2	Tb427tmp.211.2310	Tb427tmp.211.2310	50	1113	GCGACCAAT	GCCACCAAT	626	12.2	6	9	8	0
Tb427_02_1931_18S_ribosomal_RNA_Antisense_End_2	Tb427_02_1931_18S_ribosomal_RNA_Antisense_End_2	Tb427tmp.211.2310	Tb427tmp.211.2310	50	1113	TTCCTCGTT	TTTCTCGTT	626	12.2	6	9	8	0
Tb427_02_1931_18S_ribosomal_RNA_Antisense_End_2	Tb427_02_1931_18S_ribosomal_RNA_Antisense_End_2	Tb427tmp.02.3350	Tb427tmp.02.3350	50	2775	CGGTCCCA	CGGTCCCA	48	15.9	8	8	8	0
Tb427_02_1931_18S_ribosomal_RNA_Antisense_End_2	Tb427_02_1931_18S_ribosomal_RNA_Antisense_End_2	Tb427tmp.02.3350	Tb427tmp.02.3350	50	2775	TACTCGGT	TACTCGGT	48	15.9	8	8	8	0
Tb427_02_1931_18S_ribosomal_RNA_Antisense_End_2	Tb427_02_1931_18S_ribosomal_RNA_Antisense_End_2	Tb427tmp.02.3350	Tb427tmp.02.3350	50	2775	TTCCTCGT	TTCCTCGT	48	15.9	8	8	8	0
Tb427_02_1931_18S_ribosomal_RNA_Antisense_End_2	Tb427_02_1931_18S_ribosomal_RNA_Antisense_End_2	Tb427.05.1120	Tb427.05.1120	50	18189	GGTCCCAA	GGTCCCAA	48	15.9	8	8	8	0
Tb427_02_1931_18S_ribosomal_RNA_Antisense_End_2	Tb427_02_1931_18S_ribosomal_RNA_Antisense_End_2	Tb427.05.1120	Tb427.05.1120	50	18189	GGTCCCAA	GGTCCCAA	48	15.9	8	8	8	0
Tb427_02_1931_18S_ribosomal_RNA_Antisense_End_2	Tb427_02_1931_18S_ribosomal_RNA_Antisense_End_2	Tb427.05.1120	Tb427.05.1120	50	18189	GGTCCCAA	GGTCCCAA	48	15.9	8	8	8	0
Tb427_02_1931_18S_ribosomal_RNA_Antisense_End_2	Tb427_02_1931_18S_ribosomal_RNA_Antisense_End_2	Tb427.05.1120	Tb427.05.1120	50	18189	GGTCCCAA	GGTCCCAA	48	15.9	8	8	8	0
Tb427_02_1931_18S_ribosomal_RNA_Antisense_End_2	Tb427_02_1931_18S_ribosomal_RNA_Antisense_End_2	Tb427.05.1120	Tb427.05.1120	50	18189	GGTCCCAA	GGTCCCAA	48	15.9	8	8	8	0
Tb427_02_1931_18S_ribosomal_RNA_Antisense_End_2	Tb427_02_1931_18S_ribosomal_RNA_Antisense_End_2	Tb427.05.1120	Tb427.05.1120	50	18189	GGTCCCAA	GGTCCCAA	48	15.9	8	8	8	0
Tb427_02_1931_18S_ribosomal_RNA_Antisense_End_2	Tb427_02_1931_18S_ribosomal_RNA_Antisense_End_2	Tb427.05.1120	Tb427.05.1120	50	18189	GGTCCCAA	GGTCCCAA	48	15.9	8	8	8	0
Tb427_02_1931_18S_ribosomal_RNA_Antisense_End_2	Tb427_02_1931_18S_ribosomal_RNA_Antisense_End_2	Tb427.05.1120	Tb427.05.1120	50	18189	GGTCCCAA	GGTCCCAA	48	15.9	8	8	8	0
Tb427_02_1931_18S_ribosomal_RNA_Antisense_End_2	Tb427_02_1931_18S_ribosomal_RNA_Antisense_End_2	Tb427.05.1120	Tb427.05.1120	50	18189	GGTCCCAA	GGTCCCAA	48	15.9	8	8	8	0
Tb427_02_1931_18S_ribosomal_RNA_Antisense_End_2	Tb427_02_1931_18S_ribosomal_RNA_Antisense_End_2	Tb427.05.1120	Tb427.05.1120	50	18189	GGTCCCAA	GGTCCCAA	48	15.9	8	8	8	0
Tb427_02_1931_18S_ribosomal_RNA_Antisense_End_2	Tb427_02_1931_18S_ribosomal_RNA_Antisense_End_2	Tb427.05.1120	Tb427.05.1120	50	18189	ATTGCAAT	ATTGCAAT	48	15.9	8	8	8	0
Tb427_02_1931_18S_ribosomal_RNA_Antisense_End_2	Tb427_02_1931_18S_ribosomal_RNA_Antisense_End_2	Tb427.05.1120	Tb427.05.1120	50	18189	GCGCGACC	GCGCGACC	48	15.9	8	8	8	0
Tb427_02_1931_18S_ribosomal_RNA_Antisense_End_2	Tb427_02_1931_18S_ribosomal_RNA_Antisense_End_2	Tb427.BES29.2	Tb427.BES29.2	50	1206	CATTCCTC	CATTCCTC	48	15.9	8	8	8	0
Tb427_02_1931_18S_ribosomal_RNA_Antisense_End_2	Tb427_02_1931_18S_ribosomal_RNA_Antisense_End_2	Tb427.BES126.3	Tb427.BES126.3	50	1203	CATTCCTC	CATTCCTC	48	15.9	8	8	8	0
Tb427_02_1931_18S_ribosomal_RNA_Antisense_End_2	Tb427_02_1931_18S_ribosomal_RNA_Antisense_End_2	Tb427tmp.160.0840	Tb427tmp.160.0840	50	1080	ACCAATAA	ACCAATAA	48	15.9	8	8	8	0
Tb427_02_1931_18S_ribosomal_RNA_Antisense_End_2	Tb427_02_1931_18S_ribosomal_RNA_Antisense_End_2	Tb427.BES126.2	Tb427.BES126.2	50	1023	CATTCCTC	CATTCCTC	48	15.9	8	8	8	0
Tb427_02_1931_18S_ribosomal_RNA_Antisense_End_2	Tb427_02_1931_18S_ribosomal_RNA_Antisense_End_2	Tb427.07.6600	Tb427.07.6600	50	807	TTCCTCGT	TTCCTCGT	48	15.9	8	8	8	0
Tb427_02_1931_18S_ribosomal_RNA_Antisense_End_2	Tb427_02_1931_18S_ribosomal_RNA_Antisense_End_2	Tb427tmp.18.0001	Tb427tmp.18.0001	50	4311	AATACTCG	AATACTCG	48	15.9	8	8	8	0
Tb427_02_1931_18S_ribosomal_RNA_Antisense_End_2	Tb427_02_1931_18S_ribosomal_RNA_Antisense_End_2	Tb427tmp.18.0001	Tb427tmp.18.0001	50	4311	ATTGCAAT	ATTGCAAT	48	15.9	8	8	8	0
Tb427_02_1931_18S_ribosomal_RNA_Antisense_End_2	Tb427_02_1931_18S_ribosomal_RNA_Antisense_End_2	Tb427.04.1080	Tb427.04.1080	50	1833	TTCCTCGT	TTCCTCGT	48	15.9	8	8	8	0
Tb427_02_1931_18S_ribosomal_RNA_Antisense_End_2	Tb427_02_1931_18S_ribosomal_RNA_Antisense_End_2	Tb427.BES56.2	Tb427.BES56.2	50	1203	CATTCCTC	CATTCCTC	48	15.9	8	8	8	0
Tb427_02_1931_18S_ribosomal_RNA_Antisense_End_2	Tb427_02_1931_18S_ribosomal_RNA_Antisense_End_2	Tb427tmp.02.4700	Tb427tmp.02.4700	50	759	TCCTCGTT	TCCTCGTT	48	15.9	8	8	8	0
Tb427_02_1931_18S_ribosomal_RNA_Antisense_End_2	Tb427_02_1931_18S_ribosomal_RNA_Antisense_End_2	Tb427tmp.02.4700	Tb427tmp.02.4700	50	759	TGCAATAC	TGCAATAC	48	15.9	8	8	8	0
Tb427_02_1931_18S_ribosomal_RNA_Antisense_End_2	Tb427_02_1931_18S_ribosomal_RNA_Antisense_End_2	Tb427.08.4550	Tb427.08.4550	50	552	CTCGTTGC	CTCGTTGC	48	15.9	8	8	8	0
Tb427_02_1931_18S_ribosomal_RNA_Antisense_End_2	Tb427_02_1931_18S_ribosomal_RNA_Antisense_End_2	N19B2.180	N19B2.180	50	1017	CATTCCTC	CATTCCTC	48	15.9	8	8	8	0
Tb427_02_1931_18S_ribosomal_RNA_Antisense_End_2	Tb427_02_1931_18S_ribosomal_RNA_Antisense_End_2	Tb427.08.7260	Tb427.08.7260	50	3087	AATTGCAA	AATTGCAA	48	15.9	8	8	8	0
Tb427_02_1931_18S_ribosomal_RNA_Antisense_End_2	Tb427_02_1931_18S_ribosomal_RNA_Antisense_End_2	Tb427tmp.v2.0360	Tb427tmp.v2.0360	50	342	TAATTGCA	TAATTGCA	48	15.9	8	8	8	0
Tb427_02_1931_18S_ribosomal_RNA_Antisense_End_2	Tb427_02_1931_18S_ribosomal_RNA_Antisense_End_2	Tb427tmp.01.6990	Tb427tmp.01.6990	50	1878	CAATACTC	CAATACTC	48	15.9	8	8	8	0
Tb427_02_1931_18S_ribosomal_RNA_Antisense_End_2	Tb427_02_1931_18S_ribosomal_RNA_Antisense_End_2	Tb427.10.5720	Tb427.10.5720	50	507	TTCCTCGT	TTCCTCGT	48	15.9	8	8	8	0
Tb427_02_1931_18S_ribosomal_RNA_Antisense_End_2	Tb427_02_1931_18S_ribosomal_RNA_Antisense_End_2	Tb427tmp.02.0350	Tb427tmp.02.0350	50	1422	GCGACCAA	GCGACCAA	48	15.9	8	8	8	0
Tb427_02_1931_18S_ribosomal_RNA_Antisense_End_2	Tb427_02_1931_18S_ribosomal_RNA_Antisense_End_2	Tb427tmp.02.2260	Tb427tmp.02.2260	50	2073	ACATTCCT	ACATTCCT	48	15.9	8	8	8	0
Tb427_02_1931_18S_ribosomal_RNA_Antisense_End_2	Tb427_02_1931_18S_ribosomal_RNA_Antisense_End_2	Tb427tmp.02.2260	Tb427tmp.02.2260	50	2073	ACCAATAA	ACCAATAA	48	15.9	8	8	8	0
Tb427_02_1931_18S_ribosomal_RNA_Antisense_End_2	Tb427_02_1931_18S_ribosomal_RNA_Antisense_End_2	Tb427.07.820	Tb427.07.820	50	921	ACATTCCT	ACATTCCT	48	15.9	8	8	8	0
Tb427_02_1931_18S_ribosomal_RNA_Antisense_End_2	Tb427_02_1931_18S_ribosomal_RNA_Antisense_End_2	Tb427.04.470	Tb427.04.470	50	693	CGCGACCA	CGCGACCA	48	15.9	8	8	8	0
Tb427_02_1931_18S_ribosomal_RNA_Antisense_End_2	Tb427_02_1931_18S_ribosomal_RNA_Antisense_End_2	Tb427.10.10280	Tb427.10.10280	50	7116	GTTGCGCG	GTTGCGCG	48	15.9	8	8	8	0
Tb427_02_1931_18S_ribosomal_RNA_Antisense_End_2	Tb427_02_1931_18S_ribosomal_RNA_Antisense_End_2	Tb427.BES98.4	Tb427.BES98.4	50	1017	CATTCCTC	CATTCCTC	48	15.9	8	8	8	0
Tb427_02_1931_18S_ribosomal_RNA_Antisense_End_2	Tb427_02_1931_18S_ribosomal_RNA_Antisense_End_2	Tb427.10.10360	Tb427.10.10360	50	9597	TTGCAATA	TTGCAATA	48	15.9	8	8	8	0
Tb427_02_1931_18S_ribosomal_RNA_Antisense_End_2	Tb427_02_1931_18S_ribosomal_RNA_Antisense_End_2	Tb427.10.10360	Tb427.10.10360	50	9597	GTTGCGCG	GTTGCGCG	48	15.9	8	8	8	0
Tb427_02_1931_18S_ribosomal_RNA_Antisense_End_2	Tb427_02_1931_18S_ribosomal_RNA_Antisense_End_2	Tb427tmp.01.4250	Tb427tmp.01.4250	50	1455	CGGTCCCA	CGGTCCCA	48	15.9	8	8	8	0
Tb427_02_1931_18S_ribosomal_RNA_Antisense_End_2	Tb427_02_1931_18S_ribosomal_RNA_Antisense_End_2	Tb427tmp.01.4250	Tb427tmp.01.4250	50	1455	CAATACTC	CAATACTC	48	15.9	8	8	8	0
Tb427_02_1931_18S_ribosomal_RNA_Antisense_End_2	Tb427_02_1931_18S_ribosomal_RNA_Antisense_End_2	Tb427.BES28.15	Tb427.BES28.15	50	1431	GCGCGACC	GCGCGACC	48	15.9	8	8	8	0
Tb427_02_1931_18S_ribosomal_RNA_Antisense_End_2	Tb427_02_1931_18S_ribosomal_RNA_Antisense_End_2	Tb427.06.240	Tb427.06.240	50	309	TTCCTCGT	TTCCTCGT	48	15.9	8	8	8	0
Tb427_02_1931_18S_ribosomal_RNA_Antisense_End_2	Tb427_02_1931_18S_ribosomal_RNA_Antisense_End_2	Tb427.05.1120	Tb427.05.1120	50	18189	GCGACCAA	GCGNCCAA	626	12.2	6	8	7	0
Tb427_02_1931_18S_ribosomal_RNA_Antisense_End_2	Tb427_02_1931_18S_ribosomal_RNA_Antisense_End_2	Tb427tmp.02.3350	Tb427tmp.02.3350	50	2775	ATAATTG	ATAATTG	174	14	7	7	7	0
Tb427_02_1931_18S_ribosomal_RNA_Antisense_End_2	Tb427_02_1931_18S_ribosomal_RNA_Antisense_End_2	Tb427tmp.02.3350	Tb427tmp.02.3350	50	2775	CAATAAT	CAATAAT	174	14	7	7	7	0
Tb427_02_1931_18S_ribosomal_RNA_Antisense_End_2	Tb427_02_1931_18S_ribosomal_RNA_Antisense_End_2	Tb427tmp.02.3350	Tb427tmp.02.3350	50	2775	TGCGCGA	TGCGCGA	174	14	7	7	7	0
Tb427_02_1931_18S_ribosomal_RNA_Antisense_End_2	Tb427_02_1931_18S_ribosomal_RNA_Antisense_End_2	Tb427tmp.02.3350	Tb427tmp.02.3350	50	2775	TTCCTCG	TTCCTCG	174	14	7	7	7	0
Tb427_02_1931_18S_ribosomal_RNA_Antisense_End_2	Tb427_02_1931_18S_ribosomal_RNA_Antisense_End_2	Tb427tmp.02.3350	Tb427tmp.02.3350	50	2775	GAGACAT	GAGACAT	174	14	7	7	7	0
Tb427_02_1931_18S_ribosomal_RNA_Antisense_End_2	Tb427_02_1931_18S_ribosomal_RNA_Antisense_End_2	Tb427.05.1120	Tb427.05.1120	50	18189	TGCAATA	TGCAATA	174	14	7	7	7	0
Tb427_02_1931_18S_ribosomal_RNA_Antisense_End_2	Tb427_02_1931_18S_ribosomal_RNA_Antisense_End_2	Tb427.05.1120	Tb427.05.1120	50	18189	TGCGCGA	TGCGCGA	174	14	7	7	7	0
Tb427_02_1931_18S_ribosomal_RNA_Antisense_End_2	Tb427_02_1931_18S_ribosomal_RNA_Antisense_End_2	Tb427.05.1120	Tb427.05.1120	50	18189	CTCGTTG	CTCGTTG	174	14	7	7	7	0
Tb427_02_1931_18S_ribosomal_RNA_Antisense_End_2	Tb427_02_1931_18S_ribosomal_RNA_Antisense_End_2	Tb427.05.1120	Tb427.05.1120	50	18189	CATTCCT	CATTCCT	174	14	7	7	7	0
Tb427_02_1931_18S_ribosomal_RNA_Antisense_End_2	Tb427_02_1931_18S_ribosomal_RNA_Antisense_End_2	Tb427.05.1120	Tb427.05.1120	50	18189	TCGTTGC	TCGTTGC	174	14	7	7	7	0
Tb427_02_1931_18S_ribosomal_RNA_Antisense_End_2	Tb427_02_1931_18S_ribosomal_RNA_Antisense_End_2	Tb427.05.1120	Tb427.05.1120	50	18189	CGTTGCG	CGTTGCG	174	14	7	7	7	0
Tb427_02_1931_18S_ribosomal_RNA_Antisense_End_2	Tb427_02_1931_18S_ribosomal_RNA_Antisense_End_2	Tb427.05.1120	Tb427.05.1120	50	18189	ACTCGGT	ACTCGGT	174	14	7	7	7	0
Tb427_02_1931_18S_ribosomal_RNA_Antisense_End_2	Tb427_02_1931_18S_ribosomal_RNA_Antisense_End_2	Tb427.05.1120	Tb427.05.1120	50	18189	ACTCGGT	ACTCGGT	174	14	7	7	7	0
Tb427_02_1931_18S_ribosomal_RNA_Antisense_End_2	Tb427_02_1931_18S_ribosomal_RNA_Antisense_End_2	Tb427.05.1120	Tb427.05.1120	50	18189	CGTTGCG	CGTTGCG	174	14	7	7	7	0
Tb427_02_1931_18S_ribosomal_RNA_Antisense_End_2	Tb427_02_1931_18S_ribosomal_RNA_Antisense_End_2	Tb427.05.1120	Tb427.05.1120	50	18189	ACTCGGT	ACTCGGT	174	14	7	7	7	0
Tb427_02_1931_18S_ribosomal_RNA_Antisense_End_2	Tb427_02_1931_18S_ribosomal_RNA_Antisense_End_2	Tb427.05.1120	Tb427.05.1120	50	18189	ACTCGGT	ACTCGGT	174	14	7	7	7	0
Tb427_02_1931_18S_ribosomal_RNA_Antisense_End_2	Tb427_02_1931_18S_ribosomal_RNA_Antisense_End_2	Tb427.05.1120	Tb427.05.1120	50	18189	CGTTGCG	CGTTGCG	174	14	7	7	7	0
Tb427_02_1931_18S_ribosomal_RNA_Antisense_End_2	Tb427_02_1931_18S_ribosomal_RNA_Antisense_End_2	Tb427.05.1120	Tb427.05.1120	50	18189	ACTCGGT	ACTCGGT	174	14	7	7	7	0
Tb427_02_1931_18S_ribosomal_RNA_Antisense_End_2	Tb427_02_1931_18S_ribosomal_RNA_Antisense_End_2	Tb427.05.1120	Tb427.05.1120	50	18189	ACTCGGT	ACTCGGT	174	14	7	7	7	0
Tb427_02_1931_18S_ribosomal_RNA_Antisense_End_2	Tb427_02_1931_18S_ribosomal_RNA_Antisense_End_2	Tb427.05.1120	Tb427.05.1120	50	18189	CGTTGCG	CGTTGCG	174	14	7	7	7	0
Tb427_02_1931_18S_ribosomal_RNA_Antisense_End_2	Tb427_02_1931_18S_ribosomal_RNA_Antisense_End_2	Tb427.05.1120	Tb427.05.1120	50	18189	ACTCGGT	ACTCGGT	174	14	7	7	7	0
Tb427_02_1931_18S_ribosomal_RNA_Antisense_End_2	Tb427_02_1931_18S_ribosomal_RNA_Antisense_End_2	Tb427.05.1120	Tb427.05.1120	50	18189	ACTCGGT	ACTCGGT	174	14	7	7	7	0
Tb427_02_1931_18S_ribosomal_RNA_Antisense_End_2	Tb427_02_1931_18S_ribosomal_RNA_Antisense_End_2	Tb427.05.1120	Tb427.05.1120	50	18189	CGTTGCG	CGTTGCG	174	14	7	7	7	0
Tb427_02_1931_18S_ribosomal_RNA_Antisense_End_2	Tb427_02_1931_18S_ribosomal_RNA_Antisense_End_2	Tb427.05.1120	Tb427.05.1120	50	18189	ACTCGGT	ACTCGGT	174	14	7	7	7	0
Tb427_02_1931_18S_ribosomal_RNA_Antisense_End_2	Tb427_02_1931_18S_ribosomal_RNA_Antisense_End_2	Tb427.05.1120	Tb427.05.1120	50	18189	ACTCGGT	ACTCGGT	174	14	7	7	7	0
Tb427_02_1931_18S_ribosomal_RNA_Antisense_End_2	Tb427_02_1931_18S_ribosomal_RNA_Antisense_End_2	Tb427.05.1120	Tb427.05.1120	50	18189	CGTTGCG	CGTTGCG	174	14	7	7	7	0
Tb427_02_1931_18S_ribosomal_RNA_Antisense_End_2	Tb427_02_1931_18S_ribosomal_RNA_Antisense_End_2	Tb427.05.1120	Tb427.05.1120	50	18189	ACTCGGT	ACTCGGT	174	14	7	7	7	0
Tb427_02_1931_18S_ribosomal_RNA_Antisense_End_2	Tb427_02_1931_18S_ribosomal_RNA_Antisense_End_2	Tb427.05.1120	Tb427.05.1120	50	18189	ACTCGGT	ACTCGGT	174	14	7	7	7	0
Tb427_02_1931_18S_ribosomal_RNA_Antisense_End_2	Tb427_02_1931_18S_ribosomal_RNA_Antisense_End_2	Tb427.05.1120	Tb427.05.1120	50	18189	CGTTGCG	CGTTGCG	174	14	7	7	7	0
Tb427_02_1931_18S_ribosomal_RNA_Antisense_End_2	Tb427_02_1931_18S_ribosomal_RNA_Antisense_End_2	Tb427.05.1120	Tb427.05.1120	50	18189	ACTCGGT	ACTCGGT	174	14	7	7	7	0
Tb427_02_1931_18S_ribosomal_RNA_Antisense_End_2	Tb427_02_1931_18S_ribosomal_RNA_Antisense_End_2	Tb427.05.1120	Tb427.05.1120	50	18189	ACTCGGT	ACTCGGT	174	14	7	7	7	0
Tb427_02_1931_18S_ribosomal_RNA_Antisense_End_2	Tb427_02_1931_18S_ribosomal_RNA_Antisense_End_2	Tb427.05.1120	Tb427.05.1120	50	18189	CGTTGCG	CGTTGCG	174	14	7	7	7	0
Tb427_02_1931_18S_ribosomal_RNA_Antisense_End_2	Tb427_02_1931_18S_ribosomal_RNA_Antisense_End_2	Tb427.05.1120	Tb427.05.1120	50	18189	ACTCGGT	ACTCGGT	174	14	7	7	7	0
Tb427_02_1931_18S_ribosomal_RNA_Antisense_End_2	Tb427_02_1931_18S_ribosomal_RNA_Antisense_End_2	Tb427.05.1120	Tb427.05.1120	50	18189	ACTCGGT	ACTCGGT	174	14	7	7	7	0
Tb427_02_1931_18S_ribosomal_RNA_Antisense_End_2	Tb427_02_1931_18S_ribosomal_RNA_Antisense_End_2	Tb427.05.1120	Tb427.05.1120	50	18189	CGTTGCG	CGTTGCG	174	14	7	7	7	0
Tb427_02_1931_18S_ribosomal_RNA_Antisense_End_2	Tb427_02_1931_18S_ribosomal_RNA_Antisense_End_2	Tb427.05.1120	Tb427.05.1120	50	18189	ACTCGGT	ACTCGGT	174	14	7	7	7	0
Tb427_02_1931_18S_ribosomal_RNA_Antisense_End_2	Tb427_02_1931_18S_ribosomal_RNA_Antisense_End_2	Tb427.05.1120	Tb427.05.1120	50	18189	ACTCGGT	ACTCGGT	174	14	7	7	7	0
Tb427_02_1931_18S_ribosomal_RNA_Antisense_End_2	Tb427_02_1931_18S_ribosomal_RNA_Antisense_End_2	Tb427.05.1120	Tb427.05.1120	50	18189	CGTTGCG	CGTTGCG	174	14	7	7	7	0
Tb427_02_1931_18S_ribosomal_RNA_Antisense_End_2	Tb427_02_1931_18S_ribosomal_RNA_Antisense_End_2	Tb427.05.1120	Tb427.05.1120	50	18189	ACTCGGT	ACTCGGT	174	14	7	7	7	0
Tb427_02_1931_18S_ribosomal_RNA_Antisense_End_2	Tb427_02_1931_18S_ribosomal_RNA_Antisense_End_2	Tb427.05.1120	Tb427.05.1120	50	18189	ACTCGGT	ACTCGGT	174	14	7	7	7	0
Tb427_02_1931_18S_ribosomal_RNA_Antisense_End_2	Tb427_02_1931_18S_ribosomal_RNA_Antisense_End_2	Tb427.05.1120	Tb427.05.1120	50	18189	GCGCGAC	GCGCGAC	174	14	7	7	7	0
Tb427_02_1931_18S_ribosomal_RNA_Antisense_End_2	Tb427_02_1931_18S_ribosomal_RNA_Antisense_End_2	Tb427.05.1120	Tb427.05.1120	50	18189	GTTGCGC	GTTGCGC	174	14	7	7	7	0
Tb427_02_1931_18S_ribosomal_RNA_Antisense_End_2	Tb427_02_1931_18S_ribosomal_RNA_Antisense_End_2	Tb427.05.1120	Tb427.05.1120	50	18189	ACATTCC	ACATTCC	174	14	7	7	7	0
Tb427_02_1931_18S_ribosomal_RNA_Antisense_End_2	Tb427_02_1931_18S_ribosomal_RNA_Antisense_End_2	Tb427.05.1120	Tb427.05.1120	50	18189	CGAGACA	CGAGACA	174	14	7	7	7	0
Tb427_02_1931_18S_ribosomal_RNA_Antisense_End_2	Tb427_02_1931_18S_ribosomal_RNA_Antisense_End_2	Tb427.05.1120	Tb427.05.1120	50	18189	CTCGTTG	CTCGTTG	174	14	7	7	7	0
Tb427_02_1931_18S_ribosomal_RNA_Antisense_End_2	Tb427_02_1931_18S_ribosomal_RNA_Antisense_End_2	Tb427.05.1120	Tb427.05.1120	50	18189	TCGTTGC	TCGTTGC	174	14	7	7	7	0
Tb427_02_1931_18S_ribosomal_RNA_Antisense_End_2	Tb427_02_1931_18S_ribosomal_RNA_Antisense_End_2	Tb427.05.1120	Tb427.05.1120	50	18189	CTCGTTG	CTCGTTG	174	14	7	7	7	0
Tb427_02_1931_18S_ribosomal_RNA_Antisense_End_2	Tb427_02_1931_18S_ribosomal_RNA_Antisense_End_2	Tb427.05.1120	Tb427.05.1120	50	18189	CAATACT	CAATACT	174	14	7	7	7	0
Tb427_02_1931_18S_ribosomal_RNA_Antisense_End_2	Tb427_02_1931_18S_ribosomal_RNA_Antisense_End_2	Tb427.05.1120	Tb427.05.1120	50	18189	GTTGCGC	GTTGCGC	174	14	7	7	7	0
Tb427_02_1931_18S_ribosomal_RNA_Antisense_End_2	Tb427_02_1931_18S_ribosomal_RNA_Antisense_End_2	Tb427.BES29.2	Tb427.BES29.2	50	1206	CATTCCT	CATTCCT	174	14	7	7	7	0
Tb427_02_1931_18S_ribosomal_RNA_Antisense_End_2	Tb427_02_1931_18S_ribosomal_RNA_Antisense_End_2	Tb427.BES29.2	Tb427.BES29.2	50	1206	CAATACT	CAATACT	174	14	7	7	7	0
Tb427_02_1931_18S_ribosomal_RNA_Antisense_End_2	Tb427_02_1931_18S_ribosomal_RNA_Antisense_End_2	Tb427.BES29.2	Tb427.BES29.2	50	1206	ACATTCC	ACATTCC	174	14	7	7	7	0
Tb427_02_1931_18S_ribosomal_RNA_Antisense_End_2	Tb427_02_1931_18S_ribosomal_RNA_Antisense_End_2	Tb427.BES29.2	Tb427.BES29.2	50	1206	AATTGCA	AATTGCA	174	14	7	7	7	0
Tb427_02_1931_18S_ribosomal_RNA_Antisense_End_2	Tb427_02_1931_18S_ribosomal_RNA_Antisense_End_2	Tb427.BES29.2	Tb427.BES29.2	50	1206	TCGGTCC	TCGGTCC	174	14	7	7	7	0
Tb427_02_1931_18S_ribosomal_RNA_Antisense_End_2	Tb427_02_1931_18S_ribosomal_RNA_Antisense_End_2	Tb427.BES29.2	Tb427.BES29.2	50	1206	TTGCGCG	TTGCGCG	174	14	7	7	7	0
Tb427_02_1931_18S_ribosomal_RNA_Antisense_End_2	Tb427_02_1931_18S_ribosomal_RNA_Antisense_End_2	Tb427.BES126.3	Tb427.BES126.3	50	1203	CATTCCT	CATTCCT	174	14	7	7	7	0
Tb427_02_1931_18S_ribosomal_RNA_Antisense_End_2	Tb427_02_1931_18S_ribosomal_RNA_Antisense_End_2	Tb427.BES126.3	Tb427.BES126.3	50	1203	CCAATAA	CCAATAA	174	14	7	7	7	0
Tb427_02_1931_18S_ribosomal_RNA_Antisense_End_2	Tb427_02_1931_18S_ribosomal_RNA_Antisense_End_2	Tb427.BES126.3	Tb427.BES126.3	50	1203	CAATACT	CAATACT	174	14	7	7	7	0
Tb427_02_1931_18S_ribosomal_RNA_Antisense_End_2	Tb427_02_1931_18S_ribosomal_RNA_Antisense_End_2	Tb427.BES126.3	Tb427.BES126.3	50	1203	ACATTCC	ACATTCC	174	14	7	7	7	0
Tb427_02_1931_18S_ribosomal_RNA_Antisense_End_2	Tb427_02_1931_18S_ribosomal_RNA_Antisense_End_2	Tb427.BES126.3	Tb427.BES126.3	50	1203	TCGGTCC	TCGGTCC	174	14	7	7	7	0
Tb427_02_1931_18S_ribosomal_RNA_Antisense_End_2	Tb427_02_1931_18S_ribosomal_RNA_Antisense_End_2	Tb427.BES126.3	Tb427.BES126.3	50	1203	TTGCGCG	TTGCGCG	174	14	7	7	7	0
Tb427_02_1931_18S_ribosomal_RNA_Antisense_End_2	Tb427_02_1931_18S_ribosomal_RNA_Antisense_End_2	Tb427tmp.160.0840	Tb427tmp.160.0840	50	1080	GTTGCGC	GTTGCGC	174	14	7	7	7	0
Tb427_02_1931_18S_ribosomal_RNA_Antisense_End_2	Tb427_02_1931_18S_ribosomal_RNA_Antisense_End_2	Tb427tmp.160.0840	Tb427tmp.160.0840	50	1080	TCGTTGC	TCGTTGC	174	14	7	7	7	0
Tb427_02_1931_18S_ribosomal_RNA_Antisense_End_2	Tb427_02_1931_18S_ribosomal_RNA_Antisense_End_2	Tb427tmp.160.0840	Tb427tmp.160.0840	50	1080	TCGTTGC	TCGTTGC	174	14	7	7	7	0
Tb427_02_1931_18S_ribosomal_RNA_Antisense_End_2	Tb427_02_1931_18S_ribosomal_RNA_Antisense_End_2	Tb427tmp.160.0840	Tb427tmp.160.0840	50	1080	ACCAATA	ACCAATA	174	14	7	7	7	0
Tb427_02_1931_18S_ribosomal_RNA_Antisense_End_2	Tb427_02_1931_18S_ribosomal_RNA_Antisense_End_2	Tb427.BES126.2	Tb427.BES126.2	50	1023	CATTCCT	CATTCCT	174	14	7	7	7	0
Tb427_02_1931_18S_ribosomal_RNA_Antisense_End_2	Tb427_02_1931_18S_ribosomal_RNA_Antisense_End_2	Tb427.BES126.2	Tb427.BES126.2	50	1023	CCAATAA	CCAATAA	174	14	7	7	7	0
Tb427_02_1931_18S_ribosomal_RNA_Antisense_End_2	Tb427_02_1931_18S_ribosomal_RNA_Antisense_End_2	Tb427.BES126.2	Tb427.BES126.2	50	1023	CAATAAT	CAATAAT	174	14	7	7	7	0
Tb427_02_1931_18S_ribosomal_RNA_Antisense_End_2	Tb427_02_1931_18S_ribosomal_RNA_Antisense_End_2	Tb427.BES126.2	Tb427.BES126.2	50	1023	CAATACT	CAATACT	174	14	7	7	7	0
Tb427_02_1931_18S_ribosomal_RNA_Antisense_End_2	Tb427_02_1931_18S_ribosomal_RNA_Antisense_End_2	Tb427.BES126.2	Tb427.BES126.2	50	1023	ACATTCC	ACATTCC	174	14	7	7	7	0
Tb427_02_1931_18S_ribosomal_RNA_Antisense_End_2	Tb427_02_1931_18S_ribosomal_RNA_Antisense_End_2	Tb427.BES126.2	Tb427.BES126.2	50	1023	TCGGTCC	TCGGTCC	174	14	7	7	7	0
Tb427_02_1931_18S_ribosomal_RNA_Antisense_End_2	Tb427_02_1931_18S_ribosomal_RNA_Antisense_End_2	Tb427.BES126.2	Tb427.BES126.2	50	1023	TTGCGCG	TTGCGCG	174	14	7	7	7	0
Tb427_02_1931_18S_ribosomal_RNA_Antisense_End_2	Tb427_02_1931_18S_ribosomal_RNA_Antisense_End_2	Tb427.BES126.2	Tb427.BES126.2	50	1023	GCAATAC	GCAATAC	174	14	7	7	7	0
Tb427_02_1931_18S_ribosomal_RNA_Antisense_End_2	Tb427_02_1931_18S_ribosomal_RNA_Antisense_End_2	Tb427.07.6600	Tb427.07.6600	50	807	CAATACT	CAATACT	174	14	7	7	7	0
Tb427_02_1931_18S_ribosomal_RNA_Antisense_End_2	Tb427_02_1931_18S_ribosomal_RNA_Antisense_End_2	Tb427.07.6600	Tb427.07.6600	50	807	TCGGTCC	TCGGTCC	174	14	7	7	7	0
Tb427_02_1931_18S_ribosomal_RNA_Antisense_End_2	Tb427_02_1931_18S_ribosomal_RNA_Antisense_End_2	Tb427tmp.18.0001	Tb427tmp.18.0001	50	4311	GCGACCA	GCGACCA	174	14	7	7	7	0
Tb427_02_1931_18S_ribosomal_RNA_Antisense_End_2	Tb427_02_1931_18S_ribosomal_RNA_Antisense_End_2	Tb427tmp.18.0001	Tb427tmp.18.0001	50	4311	GCAATAC	GCAATAC	174	14	7	7	7	0
Tb427_02_1931_18S_ribosomal_RNA_Antisense_End_2	Tb427_02_1931_18S_ribosomal_RNA_Antisense_End_2	Tb427tmp.18.0001	Tb427tmp.18.0001	50	4311	CAATAAT	CAATAAT	174	14	7	7	7	0
Tb427_02_1931_18S_ribosomal_RNA_Antisense_End_2	Tb427_02_1931_18S_ribosomal_RNA_Antisense_End_2	Tb427tmp.18.0001	Tb427tmp.18.0001	50	4311	TACTCGG	TACTCGG	174	14	7	7	7	0
Tb427_02_1931_18S_ribosomal_RNA_Antisense_End_2	Tb427_02_1931_18S_ribosomal_RNA_Antisense_End_2	Tb427.04.1080	Tb427.04.1080	50	1833	CATTCCT	CATTCCT	174	14	7	7	7	0
Tb427_02_1931_18S_ribosomal_RNA_Antisense_End_2	Tb427_02_1931_18S_ribosomal_RNA_Antisense_End_2	Tb427.04.1080	Tb427.04.1080	50	1833	CAATAAT	CAATAAT	174	14	7	7	7	0
Tb427_02_1931_18S_ribosomal_RNA_Antisense_End_2	Tb427_02_1931_18S_ribosomal_RNA_Antisense_End_2	Tb427.04.1080	Tb427.04.1080	50	1833	AATACTC	AATACTC	174	14	7	7	7	0
Tb427_02_1931_18S_ribosomal_RNA_Antisense_End_2	Tb427_02_1931_18S_ribosomal_RNA_Antisense_End_2	Tb427.04.1080	Tb427.04.1080	50	1833	GTTGCGC	GTTGCGC	174	14	7	7	7	0
Tb427_02_1931_18S_ribosomal_RNA_Antisense_End_2	Tb427_02_1931_18S_ribosomal_RNA_Antisense_End_2	Tb427.04.1080	Tb427.04.1080	50	1833	TCCTCGT	TCCTCGT	174	14	7	7	7	0
Tb427_02_1931_18S_ribosomal_RNA_Antisense_End_2	Tb427_02_1931_18S_ribosomal_RNA_Antisense_End_2	Tb427.04.1080	Tb427.04.1080	50	1833	TCCTCGT	TCCTCGT	174	14	7	7	7	0
Tb427_02_1931_18S_ribosomal_RNA_Antisense_End_2	Tb427_02_1931_18S_ribosomal_RNA_Antisense_End_2	Tb427.BES56.2	Tb427.BES56.2	50	1203	CATTCCT	CATTCCT	174	14	7	7	7	0
Tb427_02_1931_18S_ribosomal_RNA_Antisense_End_2	Tb427_02_1931_18S_ribosomal_RNA_Antisense_End_2	Tb427.BES56.2	Tb427.BES56.2	50	1203	CAATACT	CAATACT	174	14	7	7	7	0
Tb427_02_1931_18S_ribosomal_RNA_Antisense_End_2	Tb427_02_1931_18S_ribosomal_RNA_Antisense_End_2	Tb427.BES56.2	Tb427.BES56.2	50	1203	ACATTCC	ACATTCC	174	14	7	7	7	0
Tb427_02_1931_18S_ribosomal_RNA_Antisense_End_2	Tb427_02_1931_18S_ribosomal_RNA_Antisense_End_2	Tb427.BES56.2	Tb427.BES56.2	50	1203	AATTGCA	AATTGCA	174	14	7	7	7	0
Tb427_02_1931_18S_ribosomal_RNA_Antisense_End_2	Tb427_02_1931_18S_ribosomal_RNA_Antisense_End_2	Tb427.BES56.2	Tb427.BES56.2	50	1203	TTGCGCG	TTGCGCG	174	14	7	7	7	0
Tb427_02_1931_18S_ribosomal_RNA_Antisense_End_2	Tb427_02_1931_18S_ribosomal_RNA_Antisense_End_2	Tb427tmp.01.4820	Tb427tmp.01.4820	50	744	GCAATAC	GCAATAC	174	14	7	7	7	0
Tb427_02_1931_18S_ribosomal_RNA_Antisense_End_2	Tb427_02_1931_18S_ribosomal_RNA_Antisense_End_2	Tb427tmp.01.4820	Tb427tmp.01.4820	50	744	TACGAGA	TACGAGA	174	14	7	7	7	0
Tb427_02_1931_18S_ribosomal_RNA_Antisense_End_2	Tb427_02_1931_18S_ribosomal_RNA_Antisense_End_2	Tb427tmp.01.4820	Tb427tmp.01.4820	50	744	TGCGCGA	TGCGCGA	174	14	7	7	7	0
Tb427_02_1931_18S_ribosomal_RNA_Antisense_End_2	Tb427_02_1931_18S_ribosomal_RNA_Antisense_End_2	Tb427tmp.02.4700	Tb427tmp.02.4700	50	759	ACCAATA	ACCAATA	174	14	7	7	7	0
Tb427_02_1931_18S_ribosomal_RNA_Antisense_End_2	Tb427_02_1931_18S_ribosomal_RNA_Antisense_End_2	Tb427tmp.02.4700	Tb427tmp.02.4700	50	759	CTCGTTG	CTCGTTG	174	14	7	7	7	0
Tb427_02_1931_18S_ribosomal_RNA_Antisense_End_2	Tb427_02_1931_18S_ribosomal_RNA_Antisense_End_2	Tb427tmp.02.4700	Tb427tmp.02.4700	50	759	ATTCCTC	ATTCCTC	174	14	7	7	7	0
Tb427_02_1931_18S_ribosomal_RNA_Antisense_End_2	Tb427_02_1931_18S_ribosomal_RNA_Antisense_End_2	Tb427tmp.211.4540	Tb427tmp.211.4540	50	918	CAATAAT	CAATAAT	174	14	7	7	7	0
Tb427_02_1931_18S_ribosomal_RNA_Antisense_End_2	Tb427_02_1931_18S_ribosomal_RNA_Antisense_End_2	Tb427.08.4550	Tb427.08.4550	50	552	ATTGCAA	ATTGCAA	174	14	7	7	7	0
Tb427_02_1931_18S_ribosomal_RNA_Antisense_End_2	Tb427_02_1931_18S_ribosomal_RNA_Antisense_End_2	Tb427.08.4550	Tb427.08.4550	50	552	TTGCAAT	TTGCAAT	174	14	7	7	7	0
Tb427_02_1931_18S_ribosomal_RNA_Antisense_End_2	Tb427_02_1931_18S_ribosomal_RNA_Antisense_End_2	N19B2.180	N19B2.180	50	1017	ATAATTG	ATAATTG	174	14	7	7	7	0
Tb427_02_1931_18S_ribosomal_RNA_Antisense_End_2	Tb427_02_1931_18S_ribosomal_RNA_Antisense_End_2	N19B2.180	N19B2.180	50	1017	AATAATT	AATAATT	174	14	7	7	7	0
Tb427_02_1931_18S_ribosomal_RNA_Antisense_End_2	Tb427_02_1931_18S_ribosomal_RNA_Antisense_End_2	N19B2.180	N19B2.180	50	1017	TAATTGC	TAATTGC	174	14	7	7	7	0
Tb427_02_1931_18S_ribosomal_RNA_Antisense_End_2	Tb427_02_1931_18S_ribosomal_RNA_Antisense_End_2	N19B2.180	N19B2.180	50	1017	AATACTC	AATACTC	174	14	7	7	7	0
Tb427_02_1931_18S_ribosomal_RNA_Antisense_End_2	Tb427_02_1931_18S_ribosomal_RNA_Antisense_End_2	N19B2.180	N19B2.180	50	1017	AATTGCA	AATTGCA	174	14	7	7	7	0
Tb427_02_1931_18S_ribosomal_RNA_Antisense_End_2	Tb427_02_1931_18S_ribosomal_RNA_Antisense_End_2	Tb427.08.7260	Tb427.08.7260	50	3087	TCCTCGT	TCCTCGT	174	14	7	7	7	0
Tb427_02_1931_18S_ribosomal_RNA_Antisense_End_2	Tb427_02_1931_18S_ribosomal_RNA_Antisense_End_2	Tb427.08.7260	Tb427.08.7260	50	3087	TCCTCGT	TCCTCGT	174	14	7	7	7	0
Tb427_02_1931_18S_ribosomal_RNA_Antisense_End_2	Tb427_02_1931_18S_ribosomal_RNA_Antisense_End_2	Tb427.08.7260	Tb427.08.7260	50	3087	ATAATTG	ATAATTG	174	14	7	7	7	0
Tb427_02_1931_18S_ribosomal_RNA_Antisense_End_2	Tb427_02_1931_18S_ribosomal_RNA_Antisense_End_2	Tb427.08.7260	Tb427.08.7260	50	3087	CGGTCCC	CGGTCCC	174	14	7	7	7	0
Tb427_02_1931_18S_ribosomal_RNA_Antisense_End_2	Tb427_02_1931_18S_ribosomal_RNA_Antisense_End_2	Tb427.08.7260	Tb427.08.7260	50	3087	TCGTTGC	TCGTTGC	174	14	7	7	7	0
Tb427_02_1931_18S_ribosomal_RNA_Antisense_End_2	Tb427_02_1931_18S_ribosomal_RNA_Antisense_End_2	Tb427.08.7260	Tb427.08.7260	50	3087	ACGAGAC	ACGAGAC	174	14	7	7	7	0
Tb427_02_1931_18S_ribosomal_RNA_Antisense_End_2	Tb427_02_1931_18S_ribosomal_RNA_Antisense_End_2	Tb427.08.7260	Tb427.08.7260	50	3087	TTGCAAT	TTGCAAT	174	14	7	7	7	0
Tb427_02_1931_18S_ribosomal_RNA_Antisense_End_2	Tb427_02_1931_18S_ribosomal_RNA_Antisense_End_2	Tb427tmp.01.6990	Tb427tmp.01.6990	50	1878	GTTGCGC	GTTGCGC	174	14	7	7	7	0
Tb427_02_1931_18S_ribosomal_RNA_Antisense_End_2	Tb427_02_1931_18S_ribosomal_RNA_Antisense_End_2	Tb427tmp.01.6990	Tb427tmp.01.6990	50	1878	TTGCAAT	TTGCAAT	174	14	7	7	7	0
Tb427_02_1931_18S_ribosomal_RNA_Antisense_End_2	Tb427_02_1931_18S_ribosomal_RNA_Antisense_End_2	Tb427.01.3350	Tb427.01.3350	50	522	CAATACT	CAATACT	174	14	7	7	7	0
Tb427_02_1931_18S_ribosomal_RNA_Antisense_End_2	Tb427_02_1931_18S_ribosomal_RNA_Antisense_End_2	Tb427.01.3350	Tb427.01.3350	50	522	ACATTCC	ACATTCC	174	14	7	7	7	0
Tb427_02_1931_18S_ribosomal_RNA_Antisense_End_2	Tb427_02_1931_18S_ribosomal_RNA_Antisense_End_2	Tb427.01.3350	Tb427.01.3350	50	522	GACCAAT	GACCAAT	174	14	7	7	7	0
Tb427_02_1931_18S_ribosomal_RNA_Antisense_End_2	Tb427_02_1931_18S_ribosomal_RNA_Antisense_End_2	Tb427.10.5720	Tb427.10.5720	50	507	GACCAAT	GACCAAT	174	14	7	7	7	0
Tb427_02_1931_18S_ribosomal_RNA_Antisense_End_2	Tb427_02_1931_18S_ribosomal_RNA_Antisense_End_2	Tb427tmp.02.0350	Tb427tmp.02.0350	50	1422	AATAATT	AATAATT	174	14	7	7	7	0
Tb427_02_1931_18S_ribosomal_RNA_Antisense_End_2	Tb427_02_1931_18S_ribosomal_RNA_Antisense_End_2	Tb427tmp.02.0350	Tb427tmp.02.0350	50	1422	AATAATT	AATAATT	174	14	7	7	7	0
Tb427_02_1931_18S_ribosomal_RNA_Antisense_End_2	Tb427_02_1931_18S_ribosomal_RNA_Antisense_End_2	Tb427tmp.02.0350	Tb427tmp.02.0350	50	1422	AATAATT	AATAATT	174	14	7	7	7	0
Tb427_02_1931_18S_ribosomal_RNA_Antisense_End_2	Tb427_02_1931_18S_ribosomal_RNA_Antisense_End_2	Tb427tmp.02.0350	Tb427tmp.02.0350	50	1422	AATAATT	AATAATT	174	14	7	7	7	0
Tb427_02_1931_18S_ribosomal_RNA_Antisense_End_2	Tb427_02_1931_18S_ribosomal_RNA_Antisense_End_2	Tb427tmp.02.0350	Tb427tmp.02.0350	50	1422	AATAATT	AATAATT	174	14	7	7	7	0
Tb427_02_1931_18S_ribosomal_RNA_Antisense_End_2	Tb427_02_1931_18S_ribosomal_RNA_Antisense_End_2	Tb427tmp.02.0350	Tb427tmp.02.0350	50	1422	AATAATT	AATAATT	174	14	7	7	7	0
Tb427_02_1931_18S_ribosomal_RNA_Antisense_End_2	Tb427_02_1931_18S_ribosomal_RNA_Antisense_End_2	Tb427tmp.02.0350	Tb427tmp.02.0350	50	1422	TCGTTGC	TCGTTGC	174	14	7	7	7	0
Tb427_02_1931_18S_ribosomal_RNA_Antisense_End_2	Tb427_02_1931_18S_ribosomal_RNA_Antisense_End_2	Tb427tmp.02.2260	Tb427tmp.02.2260	50	2073	ATAATTG	ATAATTG	174	14	7	7	7	0
Tb427_02_1931_18S_ribosomal_RNA_Antisense_End_2	Tb427_02_1931_18S_ribosomal_RNA_Antisense_End_2	Tb427tmp.02.2260	Tb427tmp.02.2260	50	2073	CGTTGCG	CGTTGCG	174	14	7	7	7	0
Tb427_02_1931_18S_ribosomal_RNA_Antisense_End_2	Tb427_02_1931_18S_ribosomal_RNA_Antisense_End_2	Tb427tmp.02.2260	Tb427tmp.02.2260	50	2073	TGCAATA	TGCAATA	174	14	7	7	7	0
Tb427_02_1931_18S_ribosomal_RNA_Antisense_End_2	Tb427_02_1931_18S_ribosomal_RNA_Antisense_End_2	Tb427tmp.02.2260	Tb427tmp.02.2260	50	2073	ATACTCG	ATACTCG	174	14	7	7	7	0
Tb427_02_1931_18S_ribosomal_RNA_Antisense_End_2	Tb427_02_1931_18S_ribosomal_RNA_Antisense_End_2	Tb427tmp.02.2260	Tb427tmp.02.2260	50	2073	CATTCCT	CATTCCT	174	14	7	7	7	0
Tb427_02_1931_18S_ribosomal_RNA_Antisense_End_2	Tb427_02_1931_18S_ribosomal_RNA_Antisense_End_2	Tb427tmp.02.2260	Tb427tmp.02.2260	50	2073	AATTGCA	AATTGCA	174	14	7	7	7	0
Tb427_02_1931_18S_ribosomal_RNA_Antisense_End_2	Tb427_02_1931_18S_ribosomal_RNA_Antisense_End_2	Tb427tmp.02.2260	Tb427tmp.02.2260	50	2073	CCTCGTT	CCTCGTT	174	14	7	7	7	0
Tb427_02_1931_18S_ribosomal_RNA_Antisense_End_2	Tb427_02_1931_18S_ribosomal_RNA_Antisense_End_2	Tb427.07.820	Tb427.07.820	50	921	ACCAATA	ACCAATA	174	14	7	7	7	0
Tb427_02_1931_18S_ribosomal_RNA_Antisense_End_2	Tb427_02_1931_18S_ribosomal_RNA_Antisense_End_2	Tb427.07.820	Tb427.07.820	50	921	ACGAGAC	ACGAGAC	174	14	7	7	7	0
Tb427_02_1931_18S_ribosomal_RNA_Antisense_End_2	Tb427_02_1931_18S_ribosomal_RNA_Antisense_End_2	Tb427.07.820	Tb427.07.820	50	921	ACCAATA	ACCAATA	174	14	7	7	7	0
Tb427_02_1931_18S_ribosomal_RNA_Antisense_End_2	Tb427_02_1931_18S_ribosomal_RNA_Antisense_End_2	Tb427.07.820	Tb427.07.820	50	921	TCCTCGT	TCCTCGT	174	14	7	7	7	0
Tb427_02_1931_18S_ribosomal_RNA_Antisense_End_2	Tb427_02_1931_18S_ribosomal_RNA_Antisense_End_2	Tb427.04.470	Tb427.04.470	50	693	TTCCTCG	TTCCTCG	174	14	7	7	7	0
Tb427_02_1931_18S_ribosomal_RNA_Antisense_End_2	Tb427_02_1931_18S_ribosomal_RNA_Antisense_End_2	Tb427.04.470	Tb427.04.470	50	693	CGCGACC	CGCGACC	174	14	7	7	7	0
Tb427_02_1931_18S_ribosomal_RNA_Antisense_End_2	Tb427_02_1931_18S_ribosomal_RNA_Antisense_End_2	Tb427.04.470	Tb427.04.470	50	693	CGCGACC	CGCGACC	174	14	7	7	7	0
Tb427_02_1931_18S_ribosomal_RNA_Antisense_End_2	Tb427_02_1931_18S_ribosomal_RNA_Antisense_End_2	Tb427.10.10280	Tb427.10.10280	50	7116	CAATACT	CAATACT	174	14	7	7	7	0
Tb427_02_1931_18S_ribosomal_RNA_Antisense_End_2	Tb427_02_1931_18S_ribosomal_RNA_Antisense_End_2	Tb427.10.10280	Tb427.10.10280	50	7116	TTCCTCG	TTCCTCG	174	14	7	7	7	0
Tb427_02_1931_18S_ribosomal_RNA_Antisense_End_2	Tb427_02_1931_18S_ribosomal_RNA_Antisense_End_2	Tb427.10.10280	Tb427.10.10280	50	7116	GAGACAT	GAGACAT	174	14	7	7	7	0
Tb427_02_1931_18S_ribosomal_RNA_Antisense_End_2	Tb427_02_1931_18S_ribosomal_RNA_Antisense_End_2	Tb427.10.10280	Tb427.10.10280	50	7116	TCCTCGT	TCCTCGT	174	14	7	7	7	0
Tb427_02_1931_18S_ribosomal_RNA_Antisense_End_2	Tb427_02_1931_18S_ribosomal_RNA_Antisense_End_2	Tb427.BES98.4	Tb427.BES98.4	50	1017	AATAATT	AATAATT	174	14	7	7	7	0
Tb427_02_1931_18S_ribosomal_RNA_Antisense_End_2	Tb427_02_1931_18S_ribosomal_RNA_Antisense_End_2	Tb427.BES98.4	Tb427.BES98.4	50	1017	TAATTGC	TAATTGC	174	14	7	7	7	0
Tb427_02_1931_18S_ribosomal_RNA_Antisense_End_2	Tb427_02_1931_18S_ribosomal_RNA_Antisense_End_2	Tb427.BES98.4	Tb427.BES98.4	50	1017	AATACTC	AATACTC	174	14	7	7	7	0
Tb427_02_1931_18S_ribosomal_RNA_Antisense_End_2	Tb427_02_1931_18S_ribosomal_RNA_Antisense_End_2	Tb427.BES98.4	Tb427.BES98.4	50	1017	AATTGCA	AATTGCA	174	14	7	7	7	0
Tb427_02_1931_18S_ribosomal_RNA_Antisense_End_2	Tb427_02_1931_18S_ribosomal_RNA_Antisense_End_2	Tb427.10.10360	Tb427.10.10360	50	9597	ATTGCAA	ATTGCAA	174	14	7	7	7	0
Tb427_02_1931_18S_ribosomal_RNA_Antisense_End_2	Tb427_02_1931_18S_ribosomal_RNA_Antisense_End_2	Tb427.10.10360	Tb427.10.10360	50	9597	TCCTCGT	TCCTCGT	174	14	7	7	7	0
Tb427_02_1931_18S_ribosomal_RNA_Antisense_End_2	Tb427_02_1931_18S_ribosomal_RNA_Antisense_End_2	Tb427.BES28.15	Tb427.BES28.15	50	1431	TTGCAAT	TTGCAAT	174	14	7	7	7	0
Tb427_02_1931_18S_ribosomal_RNA_Antisense_End_2	Tb427_02_1931_18S_ribosomal_RNA_Antisense_End_2	Tb427.BES28.15	Tb427.BES28.15	50	1431	ATTGCAA	ATTGCAA	174	14	7	7	7	0
Tb427_02_1931_18S_ribosomal_RNA_Antisense_End_2	Tb427_02_1931_18S_ribosomal_RNA_Antisense_End_2	Tb427.BES28.15	Tb427.BES28.15	50	1431	TAATTGC	TAATTGC	174	14	7	7	7	0
Tb427_02_1931_18S_ribosomal_RNA_Antisense_End_2	Tb427_02_1931_18S_ribosomal_RNA_Antisense_End_2	Tb427.BES28.15	Tb427.BES28.15	50	1431	GAGACAT	GAGACAT	174	14	7	7	7	0
Tb427_02_1931_18S_ribosomal_RNA_Antisense_End_2	Tb427_02_1931_18S_ribosomal_RNA_Antisense_End_2	Tb427tmp.244.2725	Tb427tmp.244.2725	50	330	CAATAAT	CAATAAT	174	14	7	7	7	0
Tb427_02_1931_18S_ribosomal_RNA_Antisense_End_2	Tb427_02_1931_18S_ribosomal_RNA_Antisense_End_2	Tb427tmp.244.2725	Tb427tmp.244.2725	50	330	GCGCGAC	GCGCGAC	174	14	7	7	7	0
Tb427_02_1931_18S_ribosomal_RNA_Antisense_End_2	Tb427_02_1931_18S_ribosomal_RNA_Antisense_End_2	Tb427.08.4110	Tb427.08.4110	50	1773	AATTGCA	AATTGCA	174	14	7	7	7	0
Tb427_02_1931_18S_ribosomal_RNA_Antisense_End_2	Tb427_02_1931_18S_ribosomal_RNA_Antisense_End_2	Tb427.08.4110	Tb427.08.4110	50	1773	AATACTC	AATACTC	174	14	7	7	7	0
Tb427_02_1931_18S_ribosomal_RNA_Antisense_End_2	Tb427_02_1931_18S_ribosomal_RNA_Antisense_End_2	Tb427.10.6890	Tb427.10.6890	50	318	ACATTCC	ACATTCC	174	14	7	7	7	0
Tb427_02_1931_18S_ribosomal_RNA_Antisense_End_2	Tb427_02_1931_18S_ribosomal_RNA_Antisense_End_2	Tb427.10.9450	Tb427.10.9450	50	753	TCCTCGT	TCCTCGT	174	14	7	7	7	0
Tb427_02_1931_18S_ribosomal_RNA_Antisense_End_2	Tb427_02_1931_18S_ribosomal_RNA_Antisense_End_2	Tb427.10.9450	Tb427.10.9450	50	753	GACCAAT	GACCAAT	174	14	7	7	7	0
Tb427_02_1931_18S_ribosomal_RNA_Antisense_End_2	Tb427_02_1931_18S_ribosomal_RNA_Antisense_End_2	Tb427.10.9450	Tb427.10.9450	50	753	ATAATTG	ATAATTG	174	14	7	7	7	0
Tb427_02_1931_18S_ribosomal_RNA_Antisense_End_2	Tb427_02_1931_18S_ribosomal_RNA_Antisense_End_2	Tb427.10.7650	Tb427.10.7650	50	627	GAGACAT	GAGACAT	174	14	7	7	7	0
Tb427_02_1931_18S_ribosomal_RNA_Antisense_End_2	Tb427_02_1931_18S_ribosomal_RNA_Antisense_End_2	Tb427.10.7650	Tb427.10.7650	50	627	GCGCGAC	GCGCGAC	174	14	7	7	7	0
Tb427_02_1931_18S_ribosomal_RNA_Antisense_End_2	Tb427_02_1931_18S_ribosomal_RNA_Antisense_End_2	Tb427.08.4060	Tb427.08.4060	50	1773	AATTGCA	AATTGCA	174	14	7	7	7	0
Tb427_02_1931_18S_ribosomal_RNA_Antisense_End_2	Tb427_02_1931_18S_ribosomal_RNA_Antisense_End_2	Tb427.08.4060	Tb427.08.4060	50	1773	AATACTC	AATACTC	174	14	7	7	7	0
Tb427_02_1931_18S_ribosomal_RNA_Antisense_End_2	Tb427_02_1931_18S_ribosomal_RNA_Antisense_End_2	Tb427.10.1590	Tb427.10.1590	50	330	GCGCGAC	GCGCGAC	174	14	7	7	7	0
Tb427_02_1931_18S_ribosomal_RNA_Antisense_End_2	Tb427_02_1931_18S_ribosomal_RNA_Antisense_End_2	Tb427.10.1590	Tb427.10.1590	50	330	CTCGTTG	CTCGTTG	174	14	7	7	7	0
Tb427_02_1931_18S_ribosomal_RNA_Antisense_End_2	Tb427_02_1931_18S_ribosomal_RNA_Antisense_End_2	Tb427.07.4580	Tb427.07.4580	50	1725	CGGTCCC	CGGTCCC	174	14	7	7	7	0
Tb427_02_1931_18S_ribosomal_RNA_Antisense_End_2	Tb427_02_1931_18S_ribosomal_RNA_Antisense_End_2	Tb427.07.4580	Tb427.07.4580	50	1725	TACGAGA	TACGAGA	174	14	7	7	7	0
Tb427_02_1931_18S_ribosomal_RNA_Antisense_End_2	Tb427_02_1931_18S_ribosomal_RNA_Antisense_End_2	Tb427tmp.211.2310	Tb427tmp.211.2310	50	1113	TTGCGCG	TTGCGCG	174	14	7	7	7	0
Tb427_02_1931_18S_ribosomal_RNA_Antisense_End_2	Tb427_02_1931_18S_ribosomal_RNA_Antisense_End_2	Tb427tmp.211.2310	Tb427tmp.211.2310	50	1113	ACTCGGT	ACTCGGT	174	14	7	7	7	0
Tb427_02_1931_18S_ribosomal_RNA_Antisense_End_2	Tb427_02_1931_18S_ribosomal_RNA_Antisense_End_2	Tb427tmp.211.2310	Tb427tmp.211.2310	50	1113	ACATTCC	ACATTCC	174	14	7	7	7	0
Tb427_02_1931_18S_ribosomal_RNA_Antisense_End_2	Tb427_02_1931_18S_ribosomal_RNA_Antisense_End_2	Tb427tmp.211.2310	Tb427tmp.211.2310	50	1113	CAATACT	CAATACT	174	14	7	7	7	0
Tb427_02_1931_18S_ribosomal_RNA_Antisense_End_2	Tb427_02_1931_18S_ribosomal_RNA_Antisense_End_2	Tb427.10.11860	Tb427.10.11860	50	1242	ACCAATA	ACCAATA	174	14	7	7	7	0
Tb427_02_1931_18S_ribosomal_RNA_Antisense_End_2	Tb427_02_1931_18S_ribosomal_RNA_Antisense_End_2	Tb427.10.11860	Tb427.10.11860	50	1242	GCGCGAC	GCGCGAC	174	14	7	7	7	0
Tb427_02_1931_18S_ribosomal_RNA_Antisense_End_2	Tb427_02_1931_18S_ribosomal_RNA_Antisense_End_2	Tb427.10.11860	Tb427.10.11860	50	1242	TTCCTCG	TTCCTCG	174	14	7	7	7	0
Tb427_02_1931_18S_ribosomal_RNA_Antisense_End_2	Tb427_02_1931_18S_ribosomal_RNA_Antisense_End_2	Tb427.10.11860	Tb427.10.11860	50	1242	CGGTCCC	CGGTCCC	174	14	7	7	7	0
Tb427_02_1931_18S_ribosomal_RNA_Antisense_End_2	Tb427_02_1931_18S_ribosomal_RNA_Antisense_End_2	Tb427tmp.02.3350	Tb427tmp.02.3350	50	2775	TTGCGC	TTGCGC	626	12.2	6	6	6	0
Tb427_02_1931_18S_ribosomal_RNA_Antisense_End_2	Tb427_02_1931_18S_ribosomal_RNA_Antisense_End_2	Tb427tmp.02.3350	Tb427tmp.02.3350	50	2775	ATTCCT	ATTCCT	626	12.2	6	6	6	0
Tb427_02_1931_18S_ribosomal_RNA_Antisense_End_2	Tb427_02_1931_18S_ribosomal_RNA_Antisense_End_2	Tb427tmp.02.3350	Tb427tmp.02.3350	50	2775	TTGCGC	TTGCGC	626	12.2	6	6	6	0
Tb427_02_1931_18S_ribosomal_RNA_Antisense_End_2	Tb427_02_1931_18S_ribosomal_RNA_Antisense_End_2	Tb427tmp.02.3350	Tb427tmp.02.3350	50	2775	ATAATT	ATAATT	626	12.2	6	6	6	0
Tb427_02_1931_18S_ribosomal_RNA_Antisense_End_2	Tb427_02_1931_18S_ribosomal_RNA_Antisense_End_2	Tb427tmp.02.3350	Tb427tmp.02.3350	50	2775	ATAATT	ATAATT	626	12.2	6	6	6	0
Tb427_02_1931_18S_ribosomal_RNA_Antisense_End_2	Tb427_02_1931_18S_ribosomal_RNA_Antisense_End_2	Tb427tmp.02.3350	Tb427tmp.02.3350	50	2775	AATACT	AATACT	626	12.2	6	6	6	0
Tb427_02_1931_18S_ribosomal_RNA_Antisense_End_2	Tb427_02_1931_18S_ribosomal_RNA_Antisense_End_2	Tb427tmp.02.3350	Tb427tmp.02.3350	50	2775	AATACT	AATACT	626	12.2	6	6	6	0
Tb427_02_1931_18S_ribosomal_RNA_Antisense_End_2	Tb427_02_1931_18S_ribosomal_RNA_Antisense_End_2	Tb427tmp.02.3350	Tb427tmp.02.3350	50	2775	CGCGAC	CGCGAC	626	12.2	6	6	6	0
Tb427_02_1931_18S_ribosomal_RNA_Antisense_End_2	Tb427_02_1931_18S_ribosomal_RNA_Antisense_End_2	Tb427tmp.02.3350	Tb427tmp.02.3350	50	2775	CGCGAC	CGCGAC	626	12.2	6	6	6	0
Tb427_02_1931_18S_ribosomal_RNA_Antisense_End_2	Tb427_02_1931_18S_ribosomal_RNA_Antisense_End_2	Tb427tmp.02.3350	Tb427tmp.02.3350	50	2775	ACGAGA	ACGAGA	626	12.2	6	6	6	0
Tb427_02_1931_18S_ribosomal_RNA_Antisense_End_2	Tb427_02_1931_18S_ribosomal_RNA_Antisense_End_2	Tb427tmp.02.3350	Tb427tmp.02.3350	50	2775	TACGAG	TACGAG	626	12.2	6	6	6	0
Tb427_02_1931_18S_ribosomal_RNA_Antisense_End_2	Tb427_02_1931_18S_ribosomal_RNA_Antisense_End_2	Tb427tmp.02.3350	Tb427tmp.02.3350	50	2775	ATTCCT	ATTCCT	626	12.2	6	6	6	0
Tb427_02_1931_18S_ribosomal_RNA_Antisense_End_2	Tb427_02_1931_18S_ribosomal_RNA_Antisense_End_2	Tb427tmp.02.3350	Tb427tmp.02.3350	50	2775	TACGAG	TACGAG	626	12.2	6	6	6	0
Tb427_02_1931_18S_ribosomal_RNA_Antisense_End_2	Tb427_02_1931_18S_ribosomal_RNA_Antisense_End_2	Tb427tmp.02.3350	Tb427tmp.02.3350	50	2775	CCTCGT	CCTCGT	626	12.2	6	6	6	0
Tb427_02_1931_18S_ribosomal_RNA_Antisense_End_2	Tb427_02_1931_18S_ribosomal_RNA_Antisense_End_2	Tb427tmp.02.3350	Tb427tmp.02.3350	50	2775	CTCGGT	CTCGGT	626	12.2	6	6	6	0
Tb427_02_1931_18S_ribosomal_RNA_Antisense_End_2	Tb427_02_1931_18S_ribosomal_RNA_Antisense_End_2	Tb427tmp.02.3350	Tb427tmp.02.3350	50	2775	TCGTTG	TCGTTG	626	12.2	6	6	6	0
Tb427_02_1931_18S_ribosomal_RNA_Antisense_End_2	Tb427_02_1931_18S_ribosomal_RNA_Antisense_End_2	Tb427tmp.02.3350	Tb427tmp.02.3350	50	2775	GACCAA	GACCAA	626	12.2	6	6	6	0
Tb427_02_1931_18S_ribosomal_RNA_Antisense_End_2	Tb427_02_1931_18S_ribosomal_RNA_Antisense_End_2	Tb427.05.1120	Tb427.05.1120	50	18189	CGCGAC	CGCGAC	626	12.2	6	6	6	0
Tb427_02_1931_18S_ribosomal_RNA_Antisense_End_2	Tb427_02_1931_18S_ribosomal_RNA_Antisense_End_2	Tb427.05.1120	Tb427.05.1120	50	18189	CATTCC	CATTCC	626	12.2	6	6	6	0
Tb427_02_1931_18S_ribosomal_RNA_Antisense_End_2	Tb427_02_1931_18S_ribosomal_RNA_Antisense_End_2	Tb427.05.1120	Tb427.05.1120	50	18189	ATTGCA	ATTGCA	626	12.2	6	6	6	0
Tb427_02_1931_18S_ribosomal_RNA_Antisense_End_2	Tb427_02_1931_18S_ribosomal_RNA_Antisense_End_2	Tb427.05.1120	Tb427.05.1120	50	18189	CTCGGT	CTCGGT	626	12.2	6	6	6	0
Tb427_02_1931_18S_ribosomal_RNA_Antisense_End_2	Tb427_02_1931_18S_ribosomal_RNA_Antisense_End_2	Tb427.05.1120	Tb427.05.1120	50	18189	TTGCAA	TTGCAA	626	12.2	6	6	6	0
Tb427_02_1931_18S_ribosomal_RNA_Antisense_End_2	Tb427_02_1931_18S_ribosomal_RNA_Antisense_End_2	Tb427.05.1120	Tb427.05.1120	50	18189	TTGCAA	TTGCAA	626	12.2	6	6	6	0
Tb427_02_1931_18S_ribosomal_RNA_Antisense_End_2	Tb427_02_1931_18S_ribosomal_RNA_Antisense_End_2	Tb427.05.1120	Tb427.05.1120	50	18189	CGTTGC	CGTTGC	626	12.2	6	6	6	0
Tb427_02_1931_18S_ribosomal_RNA_Antisense_End_2	Tb427_02_1931_18S_ribosomal_RNA_Antisense_End_2	Tb427.05.1120	Tb427.05.1120	50	18189	ATTGCA	ATTGCA	626	12.2	6	6	6	0
Tb427_02_1931_18S_ribosomal_RNA_Antisense_End_2	Tb427_02_1931_18S_ribosomal_RNA_Antisense_End_2	Tb427.05.1120	Tb427.05.1120	50	18189	GCGACC	GCGACC	626	12.2	6	6	6	0
Tb427_02_1931_18S_ribosomal_RNA_Antisense_End_2	Tb427_02_1931_18S_ribosomal_RNA_Antisense_End_2	Tb427.05.1120	Tb427.05.1120	50	18189	CTCGGT	CTCGGT	626	12.2	6	6	6	0
Tb427_02_1931_18S_ribosomal_RNA_Antisense_End_2	Tb427_02_1931_18S_ribosomal_RNA_Antisense_End_2	Tb427.05.1120	Tb427.05.1120	50	18189	GAGACA	GAGACA	626	12.2	6	6	6	0
Tb427_02_1931_18S_ribosomal_RNA_Antisense_End_2	Tb427_02_1931_18S_ribosomal_RNA_Antisense_End_2	Tb427.05.1120	Tb427.05.1120	50	18189	CGTTGC	CGTTGC	626	12.2	6	6	6	0
Tb427_02_1931_18S_ribosomal_RNA_Antisense_End_2	Tb427_02_1931_18S_ribosomal_RNA_Antisense_End_2	Tb427.05.1120	Tb427.05.1120	50	18189	AATTGC	AATTGC	626	12.2	6	6	6	0
Tb427_02_1931_18S_ribosomal_RNA_Antisense_End_2	Tb427_02_1931_18S_ribosomal_RNA_Antisense_End_2	Tb427.05.1120	Tb427.05.1120	50	18189	CGAGAC	CGAGAC	626	12.2	6	6	6	0
Tb427_02_1931_18S_ribosomal_RNA_Antisense_End_2	Tb427_02_1931_18S_ribosomal_RNA_Antisense_End_2	Tb427.05.1120	Tb427.05.1120	50	18189	GACCAA	GACCAA	626	12.2	6	6	6	0
Tb427_02_1931_18S_ribosomal_RNA_Antisense_End_2	Tb427_02_1931_18S_ribosomal_RNA_Antisense_End_2	Tb427.05.1120	Tb427.05.1120	50	18189	GCGACC	GCGACC	626	12.2	6	6	6	0
Tb427_02_1931_18S_ribosomal_RNA_Antisense_End_2	Tb427_02_1931_18S_ribosomal_RNA_Antisense_End_2	Tb427.05.1120	Tb427.05.1120	50	18189	CGTTGC	CGTTGC	626	12.2	6	6	6	0
Tb427_02_1931_18S_ribosomal_RNA_Antisense_End_2	Tb427_02_1931_18S_ribosomal_RNA_Antisense_End_2	Tb427.05.1120	Tb427.05.1120	50	18189	TTGCGC	TTGCGC	626	12.2	6	6	6	0
Tb427_02_1931_18S_ribosomal_RNA_Antisense_End_2	Tb427_02_1931_18S_ribosomal_RNA_Antisense_End_2	Tb427.05.1120	Tb427.05.1120	50	18189	TGCGCG	TGCGCG	626	12.2	6	6	6	0
Tb427_02_1931_18S_ribosomal_RNA_Antisense_End_2	Tb427_02_1931_18S_ribosomal_RNA_Antisense_End_2	Tb427.05.1120	Tb427.05.1120	50	18189	CGAGAC	CGAGAC	626	12.2	6	6	6	0
Tb427_02_1931_18S_ribosomal_RNA_Antisense_End_2	Tb427_02_1931_18S_ribosomal_RNA_Antisense_End_2	Tb427.05.1120	Tb427.05.1120	50	18189	CGTTGC	CGTTGC	626	12.2	6	6	6	0
Tb427_02_1931_18S_ribosomal_RNA_Antisense_End_2	Tb427_02_1931_18S_ribosomal_RNA_Antisense_End_2	Tb427.05.1120	Tb427.05.1120	50	18189	ACATTC	ACATTC	626	12.2	6	6	6	0
Tb427_02_1931_18S_ribosomal_RNA_Antisense_End_2	Tb427_02_1931_18S_ribosomal_RNA_Antisense_End_2	Tb427.05.1120	Tb427.05.1120	50	18189	GCGACC	GCGACC	626	12.2	6	6	6	0
Tb427_02_1931_18S_ribosomal_RNA_Antisense_End_2	Tb427_02_1931_18S_ribosomal_RNA_Antisense_End_2	Tb427.05.1120	Tb427.05.1120	50	18189	TTCCTC	TTCCTC	626	12.2	6	6	6	0
Tb427_02_1931_18S_ribosomal_RNA_Antisense_End_2	Tb427_02_1931_18S_ribosomal_RNA_Antisense_End_2	Tb427.05.1120	Tb427.05.1120	50	18189	AATTGC	AATTGC	626	12.2	6	6	6	0
Tb427_02_1931_18S_ribosomal_RNA_Antisense_End_2	Tb427_02_1931_18S_ribosomal_RNA_Antisense_End_2	Tb427.05.1120	Tb427.05.1120	50	18189	CGAGAC	CGAGAC	626	12.2	6	6	6	0
Tb427_02_1931_18S_ribosomal_RNA_Antisense_End_2	Tb427_02_1931_18S_ribosomal_RNA_Antisense_End_2	Tb427.05.1120	Tb427.05.1120	50	18189	GACCAA	GACCAA	626	12.2	6	6	6	0
Tb427_02_1931_18S_ribosomal_RNA_Antisense_End_2	Tb427_02_1931_18S_ribosomal_RNA_Antisense_End_2	Tb427.05.1120	Tb427.05.1120	50	18189	GCGACC	GCGACC	626	12.2	6	6	6	0
Tb427_02_1931_18S_ribosomal_RNA_Antisense_End_2	Tb427_02_1931_18S_ribosomal_RNA_Antisense_End_2	Tb427.05.1120	Tb427.05.1120	50	18189	CGTTGC	CGTTGC	626	12.2	6	6	6	0
Tb427_02_1931_18S_ribosomal_RNA_Antisense_End_2	Tb427_02_1931_18S_ribosomal_RNA_Antisense_End_2	Tb427.05.1120	Tb427.05.1120	50	18189	TTGCGC	TTGCGC	626	12.2	6	6	6	0
Tb427_02_1931_18S_ribosomal_RNA_Antisense_End_2	Tb427_02_1931_18S_ribosomal_RNA_Antisense_End_2	Tb427.05.1120	Tb427.05.1120	50	18189	TGCGCG	TGCGCG	626	12.2	6	6	6	0
Tb427_02_1931_18S_ribosomal_RNA_Antisense_End_2	Tb427_02_1931_18S_ribosomal_RNA_Antisense_End_2	Tb427.05.1120	Tb427.05.1120	50	18189	CGAGAC	CGAGAC	626	12.2	6	6	6	0
Tb427_02_1931_18S_ribosomal_RNA_Antisense_End_2	Tb427_02_1931_18S_ribosomal_RNA_Antisense_End_2	Tb427.05.1120	Tb427.05.1120	50	18189	CGTTGC	CGTTGC	626	12.2	6	6	6	0
Tb427_02_1931_18S_ribosomal_RNA_Antisense_End_2	Tb427_02_1931_18S_ribosomal_RNA_Antisense_End_2	Tb427.05.1120	Tb427.05.1120	50	18189	ACATTC	ACATTC	626	12.2	6	6	6	0
Tb427_02_1931_18S_ribosomal_RNA_Antisense_End_2	Tb427_02_1931_18S_ribosomal_RNA_Antisense_End_2	Tb427.05.1120	Tb427.05.1120	50	18189	GCGACC	GCGACC	626	12.2	6	6	6	0
Tb427_02_1931_18S_ribosomal_RNA_Antisense_End_2	Tb427_02_1931_18S_ribosomal_RNA_Antisense_End_2	Tb427.05.1120	Tb427.05.1120	50	18189	TTCCTC	TTCCTC	626	12.2	6	6	6	0
Tb427_02_1931_18S_ribosomal_RNA_Antisense_End_2	Tb427_02_1931_18S_ribosomal_RNA_Antisense_End_2	Tb427.05.1120	Tb427.05.1120	50	18189	AATTGC	AATTGC	626	12.2	6	6	6	0
Tb427_02_1931_18S_ribosomal_RNA_Antisense_End_2	Tb427_02_1931_18S_ribosomal_RNA_Antisense_End_2	Tb427.05.1120	Tb427.05.1120	50	18189	CGAGAC	CGAGAC	626	12.2	6	6	6	0
Tb427_02_1931_18S_ribosomal_RNA_Antisense_End_2	Tb427_02_1931_18S_ribosomal_RNA_Antisense_End_2	Tb427.05.1120	Tb427.05.1120	50	18189	GACCAA	GACCAA	626	12.2	6	6	6	0
Tb427_02_1931_18S_ribosomal_RNA_Antisense_End_2	Tb427_02_1931_18S_ribosomal_RNA_Antisense_End_2	Tb427.05.1120	Tb427.05.1120	50	18189	GCGACC	GCGACC	626	12.2	6	6	6	0
Tb427_02_1931_18S_ribosomal_RNA_Antisense_End_2	Tb427_02_1931_18S_ribosomal_RNA_Antisense_End_2	Tb427.05.1120	Tb427.05.1120	50	18189	CGTTGC	CGTTGC	626	12.2	6	6	6	0
Tb427_02_1931_18S_ribosomal_RNA_Antisense_End_2	Tb427_02_1931_18S_ribosomal_RNA_Antisense_End_2	Tb427.05.1120	Tb427.05.1120	50	18189	TTGCGC	TTGCGC	626	12.2	6	6	6	0
Tb427_02_1931_18S_ribosomal_RNA_Antisense_End_2	Tb427_02_1931_18S_ribosomal_RNA_Antisense_End_2	Tb427.05.1120	Tb427.05.1120	50	18189	TGCGCG	TGCGCG	626	12.2	6	6	6	0
Tb427_02_1931_18S_ribosomal_RNA_Antisense_End_2	Tb427_02_1931_18S_ribosomal_RNA_Antisense_End_2	Tb427.05.1120	Tb427.05.1120	50	18189	CGAGAC	CGAGAC	626	12.2	6	6	6	0
Tb427_02_1931_18S_ribosomal_RNA_Antisense_End_2	Tb427_02_1931_18S_ribosomal_RNA_Antisense_End_2	Tb427.05.1120	Tb427.05.1120	50	18189	CGTTGC	CGTTGC	626	12.2	6	6	6	0
Tb427_02_1931_18S_ribosomal_RNA_Antisense_End_2	Tb427_02_1931_18S_ribosomal_RNA_Antisense_End_2	Tb427.05.1120	Tb427.05.1120	50	18189	ACATTC	ACATTC	626	12.2	6	6	6	0
Tb427_02_1931_18S_ribosomal_RNA_Antisense_End_2	Tb427_02_1931_18S_ribosomal_RNA_Antisense_End_2	Tb427.05.1120	Tb427.05.1120	50	18189	GCGACC	GCGACC	626	12.2	6	6	6	0
Tb427_02_1931_18S_ribosomal_RNA_Antisense_End_2	Tb427_02_1931_18S_ribosomal_RNA_Antisense_End_2	Tb427.05.1120	Tb427.05.1120	50	18189	TTCCTC	TTCCTC	626	12.2	6	6	6	0
Tb427_02_1931_18S_ribosomal_RNA_Antisense_End_2	Tb427_02_1931_18S_ribosomal_RNA_Antisense_End_2	Tb427.05.1120	Tb427.05.1120	50	18189	AATTGC	AATTGC	626	12.2	6	6	6	0
Tb427_02_1931_18S_ribosomal_RNA_Antisense_End_2	Tb427_02_1931_18S_ribosomal_RNA_Antisense_End_2	Tb427.05.1120	Tb427.05.1120	50	18189	GACCAA	GACCAA	626	12.2	6	6	6	0
Tb427_02_1931_18S_ribosomal_RNA_Antisense_End_2	Tb427_02_1931_18S_ribosomal_RNA_Antisense_End_2	Tb427.05.1120	Tb427.05.1120	50	18189	GCGACC	GCGACC	626	12.2	6	6	6	0
Tb427_02_1931_18S_ribosomal_RNA_Antisense_End_2	Tb427_02_1931_18S_ribosomal_RNA_Antisense_End_2	Tb427.05.1120	Tb427.05.1120	50	18189	CGTTGC	CGTTGC	626	12.2	6	6	6	0
Tb427_02_1931_18S_ribosomal_RNA_Antisense_End_2	Tb427_02_1931_18S_ribosomal_RNA_Antisense_End_2	Tb427.05.1120	Tb427.05.1120	50	18189	TTGCGC	TTGCGC	626	12.2	6	6	6	0
Tb427_02_1931_18S_ribosomal_RNA_Antisense_End_2	Tb427_02_1931_18S_ribosomal_RNA_Antisense_End_2	Tb427.05.1120	Tb427.05.1120	50	18189	TGCGCG	TGCGCG	626	12.2	6	6	6	0
Tb427_02_1931_18S_ribosomal_RNA_Antisense_End_2	Tb427_02_1931_18S_ribosomal_RNA_Antisense_End_2	Tb427.05.1120	Tb427.05.1120	50	18189	CGAGAC	CGAGAC	626	12.2	6	6	6	0
Tb427_02_1931_18S_ribosomal_RNA_Antisense_End_2	Tb427_02_1931_18S_ribosomal_RNA_Antisense_End_2	Tb427.05.1120	Tb427.05.1120	50	18189	CGTTGC	CGTTGC	626	12.2	6	6	6	0
Tb427_02_1931_18S_ribosomal_RNA_Antisense_End_2	Tb427_02_1931_18S_ribosomal_RNA_Antisense_End_2	Tb427.05.1120	Tb427.05.1120	50	18189	ACATTC	ACATTC	626	12.2	6	6	6	0
Tb427_02_1931_18S_ribosomal_RNA_Antisense_End_2	Tb427_02_1931_18S_ribosomal_RNA_Antisense_End_2	Tb427.05.1120	Tb427.05.1120	50	18189	GCGACC	GCGACC	626	12.2	6	6	6	0
Tb427_02_1931_18S_ribosomal_RNA_Antisense_End_2	Tb427_02_1931_18S_ribosomal_RNA_Antisense_End_2	Tb427.05.1120	Tb427.05.1120	50	18189	TTCCTC	TTCCTC	626	12.2	6	6	6	0
Tb427_02_1931_18S_ribosomal_RNA_Antisense_End_2	Tb427_02_1931_18S_ribosomal_RNA_Antisense_End_2	Tb427.05.1120	Tb427.05.1120	50	18189	AATTGC	AATTGC	626	12.2	6	6	6	0
Tb427_02_1931_18S_ribosomal_RNA_Antisense_End_2	Tb427_02_1931_18S_ribosomal_RNA_Antisense_End_2	Tb427.05.1120	Tb427.05.1120	50	18189	CGAGAC	CGAGAC	626	12.2	6	6	6	0
Tb427_02_1931_18S_ribosomal_RNA_Antisense_End_2	Tb427_02_1931_18S_ribosomal_RNA_Antisense_End_2	Tb427.05.1120	Tb427.05.1120	50	18189	GACCAA	GACCAA	626	12.2	6	6	6	0
Tb427_02_1931_18S_ribosomal_RNA_Antisense_End_2	Tb427_02_1931_18S_ribosomal_RNA_Antisense_End_2	Tb427.05.1120	Tb427.05.1120	50	18189	GCGACC	GCGACC	626	12.2	6	6	6	0
Tb427_02_1931_18S_ribosomal_RNA_Antisense_End_2	Tb427_02_1931_18S_ribosomal_RNA_Antisense_End_2	Tb427.05.1120	Tb427.05.1120	50	18189	CGTTGC	CGTTGC	626	12.2	6	6	6	0
Tb427_02_1931_18S_ribosomal_RNA_Antisense_End_2	Tb427_02_1931_18S_ribosomal_RNA_Antisense_End_2	Tb427.05.1120	Tb427.05.1120	50	18189	TTGCGC	TTGCGC	626	12.2	6	6	6	0
Tb427_02_1931_18S_ribosomal_RNA_Antisense_End_2	Tb427_02_1931_18S_ribosomal_RNA_Antisense_End_2	Tb427.05.1120	Tb427.05.1120	50	18189	TGCGCG	TGCGCG	626	12.2	6	6	6	0
Tb427_02_1931_18S_ribosomal_RNA_Antisense_End_2	Tb427_02_1931_18S_ribosomal_RNA_Antisense_End_2	Tb427.05.1120	Tb427.05.1120	50	18189	CGAGAC	CGAGAC	626	12.2	6	6	6	0
Tb427_02_1931_18S_ribosomal_RNA_Antisense_End_2	Tb427_02_1931_18S_ribosomal_RNA_Antisense_End_2	Tb427.05.1120	Tb427.05.1120	50	18189	CGTTGC	CGTTGC	626	12.2	6	6	6	0
Tb427_02_1931_18S_ribosomal_RNA_Antisense_End_2	Tb427_02_1931_18S_ribosomal_RNA_Antisense_End_2	Tb427.05.1120	Tb427.05.1120	50	18189	ACATTC	ACATTC	626	12.2	6	6	6	0
Tb427_02_1931_18S_ribosomal_RNA_Antisense_End_2	Tb427_02_1931_18S_ribosomal_RNA_Antisense_End_2	Tb427.05.1120	Tb427.05.1120	50	18189	GCGACC	GCGACC	626	12.2	6	6	6	0
Tb427_02_1931_18S_ribosomal_RNA_Antisense_End_2	Tb427_02_1931_18S_ribosomal_RNA_Antisense_End_2	Tb427.05.1120	Tb427.05.1120	50	18189	TTCCTC	TTCCTC	626	12.2	6	6	6	0
Tb427_02_1931_18S_ribosomal_RNA_Antisense_End_2	Tb427_02_1931_18S_ribosomal_RNA_Antisense_End_2	Tb427.05.1120	Tb427.05.1120	50	18189	AATTGC	AATTGC	626	12.2	6	6	6	0
Tb427_02_1931_18S_ribosomal_RNA_Antisense_End_2	Tb427_02_1931_18S_ribosomal_RNA_Antisense_End_2	Tb427.05.1120	Tb427.05.1120	50	18189	GACCAA	GACCAA	626	12.2	6	6	6	0
Tb427_02_1931_18S_ribosomal_RNA_Antisense_End_2	Tb427_02_1931_18S_ribosomal_RNA_Antisense_End_2	Tb427.05.1120	Tb427.05.1120	50	18189	GCGACC	GCGACC	626	12.2	6	6	6	0
Tb427_02_1931_18S_ribosomal_RNA_Antisense_End_2	Tb427_02_1931_18S_ribosomal_RNA_Antisense_End_2	Tb427.05.1120	Tb427.05.1120	50	18189	CGTTGC	CGTTGC	626	12.2	6	6	6	0
Tb427_02_1931_18S_ribosomal_RNA_Antisense_End_2	Tb427_02_1931_18S_ribosomal_RNA_Antisense_End_2	Tb427.05.1120	Tb427.05.1120	50	18189	TTGCGC	TTGCGC	626	12.2	6	6	6	0
Tb427_02_1931_18S_ribosomal_RNA_Antisense_End_2	Tb427_02_1931_18S_ribosomal_RNA_Antisense_End_2	Tb427.05.1120	Tb427.05.1120	50	18189	TGCGCG	TGCGCG	626	12.2	6	6	6	0
Tb427_02_1931_18S_ribosomal_RNA_Antisense_End_2	Tb427_02_1931_18S_ribosomal_RNA_Antisense_End_2	Tb427.05.1120	Tb427.05.1120	50	18189	CGAGAC	CGAGAC	626	12.2	6	6	6	0
Tb427_02_1931_18S_ribosomal_RNA_Antisense_End_2	Tb427_02_1931_18S_ribosomal_RNA_Antisense_End_2	Tb427.05.1120	Tb427.05.1120	50	18189	CGTTGC	CGTTGC	626	12.2	6	6	6	0
Tb427_02_1931_18S_ribosomal_RNA_Antisense_End_2	Tb427_02_1931_18S_ribosomal_RNA_Antisense_End_2	Tb427.05.1120	Tb427.05.1120	50	18189	ACATTC	ACATTC	626	12.2	6	6	6	0
Tb427_02_1931_18S_ribosomal_RNA_Antisense_End_2	Tb427_02_1931_18S_ribosomal_RNA_Antisense_End_2	Tb427.05.1120	Tb427.05.1120	50	18189	GCGACC	GCGACC	626	12.2	6	6	6	0
Tb427_02_1931_18S_ribosomal_RNA_Antisense_End_2	Tb427_02_1931_18S_ribosomal_RNA_Antisense_End_2	Tb427.05.1120	Tb427.05.1120	50	18189	TTCCTC	TTCCTC	626	12.2	6	6	6	0
Tb427_02_1931_18S_ribosomal_RNA_Antisense_End_2	Tb427_02_1931_18S_ribosomal_RNA_Antisense_End_2	Tb427.05.1120	Tb427.05.1120	50	18189	AATTGC	AATTGC	626	12.2	6	6	6	0
Tb427_02_1931_18S_ribosomal_RNA_Antisense_End_2	Tb427_02_1931_18S_ribosomal_RNA_Antisense_End_2	Tb427.05.1120	Tb427.05.1120	50	18189	CGAGAC	CGAGAC	626	12.2	6	6	6	0
Tb427_02_1931_18S_ribosomal_RNA_Antisense_End_2	Tb427_02_1931_18S_ribosomal_RNA_Antisense_End_2	Tb427.05.1120	Tb427.05.1120	50	18189	GACCAA	GACCAA	626	12.2	6	6	6	0
Tb427_02_1931_18S_ribosomal_RNA_Antisense_End_2	Tb427_02_1931_18S_ribosomal_RNA_Antisense_End_2	Tb427.05.1120	Tb427.05.1120	50	18189	GCGACC	GCGACC	626	12.2	6	6	6	0
Tb427_02_1931_18S_ribosomal_RNA_Antisense_End_2	Tb427_02_1931_18S_ribosomal_RNA_Antisense_End_2	Tb427.05.1120	Tb427.05.1120	50	18189	CGTTGC	CGTTGC	626	12.2	6	6	6	0
Tb427_02_1931_18S_ribosomal_RNA_Antisense_End_2	Tb427_02_1931_18S_ribosomal_RNA_Antisense_End_2	Tb427.05.1120	Tb427.05.1120	50	18189	TTGCGC	TTGCGC	626	12.2	6	6	6	0
Tb427_02_1931_18S_ribosomal_RNA_Antisense_End_2	Tb427_02_1931_18S_ribosomal_RNA_Antisense_End_2	Tb427.05.1120	Tb427.05.1120	50	18189	TGCGCG	TGCGCG	626	12.2	6	6	6	0
Tb427_02_1931_18S_ribosomal_RNA_Antisense_End_2	Tb427_02_1931_18S_ribosomal_RNA_Antisense_End_2	Tb427.05.1120	Tb427.05.1120	50	18189	CGAGAC	CGAGAC	626	12.2	6	6	6	0
Tb427_02_1931_18S_ribosomal_RNA_Antisense_End_2	Tb427_02_1931_18S_ribosomal_RNA_Antisense_End_2	Tb427.05.1120	Tb427.05.1120	50	18189	CGTTGC	CGTTGC	626	12.2	6	6	6	0
Tb427_02_1931_18S_ribosomal_RNA_Antisense_End_2	Tb427_02_1931_18S_ribosomal_RNA_Antisense_End_2	Tb427.05.1120	Tb427.05.1120	50	18189	ACATTC	ACATTC	626	12.2	6	6	6	0
Tb427_02_1931_18S_ribosomal_RNA_Antisense_End_2	Tb427_02_1931_18S_ribosomal_RNA_Antisense_End_2	Tb427.05.1120	Tb427.05.1120	50	18189	GCGACC	GCGACC	626	12.2	6	6	6	0
Tb427_02_1931_18S_ribosomal_RNA_Antisense_End_2	Tb427_02_1931_18S_ribosomal_RNA_Antisense_End_2	Tb427.05.1120	Tb427.05.1120	50	18189	TTCCTC	TTCCTC	626	12.2	6	6	6	0
Tb427_02_1931_18S_ribosomal_RNA_Antisense_End_2	Tb427_02_1931_18S_ribosomal_RNA_Antisense_End_2	Tb427.05.1120	Tb427.05.1120	50	18189	AATTGC	AATTGC	626	12.2	6	6	6	0
Tb427_02_1931_18S_ribosomal_RNA_Antisense_End_2	Tb427_02_1931_18S_ribosomal_RNA_Antisense_End_2	Tb427.05.1120	Tb427.05.1120	50	18189	CGAGAC	CGAGAC	626	12.2	6	6	6	0
Tb427_02_1931_18S_ribosomal_RNA_Antisense_End_2	Tb427_02_1931_18S_ribosomal_RNA_Antisense_End_2	Tb427.05.1120	Tb427.05.1120	50	18189	GACCAA	GACCAA	626	12.2	6	6	6	0
Tb427_02_1931_18S_ribosomal_RNA_Antisense_End_2	Tb427_02_1931_18S_ribosomal_RNA_Antisense_End_2	Tb427.05.1120	Tb427.05.1120	50	18189	GCGACC	GCGACC	626	12.2	6	6	6	0
Tb427_02_1931_18S_ribosomal_RNA_Antisense_End_2	Tb427_02_1931_18S_ribosomal_RNA_Antisense_End_2	Tb427.05.1120	Tb427.05.1120	50	18189	CGTTGC	CGTTGC	626	12.2	6	6	6	0
Tb427_02_1931_18S_ribosomal_RNA_Antisense_End_2	Tb427_02_1931_18S_ribosomal_RNA_Antisense_End_2	Tb427.05.1120	Tb427.05.1120	50	18189	TTGCGC	TTGCGC	626	12.2	6	6	6	0
Tb427_02_1931_18S_ribosomal_RNA_Antisense_End_2	Tb427_02_1931_18S_ribosomal_RNA_Antisense_End_2	Tb427.05.1120	Tb427.05.1120	50	18189	TGCGCG	TGCGCG	626	12.2	6	6	6	0
Tb427_02_1931_18S_ribosomal_RNA_Antisense_End_2	Tb427_02_1931_18S_ribosomal_RNA_Antisense_End_2	Tb427.05.1120	Tb427.05.1120	50	18189	CGAGAC	CGAGAC	626	12.2	6	6	6	0
Tb427_02_1931_18S_ribosomal_RNA_Antisense_End_2	Tb427_02_1931_18S_ribosomal_RNA_Antisense_End_2	Tb427.05.1120	Tb427.05.1120	50	18189	CGTTGC	CGTTGC	626	12.2	6	6	6	0
Tb427_02_1931_18S_ribosomal_RNA_Antisense_End_2	Tb427_02_1931_18S_ribosomal_RNA_Antisense_End_2	Tb427.05.1120	Tb427.05.1120	50	18189	ACATTC	ACATTC	626	12.2	6	6	6	0
Tb427_02_1931_18S_ribosomal_RNA_Antisense_End_2	Tb427_02_1931_18S_ribosomal_RNA_Antisense_End_2	Tb427.05.1120	Tb427.05.1120	50	18189	GCGACC	GCGACC	626	12.2	6	6	6	0
Tb427_02_1931_18S_ribosomal_RNA_Antisense_End_2	Tb427_02_1931_18S_ribosomal_RNA_Antisense_End_2	Tb427.05.1120	Tb427.05.1120	50	18189	TTCCTC	TTCCTC	626	12.2	6	6	6	0
Tb427_02_1931_18S_ribosomal_RNA_Antisense_End_2	Tb427_02_1931_18S_ribosomal_RNA_Antisense_End_2	Tb427.05.1120	Tb427.05.1120	50	18189	AATTGC	AATTGC	626	12.2	6	6	6	0
Tb427_02_1931_18S_ribosomal_RNA_Antisense_End_2	Tb427_02_1931_18S_ribosomal_RNA_Antisense_End_2	Tb427.05.1120	Tb427.05.1120	50	18189	GACCAA	GACCAA	626	12.2	6	6	6	0
Tb427_02_1931_18S_ribosomal_RNA_Antisense_End_2	Tb427_02_1931_18S_ribosomal_RNA_Antisense_End_2	Tb427.05.1120	Tb427.05.1120	50	18189	GCGACC	GCGACC	626	12.2	6	6	6	0
Tb427_02_1931_18S_ribosomal_RNA_Antisense_End_2	Tb427_02_1931_18S_ribosomal_RNA_Antisense_End_2	Tb427.05.1120	Tb427.05.1120	50	18189	CGTTGC	CGTTGC	626	12.2	6	6	6	0
Tb427_02_1931_18S_ribosomal_RNA_Antisense_End_2	Tb427_02_1931_18S_ribosomal_RNA_Antisense_End_2	Tb427.05.1120	Tb427.05.1120	50	18189	TTGCGC	TTGCGC	626	12.2	6	6	6	0
Tb427_02_1931_18S_ribosomal_RNA_Antisense_End_2	Tb427_02_1931_18S_ribosomal_RNA_Antisense_End_2	Tb427.05.1120	Tb427.05.1120	50	18189	TGCGCG	TGCGCG	626	12.2	6	6	6	0
Tb427_02_1931_18S_ribosomal_RNA_Antisense_End_2	Tb427_02_1931_18S_ribosomal_RNA_Antisense_End_2	Tb427.05.1120	Tb427.05.1120	50	18189	CGAGAC	CGAGAC	626	12.2	6	6	6	0
Tb427_02_1931_18S_ribosomal_RNA_Antisense_End_2	Tb427_02_1931_18S_ribosomal_RNA_Antisense_End_2	Tb427.05.1120	Tb427.05.1120	50	18189	CGTTGC	CGTTGC	626	12.2	6	6	6	0
Tb427_02_1931_18S_ribosomal_RNA_Antisense_End_2	Tb427_02_1931_18S_ribosomal_RNA_Antisense_End_2	Tb427.05.1120	Tb427.05.1120	50	18189	ACATTC	ACATTC	626	12.2	6	6	6	0
Tb427_02_1931_18S_ribosomal_RNA_Antisense_End_2	Tb427_02_1931_18S_ribosomal_RNA_Antisense_End_2	Tb427.05.1120	Tb427.05.1120	50	18189	GCGACC	GCGACC	626	12.2	6	6	6	0
Tb427_02_1931_18S_ribosomal_RNA_Antisense_End_2	Tb427_02_1931_18S_ribosomal_RNA_Antisense_End_2	Tb427.05.1120	Tb427.05.1120	50	18189	TTCCTC	TTCCTC	626	12.2	6	6	6	0
Tb427_02_1931_18S_ribosomal_RNA_Antisense_End_2	Tb427_02_1931_18S_ribosomal_RNA_Antisense_End_2	Tb427.05.1120	Tb427.05.1120	50	18189	AATTGC	AATTGC	626	12.2	6	6	6	0
Tb427_02_1931_18S_ribosomal_RNA_Antisense_End_2	Tb427_02_1931_18S_ribosomal_RNA_Antisense_End_2	Tb427.05.1120	Tb427.05.1120	50	18189	GACCAA	GACCAA	626	12.2	6	6	6	0
Tb427_02_1931_18S_ribosomal_RNA_Antisense_End_2	Tb427_02_1931_18S_ribosomal_RNA_Antisense_End_2	Tb427.05.1120	Tb427.05.1120	50	18189	GCGACC	GCGACC	626	12.2	6	6	6	0
Tb427_02_1931_18S_ribosomal_RNA_Antisense_End_2	Tb427_02_1931_18S_ribosomal_RNA_Antisense_End_2	Tb427.05.1120	Tb427.05.1120	50	18189	CGTTGC	CGTTGC	626	12.2	6	6	6	0
Tb427_02_1931_18S_ribosomal_RNA_Antisense_End_2	Tb427_02_1931_18S_ribosomal_RNA_Antisense_End_2	Tb427.05.1120	Tb427.05.1120	50	18189	TTGCGC	TTGCGC	626	12.2	6	6	6	0
Tb427_02_1931_18S_ribosomal_RNA_Antisense_End_2	Tb427_02_1931_18S_ribosomal_RNA_Antisense_End_2	Tb427.05.1120	Tb427.05.1120	50	18189	TGCGCG	TGCGCG	626	12.2	6	6	6	0
Tb427_02_1931_18S_ribosomal_RNA_Antisense_End_2	Tb427_02_1931_18S_ribosomal_RNA_Antisense_End_2	Tb427.05.1120	Tb427.05.1120	50	18189	CGAGAC	CGAGAC	626	12.2	6	6	6	0
Tb427_02_1931_18S_ribosomal_RNA_Antisense_End_2	Tb427_02_1931_18S_ribosomal_RNA_Antisense_End_2	Tb427.05.1120	Tb427.05.1120	50	18189	CGTTGC	CGTTGC	626	12.2	6	6	6	0
Tb427_02_1931_18S_ribosomal_RNA_Antisense_End_2	Tb427_02_1931_18S_ribosomal_RNA_Antisense_End_2	Tb427.05.1120	Tb427.05.1120	50	18189	ACATTC	ACATTC	626	12.2	6	6	6	0
Tb427_02_1931_18S_ribosomal_RNA_Antisense_End_2	Tb427_02_1931_18S_ribosomal_RNA_Antisense_End_2	Tb427.05.1120	Tb427.05.1120	50	18189	GCGACC	GCGACC	626	12.2	6	6	6	0
Tb427_02_1931_18S_ribosomal_RNA_Antisense_End_2	Tb427_02_1931_18S_ribosomal_RNA_Antisense_End_2	Tb427.05.1120	Tb427.05.1120	50	18189	TTCCTC	TTCCTC	626	12.2	6	6	6	0
Tb427_02_1931_18S_ribosomal_RNA_Antisense_End_2	Tb427_02_1931_18S_ribosomal_RNA_Antisense_End_2	Tb427.05.1120	Tb427.05.1120	50	18189	AATTGC	AATTGC	626	12.2	6	6	6	0
Tb427_02_1931_18S_ribosomal_RNA_Antisense_End_2	Tb427_02_1931_18S_ribosomal_RNA_Antisense_End_2	Tb427.05.1120	Tb427.05.1120	50	18189	CGAGAC	CGAGAC	626	12.2	6	6	6	0
Tb427_02_1931_18S_ribosomal_RNA_Antisense_End_2	Tb427_02_1931_18S_ribosomal_RNA_Antisense_End_2	Tb427.05.1120	Tb427.05.1120	50	18189	GACCAA	GACCAA	626	12.2	6	6	6	0
Tb427_02_1931_18S_ribosomal_RNA_Antisense_End_2	Tb427_02_1931_18S_ribosomal_RNA_Antisense_End_2	Tb427.05.1120	Tb427.05.1120	50	18189	GCGACC	GCGACC	626	12.2	6	6	6	0
Tb427_02_1931_18S_ribosomal_RNA_Antisense_End_2	Tb427_02_1931_18S_ribosomal_RNA_Antisense_End_2	Tb427.05.1120	Tb427.05.1120	50	18189	TCGTTG	TCGTTG	626	12.2	6	6	6	0
Tb427_02_1931_18S_ribosomal_RNA_Antisense_End_2	Tb427_02_1931_18S_ribosomal_RNA_Antisense_End_2	Tb427.05.1120	Tb427.05.1120	50	18189	ATTCCT	ATTCCT	626	12.2	6	6	6	0
Tb427_02_1931_18S_ribosomal_RNA_Antisense_End_2	Tb427_02_1931_18S_ribosomal_RNA_Antisense_End_2	Tb427.05.1120	Tb427.05.1120	50	18189	TCGTTG	TCGTTG	626	12.2	6	6	6	0
Tb427_02_1931_18S_ribosomal_RNA_Antisense_End_2	Tb427_02_1931_18S_ribosomal_RNA_Antisense_End_2	Tb427.05.1120	Tb427.05.1120	50	18189	GTTGCG	GTTGCG	626	12.2	6	6	6	0
Tb427_02_1931_18S_ribosomal_RNA_Antisense_End_2	Tb427_02_1931_18S_ribosomal_RNA_Antisense_End_2	Tb427.05.1120	Tb427.05.1120	50	18189	TGCAAT	TGCAAT	626	12.2	6	6	6	0
Tb427_02_1931_18S_ribosomal_RNA_Antisense_End_2	Tb427_02_1931_18S_ribosomal_RNA_Antisense_End_2	Tb427.05.1120	Tb427.05.1120	50	18189	ATTGCA	ATTGCA	626	12.2	6	6	6	0
Tb427_02_1931_18S_ribosomal_RNA_Antisense_End_2	Tb427_02_1931_18S_ribosomal_RNA_Antisense_End_2	Tb427.05.1120	Tb427.05.1120	50	18189	ACATTC	ACATTC	626	12.2	6	6	6	0
Tb427_02_1931_18S_ribosomal_RNA_Antisense_End_2	Tb427_02_1931_18S_ribosomal_RNA_Antisense_End_2	Tb427.05.1120	Tb427.05.1120	50	18189	GGTCCC	GGTCCC	626	12.2	6	6	6	0
Tb427_02_1931_18S_ribosomal_RNA_Antisense_End_2	Tb427_02_1931_18S_ribosomal_RNA_Antisense_End_2	Tb427.05.1120	Tb427.05.1120	50	18189	CGTTGC	CGTTGC	626	12.2	6	6	6	0
Tb427_02_1931_18S_ribosomal_RNA_Antisense_End_2	Tb427_02_1931_18S_ribosomal_RNA_Antisense_End_2	Tb427.05.1120	Tb427.05.1120	50	18189	GTCCCA	GTCCCA	626	12.2	6	6	6	0
Tb427_02_1931_18S_ribosomal_RNA_Antisense_End_2	Tb427_02_1931_18S_ribosomal_RNA_Antisense_End_2	Tb427.05.1120	Tb427.05.1120	50	18189	TCGTTG	TCGTTG	626	12.2	6	6	6	0
Tb427_02_1931_18S_ribosomal_RNA_Antisense_End_2	Tb427_02_1931_18S_ribosomal_RNA_Antisense_End_2	Tb427.05.1120	Tb427.05.1120	50	18189	CTCGGT	CTCGGT	626	12.2	6	6	6	0
Tb427_02_1931_18S_ribosomal_RNA_Antisense_End_2	Tb427_02_1931_18S_ribosomal_RNA_Antisense_End_2	Tb427.05.1120	Tb427.05.1120	50	18189	TCCTCG	TCCTCG	626	12.2	6	6	6	0
Tb427_02_1931_18S_ribosomal_RNA_Antisense_End_2	Tb427_02_1931_18S_ribosomal_RNA_Antisense_End_2	Tb427.05.1120	Tb427.05.1120	50	18189	TTCCTC	TTCCTC	626	12.2	6	6	6	0
Tb427_02_1931_18S_ribosomal_RNA_Antisense_End_2	Tb427_02_1931_18S_ribosomal_RNA_Antisense_End_2	Tb427.05.1120	Tb427.05.1120	50	18189	TTGCAA	TTGCAA	626	12.2	6	6	6	0
Tb427_02_1931_18S_ribosomal_RNA_Antisense_End_2	Tb427_02_1931_18S_ribosomal_RNA_Antisense_End_2	Tb427.05.1120	Tb427.05.1120	50	18189	TCCTCG	TCCTCG	626	12.2	6	6	6	0
Tb427_02_1931_18S_ribosomal_RNA_Antisense_End_2	Tb427_02_1931_18S_ribosomal_RNA_Antisense_End_2	Tb427.05.1120	Tb427.05.1120	50	18189	GGTCCC	GGTCCC	626	12.2	6	6	6	0
Tb427_02_1931_18S_ribosomal_RNA_Antisense_End_2	Tb427_02_1931_18S_ribosomal_RNA_Antisense_End_2	Tb427.05.1120	Tb427.05.1120	50	18189	TTCCTC	TTCCTC	626	12.2	6	6	6	0
Tb427_02_1931_18S_ribosomal_RNA_Antisense_End_2	Tb427_02_1931_18S_ribosomal_RNA_Antisense_End_2	Tb427.05.1120	Tb427.05.1120	50	18189	GCGACC	GCGACC	626	12.2	6	6	6	0
Tb427_02_1931_18S_ribosomal_RNA_Antisense_End_2	Tb427_02_1931_18S_ribosomal_RNA_Antisense_End_2	Tb427.05.1120	Tb427.05.1120	50	18189	AGACAT	AGACAT	626	12.2	6	6	6	0
Tb427_02_1931_18S_ribosomal_RNA_Antisense_End_2	Tb427_02_1931_18S_ribosomal_RNA_Antisense_End_2	Tb427.05.1120	Tb427.05.1120	50	18189	TGCGCG	TGCGCG	626	12.2	6	6	6	0
Tb427_02_1931_18S_ribosomal_RNA_Antisense_End_2	Tb427_02_1931_18S_ribosomal_RNA_Antisense_End_2	Tb427.05.1120	Tb427.05.1120	50	18189	TGCGCG	TGCGCG	626	12.2	6	6	6	0
Tb427_02_1931_18S_ribosomal_RNA_Antisense_End_2	Tb427_02_1931_18S_ribosomal_RNA_Antisense_End_2	Tb427.05.1120	Tb427.05.1120	50	18189	ACCAAT	ACCAAT	626	12.2	6	6	6	0
Tb427_02_1931_18S_ribosomal_RNA_Antisense_End_2	Tb427_02_1931_18S_ribosomal_RNA_Antisense_End_2	Tb427.05.1120	Tb427.05.1120	50	18189	ATTCCT	ATTCCT	626	12.2	6	6	6	0
Tb427_02_1931_18S_ribosomal_RNA_Antisense_End_2	Tb427_02_1931_18S_ribosomal_RNA_Antisense_End_2	Tb427.05.1120	Tb427.05.1120	50	18189	GAGACA	GAGACA	626	12.2	6	6	6	0
Tb427_02_1931_18S_ribosomal_RNA_Antisense_End_2	Tb427_02_1931_18S_ribosomal_RNA_Antisense_End_2	Tb427.05.1120	Tb427.05.1120	50	18189	ACGAGA	ACGAGA	626	12.2	6	6	6	0
Tb427_02_1931_18S_ribosomal_RNA_Antisense_End_2	Tb427_02_1931_18S_ribosomal_RNA_Antisense_End_2	Tb427.05.1120	Tb427.05.1120	50	18189	GAGACA	GAGACA	626	12.2	6	6	6	0
Tb427_02_1931_18S_ribosomal_RNA_Antisense_End_2	Tb427_02_1931_18S_ribosomal_RNA_Antisense_End_2	Tb427.05.1120	Tb427.05.1120	50	18189	GTCCCA	GTCCCA	626	12.2	6	6	6	0
Tb427_02_1931_18S_ribosomal_RNA_Antisense_End_2	Tb427_02_1931_18S_ribosomal_RNA_Antisense_End_2	Tb427.05.1120	Tb427.05.1120	50	18189	GTTGCG	GTTGCG	626	12.2	6	6	6	0
Tb427_02_1931_18S_ribosomal_RNA_Antisense_End_2	Tb427_02_1931_18S_ribosomal_RNA_Antisense_End_2	Tb427.05.1120	Tb427.05.1120	50	18189	GTCCCA	GTCCCA	626	12.2	6	6	6	0
Tb427_02_1931_18S_ribosomal_RNA_Antisense_End_2	Tb427_02_1931_18S_ribosomal_RNA_Antisense_End_2	Tb427.05.1120	Tb427.05.1120	50	18189	TGCGCG	TGCGCG	626	12.2	6	6	6	0
Tb427_02_1931_18S_ribosomal_RNA_Antisense_End_2	Tb427_02_1931_18S_ribosomal_RNA_Antisense_End_2	Tb427.05.1120	Tb427.05.1120	50	18189	CGAGAC	CGAGAC	626	12.2	6	6	6	0
Tb427_02_1931_18S_ribosomal_RNA_Antisense_End_2	Tb427_02_1931_18S_ribosomal_RNA_Antisense_End_2	Tb427.05.1120	Tb427.05.1120	50	18189	TTCCTC	TTCCTC	626	12.2	6	6	6	0
Tb427_02_1931_18S_ribosomal_RNA_Antisense_End_2	Tb427_02_1931_18S_ribosomal_RNA_Antisense_End_2	Tb427.05.1120	Tb427.05.1120	50	18189	AATAAT	AATAAT	626	12.2	6	6	6	0
Tb427_02_1931_18S_ribosomal_RNA_Antisense_End_2	Tb427_02_1931_18S_ribosomal_RNA_Antisense_End_2	Tb427.05.1120	Tb427.05.1120	50	18189	ACGAGA	ACGAGA	626	12.2	6	6	6	0
Tb427_02_1931_18S_ribosomal_RNA_Antisense_End_2	Tb427_02_1931_18S_ribosomal_RNA_Antisense_End_2	Tb427.05.1120	Tb427.05.1120	50	18189	GAGACA	GAGACA	626	12.2	6	6	6	0
Tb427_02_1931_18S_ribosomal_RNA_Antisense_End_2	Tb427_02_1931_18S_ribosomal_RNA_Antisense_End_2	Tb427.05.1120	Tb427.05.1120	50	18189	AATTGC	AATTGC	626	12.2	6	6	6	0
Tb427_02_1931_18S_ribosomal_RNA_Antisense_End_2	Tb427_02_1931_18S_ribosomal_RNA_Antisense_End_2	Tb427.05.1120	Tb427.05.1120	50	18189	TCCTCG	TCCTCG	626	12.2	6	6	6	0
Tb427_02_1931_18S_ribosomal_RNA_Antisense_End_2	Tb427_02_1931_18S_ribosomal_RNA_Antisense_End_2	Tb427.05.1120	Tb427.05.1120	50	18189	TTGCAA	TTGCAA	626	12.2	6	6	6	0
Tb427_02_1931_18S_ribosomal_RNA_Antisense_End_2	Tb427_02_1931_18S_ribosomal_RNA_Antisense_End_2	Tb427.05.1120	Tb427.05.1120	50	18189	TTGCAA	TTGCAA	626	12.2	6	6	6	0
Tb427_02_1931_18S_ribosomal_RNA_Antisense_End_2	Tb427_02_1931_18S_ribosomal_RNA_Antisense_End_2	Tb427.05.1120	Tb427.05.1120	50	18189	GTCCCA	GTCCCA	626	12.2	6	6	6	0
Tb427_02_1931_18S_ribosomal_RNA_Antisense_End_2	Tb427_02_1931_18S_ribosomal_RNA_Antisense_End_2	Tb427.BES29.2	Tb427.BES29.2	50	1206	TCCCAA	TCCCAA	626	12.2	6	6	6	0
Tb427_02_1931_18S_ribosomal_RNA_Antisense_End_2	Tb427_02_1931_18S_ribosomal_RNA_Antisense_End_2	Tb427.BES29.2	Tb427.BES29.2	50	1206	GTTGCG	GTTGCG	626	12.2	6	6	6	0
Tb427_02_1931_18S_ribosomal_RNA_Antisense_End_2	Tb427_02_1931_18S_ribosomal_RNA_Antisense_End_2	Tb427.BES29.2	Tb427.BES29.2	50	1206	ATTCCT	ATTCCT	626	12.2	6	6	6	0
Tb427_02_1931_18S_ribosomal_RNA_Antisense_End_2	Tb427_02_1931_18S_ribosomal_RNA_Antisense_End_2	Tb427.BES29.2	Tb427.BES29.2	50	1206	AGACAT	AGACAT	626	12.2	6	6	6	0
Tb427_02_1931_18S_ribosomal_RNA_Antisense_End_2	Tb427_02_1931_18S_ribosomal_RNA_Antisense_End_2	Tb427.BES29.2	Tb427.BES29.2	50	1206	TTCCTC	TTCCTC	626	12.2	6	6	6	0
Tb427_02_1931_18S_ribosomal_RNA_Antisense_End_2	Tb427_02_1931_18S_ribosomal_RNA_Antisense_End_2	Tb427.BES29.2	Tb427.BES29.2	50	1206	TTGCAA	TTGCAA	626	12.2	6	6	6	0
Tb427_02_1931_18S_ribosomal_RNA_Antisense_End_2	Tb427_02_1931_18S_ribosomal_RNA_Antisense_End_2	Tb427.BES29.2	Tb427.BES29.2	50	1206	ACATTC	ACATTC	626	12.2	6	6	6	0
Tb427_02_1931_18S_ribosomal_RNA_Antisense_End_2	Tb427_02_1931_18S_ribosomal_RNA_Antisense_End_2	Tb427.BES29.2	Tb427.BES29.2	50	1206	TTGCAA	TTGCAA	626	12.2	6	6	6	0
Tb427_02_1931_18S_ribosomal_RNA_Antisense_End_2	Tb427_02_1931_18S_ribosomal_RNA_Antisense_End_2	Tb427.BES29.2	Tb427.BES29.2	50	1206	TTGCAA	TTGCAA	626	12.2	6	6	6	0
Tb427_02_1931_18S_ribosomal_RNA_Antisense_End_2	Tb427_02_1931_18S_ribosomal_RNA_Antisense_End_2	Tb427.BES29.2	Tb427.BES29.2	50	1206	TCCTCG	TCCTCG	626	12.2	6	6	6	0
Tb427_02_1931_18S_ribosomal_RNA_Antisense_End_2	Tb427_02_1931_18S_ribosomal_RNA_Antisense_End_2	Tb427.BES29.2	Tb427.BES29.2	50	1206	TTCCTC	TTCCTC	626	12.2	6	6	6	0
Tb427_02_1931_18S_ribosomal_RNA_Antisense_End_2	Tb427_02_1931_18S_ribosomal_RNA_Antisense_End_2	Tb427.BES29.2	Tb427.BES29.2	50	1206	TGCAAT	TGCAAT	626	12.2	6	6	6	0
Tb427_02_1931_18S_ribosomal_RNA_Antisense_End_2	Tb427_02_1931_18S_ribosomal_RNA_Antisense_End_2	Tb427.BES29.2	Tb427.BES29.2	50	1206	TACGAG	TACGAG	626	12.2	6	6	6	0
Tb427_02_1931_18S_ribosomal_RNA_Antisense_End_2	Tb427_02_1931_18S_ribosomal_RNA_Antisense_End_2	Tb427.BES29.2	Tb427.BES29.2	50	1206	CAATAA	CAATAA	626	12.2	6	6	6	0
Tb427_02_1931_18S_ribosomal_RNA_Antisense_End_2	Tb427_02_1931_18S_ribosomal_RNA_Antisense_End_2	Tb427.BES29.2	Tb427.BES29.2	50	1206	TCCCAA	TCCCAA	626	12.2	6	6	6	0
Tb427_02_1931_18S_ribosomal_RNA_Antisense_End_2	Tb427_02_1931_18S_ribosomal_RNA_Antisense_End_2	Tb427.BES126.3	Tb427.BES126.3	50	1203	TCCCAA	TCCCAA	626	12.2	6	6	6	0
Tb427_02_1931_18S_ribosomal_RNA_Antisense_End_2	Tb427_02_1931_18S_ribosomal_RNA_Antisense_End_2	Tb427.BES126.3	Tb427.BES126.3	50	1203	GTTGCG	GTTGCG	626	12.2	6	6	6	0
Tb427_02_1931_18S_ribosomal_RNA_Antisense_End_2	Tb427_02_1931_18S_ribosomal_RNA_Antisense_End_2	Tb427.BES126.3	Tb427.BES126.3	50	1203	ATTCCT	ATTCCT	626	12.2	6	6	6	0
Tb427_02_1931_18S_ribosomal_RNA_Antisense_End_2	Tb427_02_1931_18S_ribosomal_RNA_Antisense_End_2	Tb427.BES126.3	Tb427.BES126.3	50	1203	AGACAT	AGACAT	626	12.2	6	6	6	0
Tb427_02_1931_18S_ribosomal_RNA_Antisense_End_2	Tb427_02_1931_18S_ribosomal_RNA_Antisense_End_2	Tb427.BES126.3	Tb427.BES126.3	50	1203	TTCCTC	TTCCTC	626	12.2	6	6	6	0
Tb427_02_1931_18S_ribosomal_RNA_Antisense_End_2	Tb427_02_1931_18S_ribosomal_RNA_Antisense_End_2	Tb427.BES126.3	Tb427.BES126.3	50	1203	TTGCAA	TTGCAA	626	12.2	6	6	6	0
Tb427_02_1931_18S_ribosomal_RNA_Antisense_End_2	Tb427_02_1931_18S_ribosomal_RNA_Antisense_End_2	Tb427.BES126.3	Tb427.BES126.3	50	1203	ACATTC	ACATTC	626	12.2	6	6	6	0
Tb427_02_1931_18S_ribosomal_RNA_Antisense_End_2	Tb427_02_1931_18S_ribosomal_RNA_Antisense_End_2	Tb427.BES126.3	Tb427.BES126.3	50	1203	TCCTCG	TCCTCG	626	12.2	6	6	6	0
Tb427_02_1931_18S_ribosomal_RNA_Antisense_End_2	Tb427_02_1931_18S_ribosomal_RNA_Antisense_End_2	Tb427.BES126.3	Tb427.BES126.3	50	1203	TTCCTC	TTCCTC	626	12.2	6	6	6	0
Tb427_02_1931_18S_ribosomal_RNA_Antisense_End_2	Tb427_02_1931_18S_ribosomal_RNA_Antisense_End_2	Tb427.BES126.3	Tb427.BES126.3	50	1203	CAATAA	CAATAA	626	12.2	6	6	6	0
Tb427_02_1931_18S_ribosomal_RNA_Antisense_End_2	Tb427_02_1931_18S_ribosomal_RNA_Antisense_End_2	Tb427.BES126.3	Tb427.BES126.3	50	1203	TACGAG	TACGAG	626	12.2	6	6	6	0
Tb427_02_1931_18S_ribosomal_RNA_Antisense_End_2	Tb427_02_1931_18S_ribosomal_RNA_Antisense_End_2	Tb427.BES126.3	Tb427.BES126.3	50	1203	CAATAA	CAATAA	626	12.2	6	6	6	0
Tb427_02_1931_18S_ribosomal_RNA_Antisense_End_2	Tb427_02_1931_18S_ribosomal_RNA_Antisense_End_2	Tb427.BES126.3	Tb427.BES126.3	50	1203	TCCCAA	TCCCAA	626	12.2	6	6	6	0
Tb427_02_1931_18S_ribosomal_RNA_Antisense_End_2	Tb427_02_1931_18S_ribosomal_RNA_Antisense_End_2	Tb427tmp.160.0840	Tb427tmp.160.0840	50	1080	CCAATA	CCAATA	626	12.2	6	6	6	0
Tb427_02_1931_18S_ribosomal_RNA_Antisense_End_2	Tb427_02_1931_18S_ribosomal_RNA_Antisense_End_2	Tb427tmp.160.0840	Tb427tmp.160.0840	50	1080	CAATAC	CAATAC	626	12.2	6	6	6	0
Tb427_02_1931_18S_ribosomal_RNA_Antisense_End_2	Tb427_02_1931_18S_ribosomal_RNA_Antisense_End_2	Tb427tmp.160.0840	Tb427tmp.160.0840	50	1080	TCGTTG	TCGTTG	626	12.2	6	6	6	0
Tb427_02_1931_18S_ribosomal_RNA_Antisense_End_2	Tb427_02_1931_18S_ribosomal_RNA_Antisense_End_2	Tb427tmp.160.0840	Tb427tmp.160.0840	50	1080	TCGTTG	TCGTTG	626	12.2	6	6	6	0
Tb427_02_1931_18S_ribosomal_RNA_Antisense_End_2	Tb427_02_1931_18S_ribosomal_RNA_Antisense_End_2	Tb427tmp.160.0840	Tb427tmp.160.0840	50	1080	TTCCTC	TTCCTC	626	12.2	6	6	6	0
Tb427_02_1931_18S_ribosomal_RNA_Antisense_End_2	Tb427_02_1931_18S_ribosomal_RNA_Antisense_End_2	Tb427tmp.160.0840	Tb427tmp.160.0840	50	1080	AATACT	AATACT	626	12.2	6	6	6	0
Tb427_02_1931_18S_ribosomal_RNA_Antisense_End_2	Tb427_02_1931_18S_ribosomal_RNA_Antisense_End_2	Tb427tmp.160.0840	Tb427tmp.160.0840	50	1080	ATTCCT	ATTCCT	626	12.2	6	6	6	0
Tb427_02_1931_18S_ribosomal_RNA_Antisense_End_2	Tb427_02_1931_18S_ribosomal_RNA_Antisense_End_2	Tb427tmp.160.0840	Tb427tmp.160.0840	50	1080	CAATAC	CAATAC	626	12.2	6	6	6	0
Tb427_02_1931_18S_ribosomal_RNA_Antisense_End_2	Tb427_02_1931_18S_ribosomal_RNA_Antisense_End_2	Tb427tmp.02.4690	Tb427tmp.02.4690	50	591	GTCCCA	GTCCCA	626	12.2	6	6	6	0
Tb427_02_1931_18S_ribosomal_RNA_Antisense_End_2	Tb427_02_1931_18S_ribosomal_RNA_Antisense_End_2	Tb427tmp.02.4690	Tb427tmp.02.4690	50	591	GAGACA	GAGACA	626	12.2	6	6	6	0
Tb427_02_1931_18S_ribosomal_RNA_Antisense_End_2	Tb427_02_1931_18S_ribosomal_RNA_Antisense_End_2	Tb427tmp.02.4690	Tb427tmp.02.4690	50	591	ACGAGA	ACGAGA	626	12.2	6	6	6	0
Tb427_02_1931_18S_ribosomal_RNA_Antisense_End_2	Tb427_02_1931_18S_ribosomal_RNA_Antisense_End_2	Tb427tmp.02.4690	Tb427tmp.02.4690	50	591	CTCGTT	CTCGTT	626	12.2	6	6	6	0
Tb427_02_1931_18S_ribosomal_RNA_Antisense_End_2	Tb427_02_1931_18S_ribosomal_RNA_Antisense_End_2	Tb427tmp.02.4690	Tb427tmp.02.4690	50	591	ACGAGA	ACGAGA	626	12.2	6	6	6	0
Tb427_02_1931_18S_ribosomal_RNA_Antisense_End_2	Tb427_02_1931_18S_ribosomal_RNA_Antisense_End_2	Tb427tmp.02.4690	Tb427tmp.02.4690	50	591	AATAAT	AATAAT	626	12.2	6	6	6	0
Tb427_02_1931_18S_ribosomal_RNA_Antisense_End_2	Tb427_02_1931_18S_ribosomal_RNA_Antisense_End_2	Tb427tmp.02.4690	Tb427tmp.02.4690	50	591	AATAAT	AATAAT	626	12.2	6	6	6	0
Tb427_02_1931_18S_ribosomal_RNA_Antisense_End_2	Tb427_02_1931_18S_ribosomal_RNA_Antisense_End_2	Tb427tmp.02.4690	Tb427tmp.02.4690	50	591	GCGACC	GCGACC	626	12.2	6	6	6	0
Tb427_02_1931_18S_ribosomal_RNA_Antisense_End_2	Tb427_02_1931_18S_ribosomal_RNA_Antisense_End_2	Tb427.BES126.2	Tb427.BES126.2	50	1023	TCCCAA	TCCCAA	626	12.2	6	6	6	0
Tb427_02_1931_18S_ribosomal_RNA_Antisense_End_2	Tb427_02_1931_18S_ribosomal_RNA_Antisense_End_2	Tb427.BES126.2	Tb427.BES126.2	50	1023	AATAAT	AATAAT	626	12.2	6	6	6	0
Tb427_02_1931_18S_ribosomal_RNA_Antisense_End_2	Tb427_02_1931_18S_ribosomal_RNA_Antisense_End_2	Tb427.BES126.2	Tb427.BES126.2	50	1023	GTTGCG	GTTGCG	626	12.2	6	6	6	0
Tb427_02_1931_18S_ribosomal_RNA_Antisense_End_2	Tb427_02_1931_18S_ribosomal_RNA_Antisense_End_2	Tb427.BES126.2	Tb427.BES126.2	50	1023	ATTCCT	ATTCCT	626	12.2	6	6	6	0
Tb427_02_1931_18S_ribosomal_RNA_Antisense_End_2	Tb427_02_1931_18S_ribosomal_RNA_Antisense_End_2	Tb427.BES126.2	Tb427.BES126.2	50	1023	AGACAT	AGACAT	626	12.2	6	6	6	0
Tb427_02_1931_18S_ribosomal_RNA_Antisense_End_2	Tb427_02_1931_18S_ribosomal_RNA_Antisense_End_2	Tb427.BES126.2	Tb427.BES126.2	50	1023	TTCCTC	TTCCTC	626	12.2	6	6	6	0
Tb427_02_1931_18S_ribosomal_RNA_Antisense_End_2	Tb427_02_1931_18S_ribosomal_RNA_Antisense_End_2	Tb427.BES126.2	Tb427.BES126.2	50	1023	TTGCAA	TTGCAA	626	12.2	6	6	6	0
Tb427_02_1931_18S_ribosomal_RNA_Antisense_End_2	Tb427_02_1931_18S_ribosomal_RNA_Antisense_End_2	Tb427.BES126.2	Tb427.BES126.2	50	1023	TTGCAA	TTGCAA	626	12.2	6	6	6	0
Tb427_02_1931_18S_ribosomal_RNA_Antisense_End_2	Tb427_02_1931_18S_ribosomal_RNA_Antisense_End_2	Tb427.BES126.2	Tb427.BES126.2	50	1023	ACATTC	ACATTC	626	12.2	6	6	6	0
Tb427_02_1931_18S_ribosomal_RNA_Antisense_End_2	Tb427_02_1931_18S_ribosomal_RNA_Antisense_End_2	Tb427.BES126.2	Tb427.BES126.2	50	1023	TTGCAA	TTGCAA	626	12.2	6	6	6	0
Tb427_02_1931_18S_ribosomal_RNA_Antisense_End_2	Tb427_02_1931_18S_ribosomal_RNA_Antisense_End_2	Tb427.BES126.2	Tb427.BES126.2	50	1023	TTGCAA	TTGCAA	626	12.2	6	6	6	0
Tb427_02_1931_18S_ribosomal_RNA_Antisense_End_2	Tb427_02_1931_18S_ribosomal_RNA_Antisense_End_2	Tb427.BES126.2	Tb427.BES126.2	50	1023	GTTGCG	GTTGCG	626	12.2	6	6	6	0
Tb427_02_1931_18S_ribosomal_RNA_Antisense_End_2	Tb427_02_1931_18S_ribosomal_RNA_Antisense_End_2	Tb427.BES126.2	Tb427.BES126.2	50	1023	TACGAG	TACGAG	626	12.2	6	6	6	0
Tb427_02_1931_18S_ribosomal_RNA_Antisense_End_2	Tb427_02_1931_18S_ribosomal_RNA_Antisense_End_2	Tb427.07.6600	Tb427.07.6600	50	807	ACGAGA	ACGAGA	626	12.2	6	6	6	0
Tb427_02_1931_18S_ribosomal_RNA_Antisense_End_2	Tb427_02_1931_18S_ribosomal_RNA_Antisense_End_2	Tb427.07.6600	Tb427.07.6600	50	807	CCAATA	CCAATA	626	12.2	6	6	6	0
Tb427_02_1931_18S_ribosomal_RNA_Antisense_End_2	Tb427_02_1931_18S_ribosomal_RNA_Antisense_End_2	Tb427.07.6600	Tb427.07.6600	50	807	AATACT	AATACT	626	12.2	6	6	6	0
Tb427_02_1931_18S_ribosomal_RNA_Antisense_End_2	Tb427_02_1931_18S_ribosomal_RNA_Antisense_End_2	Tb427.07.6600	Tb427.07.6600	50	807	TACGAG	TACGAG	626	12.2	6	6	6	0
Tb427_02_1931_18S_ribosomal_RNA_Antisense_End_2	Tb427_02_1931_18S_ribosomal_RNA_Antisense_End_2	Tb427.07.6600	Tb427.07.6600	50	807	GCGCGA	GCGCGA	626	12.2	6	6	6	0
Tb427_02_1931_18S_ribosomal_RNA_Antisense_End_2	Tb427_02_1931_18S_ribosomal_RNA_Antisense_End_2	Tb427.07.6600	Tb427.07.6600	50	807	ACCAAT	ACCAAT	626	12.2	6	6	6	0
Tb427_02_1931_18S_ribosomal_RNA_Antisense_End_2	Tb427_02_1931_18S_ribosomal_RNA_Antisense_End_2	Tb427tmp.01.5570	Tb427tmp.01.5570	50	789	TCCCAA	TCCCAA	626	12.2	6	6	6	0
Tb427_02_1931_18S_ribosomal_RNA_Antisense_End_2	Tb427_02_1931_18S_ribosomal_RNA_Antisense_End_2	Tb427tmp.01.5570	Tb427tmp.01.5570	50	789	TTCCTC	TTCCTC	626	12.2	6	6	6	0
Tb427_02_1931_18S_ribosomal_RNA_Antisense_End_2	Tb427_02_1931_18S_ribosomal_RNA_Antisense_End_2	Tb427tmp.01.5570	Tb427tmp.01.5570	50	789	TCGTTG	TCGTTG	626	12.2	6	6	6	0
Tb427_02_1931_18S_ribosomal_RNA_Antisense_End_2	Tb427_02_1931_18S_ribosomal_RNA_Antisense_End_2	Tb427tmp.01.5570	Tb427tmp.01.5570	50	789	TTGCGC	TTGCGC	626	12.2	6	6	6	0
Tb427_02_1931_18S_ribosomal_RNA_Antisense_End_2	Tb427_02_1931_18S_ribosomal_RNA_Antisense_End_2	Tb427tmp.01.5570	Tb427tmp.01.5570	50	789	ACTCGG	ACTCGG	626	12.2	6	6	6	0
Tb427_02_1931_18S_ribosomal_RNA_Antisense_End_2	Tb427_02_1931_18S_ribosomal_RNA_Antisense_End_2	Tb427tmp.01.5570	Tb427tmp.01.5570	50	789	CGGTCC	CGGTCC	626	12.2	6	6	6	0
Tb427_02_1931_18S_ribosomal_RNA_Antisense_End_2	Tb427_02_1931_18S_ribosomal_RNA_Antisense_End_2	Tb427tmp.01.5570	Tb427tmp.01.5570	50	789	GCGCGA	GCGCGA	626	12.2	6	6	6	0
Tb427_02_1931_18S_ribosomal_RNA_Antisense_End_2	Tb427_02_1931_18S_ribosomal_RNA_Antisense_End_2	Tb427tmp.01.5590	Tb427tmp.01.5590	50	840	TCCCAA	TCCCAA	626	12.2	6	6	6	0
Tb427_02_1931_18S_ribosomal_RNA_Antisense_End_2	Tb427_02_1931_18S_ribosomal_RNA_Antisense_End_2	Tb427tmp.01.5590	Tb427tmp.01.5590	50	840	TTCCTC	TTCCTC	626	12.2	6	6	6	0
Tb427_02_1931_18S_ribosomal_RNA_Antisense_End_2	Tb427_02_1931_18S_ribosomal_RNA_Antisense_End_2	Tb427tmp.01.5590	Tb427tmp.01.5590	50	840	TCGTTG	TCGTTG	626	12.2	6	6	6	0
Tb427_02_1931_18S_ribosomal_RNA_Antisense_End_2	Tb427_02_1931_18S_ribosomal_RNA_Antisense_End_2	Tb427tmp.01.5590	Tb427tmp.01.5590	50	840	TTGCGC	TTGCGC	626	12.2	6	6	6	0
Tb427_02_1931_18S_ribosomal_RNA_Antisense_End_2	Tb427_02_1931_18S_ribosomal_RNA_Antisense_End_2	Tb427tmp.01.5590	Tb427tmp.01.5590	50	840	ACTCGG	ACTCGG	626	12.2	6	6	6	0
Tb427_02_1931_18S_ribosomal_RNA_Antisense_End_2	Tb427_02_1931_18S_ribosomal_RNA_Antisense_End_2	Tb427tmp.01.5590	Tb427tmp.01.5590	50	840	CGGTCC	CGGTCC	626	12.2	6	6	6	0
Tb427_02_1931_18S_ribosomal_RNA_Antisense_End_2	Tb427_02_1931_18S_ribosomal_RNA_Antisense_End_2	Tb427tmp.01.5590	Tb427tmp.01.5590	50	840	GCGCGA	GCGCGA	626	12.2	6	6	6	0
Tb427_02_1931_18S_ribosomal_RNA_Antisense_End_2	Tb427_02_1931_18S_ribosomal_RNA_Antisense_End_2	Tb427tmp.18.0001	Tb427tmp.18.0001	50	4311	CGCGAC	CGCGAC	626	12.2	6	6	6	0
Tb427_02_1931_18S_ribosomal_RNA_Antisense_End_2	Tb427_02_1931_18S_ribosomal_RNA_Antisense_End_2	Tb427tmp.18.0001	Tb427tmp.18.0001	50	4311	CAATAC	CAATAC	626	12.2	6	6	6	0
Tb427_02_1931_18S_ribosomal_RNA_Antisense_End_2	Tb427_02_1931_18S_ribosomal_RNA_Antisense_End_2	Tb427tmp.18.0001	Tb427tmp.18.0001	50	4311	CGAGAC	CGAGAC	626	12.2	6	6	6	0
Tb427_02_1931_18S_ribosomal_RNA_Antisense_End_2	Tb427_02_1931_18S_ribosomal_RNA_Antisense_End_2	Tb427tmp.18.0001	Tb427tmp.18.0001	50	4311	TGCAAT	TGCAAT	626	12.2	6	6	6	0
Tb427_02_1931_18S_ribosomal_RNA_Antisense_End_2	Tb427_02_1931_18S_ribosomal_RNA_Antisense_End_2	Tb427tmp.18.0001	Tb427tmp.18.0001	50	4311	ATTGCA	ATTGCA	626	12.2	6	6	6	0
Tb427_02_1931_18S_ribosomal_RNA_Antisense_End_2	Tb427_02_1931_18S_ribosomal_RNA_Antisense_End_2	Tb427tmp.18.0001	Tb427tmp.18.0001	50	4311	CTCGGT	CTCGGT	626	12.2	6	6	6	0
Tb427_02_1931_18S_ribosomal_RNA_Antisense_End_2	Tb427_02_1931_18S_ribosomal_RNA_Antisense_End_2	Tb427tmp.18.0001	Tb427tmp.18.0001	50	4311	CGCGAC	CGCGAC	626	12.2	6	6	6	0
Tb427_02_1931_18S_ribosomal_RNA_Antisense_End_2	Tb427_02_1931_18S_ribosomal_RNA_Antisense_End_2	Tb427tmp.18.0001	Tb427tmp.18.0001	50	4311	AGACAT	AGACAT	626	12.2	6	6	6	0
Tb427_02_1931_18S_ribosomal_RNA_Antisense_End_2	Tb427_02_1931_18S_ribosomal_RNA_Antisense_End_2	Tb427tmp.18.0001	Tb427tmp.18.0001	50	4311	TACGAG	TACGAG	626	12.2	6	6	6	0
Tb427_02_1931_18S_ribosomal_RNA_Antisense_End_2	Tb427_02_1931_18S_ribosomal_RNA_Antisense_End_2	Tb427tmp.18.0001	Tb427tmp.18.0001	50	4311	CCTCGT	CCTCGT	626	12.2	6	6	6	0
Tb427_02_1931_18S_ribosomal_RNA_Antisense_End_2	Tb427_02_1931_18S_ribosomal_RNA_Antisense_End_2	Tb427tmp.18.0001	Tb427tmp.18.0001	50	4311	CAATAC	CAATAC	626	12.2	6	6	6	0
Tb427_02_1931_18S_ribosomal_RNA_Antisense_End_2	Tb427_02_1931_18S_ribosomal_RNA_Antisense_End_2	Tb427tmp.18.0001	Tb427tmp.18.0001	50	4311	CAATAA	CAATAA	626	12.2	6	6	6	0
Tb427_02_1931_18S_ribosomal_RNA_Antisense_End_2	Tb427_02_1931_18S_ribosomal_RNA_Antisense_End_2	Tb427tmp.18.0001	Tb427tmp.18.0001	50	4311	CGTTGC	CGTTGC	626	12.2	6	6	6	0
Tb427_02_1931_18S_ribosomal_RNA_Antisense_End_2	Tb427_02_1931_18S_ribosomal_RNA_Antisense_End_2	Tb427tmp.18.0001	Tb427tmp.18.0001	50	4311	GTTGCG	GTTGCG	626	12.2	6	6	6	0
Tb427_02_1931_18S_ribosomal_RNA_Antisense_End_2	Tb427_02_1931_18S_ribosomal_RNA_Antisense_End_2	Tb427.04.1080	Tb427.04.1080	50	1833	GCGACC	GCGACC	626	12.2	6	6	6	0
Tb427_02_1931_18S_ribosomal_RNA_Antisense_End_2	Tb427_02_1931_18S_ribosomal_RNA_Antisense_End_2	Tb427.04.1080	Tb427.04.1080	50	1833	GTTGCG	GTTGCG	626	12.2	6	6	6	0
Tb427_02_1931_18S_ribosomal_RNA_Antisense_End_2	Tb427_02_1931_18S_ribosomal_RNA_Antisense_End_2	Tb427.04.1080	Tb427.04.1080	50	1833	CAATAA	CAATAA	626	12.2	6	6	6	0
Tb427_02_1931_18S_ribosomal_RNA_Antisense_End_2	Tb427_02_1931_18S_ribosomal_RNA_Antisense_End_2	Tb427.04.1080	Tb427.04.1080	50	1833	GCAATA	GCAATA	626	12.2	6	6	6	0
Tb427_02_1931_18S_ribosomal_RNA_Antisense_End_2	Tb427_02_1931_18S_ribosomal_RNA_Antisense_End_2	Tb427.04.1080	Tb427.04.1080	50	1833	GCGCGA	GCGCGA	626	12.2	6	6	6	0
Tb427_02_1931_18S_ribosomal_RNA_Antisense_End_2	Tb427_02_1931_18S_ribosomal_RNA_Antisense_End_2	Tb427.04.1080	Tb427.04.1080	50	1833	TACGAG	TACGAG	626	12.2	6	6	6	0
Tb427_02_1931_18S_ribosomal_RNA_Antisense_End_2	Tb427_02_1931_18S_ribosomal_RNA_Antisense_End_2	Tb427.04.1080	Tb427.04.1080	50	1833	CGACCA	CGACCA	626	12.2	6	6	6	0
Tb427_02_1931_18S_ribosomal_RNA_Antisense_End_2	Tb427_02_1931_18S_ribosomal_RNA_Antisense_End_2	Tb427.04.1080	Tb427.04.1080	50	1833	GGTCCC	GGTCCC	626	12.2	6	6	6	0
Tb427_02_1931_18S_ribosomal_RNA_Antisense_End_2	Tb427_02_1931_18S_ribosomal_RNA_Antisense_End_2	Tb427.04.1080	Tb427.04.1080	50	1833	TCGGTC	TCGGTC	626	12.2	6	6	6	0
Tb427_02_1931_18S_ribosomal_RNA_Antisense_End_2	Tb427_02_1931_18S_ribosomal_RNA_Antisense_End_2	Tb427.04.1080	Tb427.04.1080	50	1833	GGTCCC	GGTCCC	626	12.2	6	6	6	0
Tb427_02_1931_18S_ribosomal_RNA_Antisense_End_2	Tb427_02_1931_18S_ribosomal_RNA_Antisense_End_2	Tb427.04.1080	Tb427.04.1080	50	1833	GGTCCC	GGTCCC	626	12.2	6	6	6	0
Tb427_02_1931_18S_ribosomal_RNA_Antisense_End_2	Tb427_02_1931_18S_ribosomal_RNA_Antisense_End_2	Tb427.04.1080	Tb427.04.1080	50	1833	TACTCG	TACTCG	626	12.2	6	6	6	0
Tb427_02_1931_18S_ribosomal_RNA_Antisense_End_2	Tb427_02_1931_18S_ribosomal_RNA_Antisense_End_2	Tb427.04.1080	Tb427.04.1080	50	1833	AATACT	AATACT	626	12.2	6	6	6	0
Tb427_02_1931_18S_ribosomal_RNA_Antisense_End_2	Tb427_02_1931_18S_ribosomal_RNA_Antisense_End_2	Tb427.04.1080	Tb427.04.1080	50	1833	CCAATA	CCAATA	626	12.2	6	6	6	0
Tb427_02_1931_18S_ribosomal_RNA_Antisense_End_2	Tb427_02_1931_18S_ribosomal_RNA_Antisense_End_2	Tb427.04.1080	Tb427.04.1080	50	1833	TACGAG	TACGAG	626	12.2	6	6	6	0
Tb427_02_1931_18S_ribosomal_RNA_Antisense_End_2	Tb427_02_1931_18S_ribosomal_RNA_Antisense_End_2	Tb427.04.1080	Tb427.04.1080	50	1833	GCGCGA	GCGCGA	626	12.2	6	6	6	0
Tb427_02_1931_18S_ribosomal_RNA_Antisense_End_2	Tb427_02_1931_18S_ribosomal_RNA_Antisense_End_2	Tb427.04.1080	Tb427.04.1080	50	1833	ATAATT	ATAATT	626	12.2	6	6	6	0
Tb427_02_1931_18S_ribosomal_RNA_Antisense_End_2	Tb427_02_1931_18S_ribosomal_RNA_Antisense_End_2	Tb427.04.1080	Tb427.04.1080	50	1833	AGACAT	AGACAT	626	12.2	6	6	6	0
Tb427_02_1931_18S_ribosomal_RNA_Antisense_End_2	Tb427_02_1931_18S_ribosomal_RNA_Antisense_End_2	Tb427.04.1080	Tb427.04.1080	50	1833	TACGAG	TACGAG	626	12.2	6	6	6	0
Tb427_02_1931_18S_ribosomal_RNA_Antisense_End_2	Tb427_02_1931_18S_ribosomal_RNA_Antisense_End_2	Tb427.04.1080	Tb427.04.1080	50	1833	ACATTC	ACATTC	626	12.2	6	6	6	0
Tb427_02_1931_18S_ribosomal_RNA_Antisense_End_2	Tb427_02_1931_18S_ribosomal_RNA_Antisense_End_2	Tb427.04.1080	Tb427.04.1080	50	1833	AGACAT	AGACAT	626	12.2	6	6	6	0
Tb427_02_1931_18S_ribosomal_RNA_Antisense_End_2	Tb427_02_1931_18S_ribosomal_RNA_Antisense_End_2	Tb427.04.1080	Tb427.04.1080	50	1833	CGAGAC	CGAGAC	626	12.2	6	6	6	0
Tb427_02_1931_18S_ribosomal_RNA_Antisense_End_2	Tb427_02_1931_18S_ribosomal_RNA_Antisense_End_2	Tb427.04.1080	Tb427.04.1080	50	1833	CCTCGT	CCTCGT	626	12.2	6	6	6	0
Tb427_02_1931_18S_ribosomal_RNA_Antisense_End_2	Tb427_02_1931_18S_ribosomal_RNA_Antisense_End_2	Tb427.BES56.2	Tb427.BES56.2	50	1203	TCCCAA	TCCCAA	626	12.2	6	6	6	0
Tb427_02_1931_18S_ribosomal_RNA_Antisense_End_2	Tb427_02_1931_18S_ribosomal_RNA_Antisense_End_2	Tb427.BES56.2	Tb427.BES56.2	50	1203	GTTGCG	GTTGCG	626	12.2	6	6	6	0
Tb427_02_1931_18S_ribosomal_RNA_Antisense_End_2	Tb427_02_1931_18S_ribosomal_RNA_Antisense_End_2	Tb427.BES56.2	Tb427.BES56.2	50	1203	ATTCCT	ATTCCT	626	12.2	6	6	6	0
Tb427_02_1931_18S_ribosomal_RNA_Antisense_End_2	Tb427_02_1931_18S_ribosomal_RNA_Antisense_End_2	Tb427.BES56.2	Tb427.BES56.2	50	1203	TTGCAA	TTGCAA	626	12.2	6	6	6	0
Tb427_02_1931_18S_ribosomal_RNA_Antisense_End_2	Tb427_02_1931_18S_ribosomal_RNA_Antisense_End_2	Tb427.BES56.2	Tb427.BES56.2	50	1203	AGACAT	AGACAT	626	12.2	6	6	6	0
Tb427_02_1931_18S_ribosomal_RNA_Antisense_End_2	Tb427_02_1931_18S_ribosomal_RNA_Antisense_End_2	Tb427.BES56.2	Tb427.BES56.2	50	1203	TTCCTC	TTCCTC	626	12.2	6	6	6	0
Tb427_02_1931_18S_ribosomal_RNA_Antisense_End_2	Tb427_02_1931_18S_ribosomal_RNA_Antisense_End_2	Tb427.BES56.2	Tb427.BES56.2	50	1203	TTGCAA	TTGCAA	626	12.2	6	6	6	0
Tb427_02_1931_18S_ribosomal_RNA_Antisense_End_2	Tb427_02_1931_18S_ribosomal_RNA_Antisense_End_2	Tb427.BES56.2	Tb427.BES56.2	50	1203	TTGCAA	TTGCAA	626	12.2	6	6	6	0
Tb427_02_1931_18S_ribosomal_RNA_Antisense_End_2	Tb427_02_1931_18S_ribosomal_RNA_Antisense_End_2	Tb427.BES56.2	Tb427.BES56.2	50	1203	ACATTC	ACATTC	626	12.2	6	6	6	0
Tb427_02_1931_18S_ribosomal_RNA_Antisense_End_2	Tb427_02_1931_18S_ribosomal_RNA_Antisense_End_2	Tb427.BES56.2	Tb427.BES56.2	50	1203	TTGCAA	TTGCAA	626	12.2	6	6	6	0
Tb427_02_1931_18S_ribosomal_RNA_Antisense_End_2	Tb427_02_1931_18S_ribosomal_RNA_Antisense_End_2	Tb427.BES56.2	Tb427.BES56.2	50	1203	TTGCAA	TTGCAA	626	12.2	6	6	6	0
Tb427_02_1931_18S_ribosomal_RNA_Antisense_End_2	Tb427_02_1931_18S_ribosomal_RNA_Antisense_End_2	Tb427.BES56.2	Tb427.BES56.2	50	1203	TCCTCG	TCCTCG	626	12.2	6	6	6	0
Tb427_02_1931_18S_ribosomal_RNA_Antisense_End_2	Tb427_02_1931_18S_ribosomal_RNA_Antisense_End_2	Tb427.BES56.2	Tb427.BES56.2	50	1203	TTCCTC	TTCCTC	626	12.2	6	6	6	0
Tb427_02_1931_18S_ribosomal_RNA_Antisense_End_2	Tb427_02_1931_18S_ribosomal_RNA_Antisense_End_2	Tb427.BES56.2	Tb427.BES56.2	50	1203	TGCAAT	TGCAAT	626	12.2	6	6	6	0
Tb427_02_1931_18S_ribosomal_RNA_Antisense_End_2	Tb427_02_1931_18S_ribosomal_RNA_Antisense_End_2	Tb427.BES56.2	Tb427.BES56.2	50	1203	TACGAG	TACGAG	626	12.2	6	6	6	0
Tb427_02_1931_18S_ribosomal_RNA_Antisense_End_2	Tb427_02_1931_18S_ribosomal_RNA_Antisense_End_2	Tb427.BES56.2	Tb427.BES56.2	50	1203	CAATAA	CAATAA	626	12.2	6	6	6	0
Tb427_02_1931_18S_ribosomal_RNA_Antisense_End_2	Tb427_02_1931_18S_ribosomal_RNA_Antisense_End_2	Tb427.BES56.2	Tb427.BES56.2	50	1203	TCCCAA	TCCCAA	626	12.2	6	6	6	0
Tb427_02_1931_18S_ribosomal_RNA_Antisense_End_2	Tb427_02_1931_18S_ribosomal_RNA_Antisense_End_2	Tb427tmp.01.4820	Tb427tmp.01.4820	50	744	TTGCGC	TTGCGC	626	12.2	6	6	6	0
Tb427_02_1931_18S_ribosomal_RNA_Antisense_End_2	Tb427_02_1931_18S_ribosomal_RNA_Antisense_End_2	Tb427tmp.01.4820	Tb427tmp.01.4820	50	744	GGTCCC	GGTCCC	626	12.2	6	6	6	0
Tb427_02_1931_18S_ribosomal_RNA_Antisense_End_2	Tb427_02_1931_18S_ribosomal_RNA_Antisense_End_2	Tb427tmp.01.4820	Tb427tmp.01.4820	50	744	TTCCTC	TTCCTC	626	12.2	6	6	6	0
Tb427_02_1931_18S_ribosomal_RNA_Antisense_End_2	Tb427_02_1931_18S_ribosomal_RNA_Antisense_End_2	Tb427tmp.01.4820	Tb427tmp.01.4820	50	744	TGCAAT	TGCAAT	626	12.2	6	6	6	0
Tb427_02_1931_18S_ribosomal_RNA_Antisense_End_2	Tb427_02_1931_18S_ribosomal_RNA_Antisense_End_2	Tb427tmp.01.4820	Tb427tmp.01.4820	50	744	ATTGCA	ATTGCA	626	12.2	6	6	6	0
Tb427_02_1931_18S_ribosomal_RNA_Antisense_End_2	Tb427_02_1931_18S_ribosomal_RNA_Antisense_End_2	Tb427tmp.01.4820	Tb427tmp.01.4820	50	744	CCTCGT	CCTCGT	626	12.2	6	6	6	0
Tb427_02_1931_18S_ribosomal_RNA_Antisense_End_2	Tb427_02_1931_18S_ribosomal_RNA_Antisense_End_2	Tb427tmp.01.4820	Tb427tmp.01.4820	50	744	CAATAA	CAATAA	626	12.2	6	6	6	0
Tb427_02_1931_18S_ribosomal_RNA_Antisense_End_2	Tb427_02_1931_18S_ribosomal_RNA_Antisense_End_2	Tb427tmp.02.4700	Tb427tmp.02.4700	50	759	GCGCGA	GCGCGA	626	12.2	6	6	6	0
Tb427_02_1931_18S_ribosomal_RNA_Antisense_End_2	Tb427_02_1931_18S_ribosomal_RNA_Antisense_End_2	Tb427tmp.02.4700	Tb427tmp.02.4700	50	759	TTGCGC	TTGCGC	626	12.2	6	6	6	0
Tb427_02_1931_18S_ribosomal_RNA_Antisense_End_2	Tb427_02_1931_18S_ribosomal_RNA_Antisense_End_2	Tb427tmp.02.4700	Tb427tmp.02.4700	50	759	CGCGAC	CGCGAC	626	12.2	6	6	6	0
Tb427_02_1931_18S_ribosomal_RNA_Antisense_End_2	Tb427_02_1931_18S_ribosomal_RNA_Antisense_End_2	Tb427tmp.02.4700	Tb427tmp.02.4700	50	759	ACATTC	ACATTC	626	12.2	6	6	6	0
Tb427_02_1931_18S_ribosomal_RNA_Antisense_End_2	Tb427_02_1931_18S_ribosomal_RNA_Antisense_End_2	Tb427tmp.02.4700	Tb427tmp.02.4700	50	759	ATTCCT	ATTCCT	626	12.2	6	6	6	0
Tb427_02_1931_18S_ribosomal_RNA_Antisense_End_2	Tb427_02_1931_18S_ribosomal_RNA_Antisense_End_2	Tb427tmp.02.4700	Tb427tmp.02.4700	50	759	GACATT	GACATT	626	12.2	6	6	6	0
Tb427_02_1931_18S_ribosomal_RNA_Antisense_End_2	Tb427_02_1931_18S_ribosomal_RNA_Antisense_End_2	Tb427tmp.02.4700	Tb427tmp.02.4700	50	759	GACATT	GACATT	626	12.2	6	6	6	0
Tb427_02_1931_18S_ribosomal_RNA_Antisense_End_2	Tb427_02_1931_18S_ribosomal_RNA_Antisense_End_2	Tb427tmp.02.4700	Tb427tmp.02.4700	50	759	CAATAC	CAATAC	626	12.2	6	6	6	0
Tb427_02_1931_18S_ribosomal_RNA_Antisense_End_2	Tb427_02_1931_18S_ribosomal_RNA_Antisense_End_2	Tb427tmp.02.4700	Tb427tmp.02.4700	50	759	TTCCTC	TTCCTC	626	12.2	6	6	6	0
Tb427_02_1931_18S_ribosomal_RNA_Antisense_End_2	Tb427_02_1931_18S_ribosomal_RNA_Antisense_End_2	Tb427tmp.02.4700	Tb427tmp.02.4700	50	759	ATTGCA	ATTGCA	626	12.2	6	6	6	0
Tb427_02_1931_18S_ribosomal_RNA_Antisense_End_2	Tb427_02_1931_18S_ribosomal_RNA_Antisense_End_2	Tb427tmp.02.4700	Tb427tmp.02.4700	50	759	TTCCTC	TTCCTC	626	12.2	6	6	6	0
Tb427_02_1931_18S_ribosomal_RNA_Antisense_End_2	Tb427_02_1931_18S_ribosomal_RNA_Antisense_End_2	Tb427tmp.211.4540	Tb427tmp.211.4540	50	918	ACATTC	ACATTC	626	12.2	6	6	6	0
Tb427_02_1931_18S_ribosomal_RNA_Antisense_End_2	Tb427_02_1931_18S_ribosomal_RNA_Antisense_End_2	Tb427tmp.211.4540	Tb427tmp.211.4540	50	918	TTGCAA	TTGCAA	626	12.2	6	6	6	0
Tb427_02_1931_18S_ribosomal_RNA_Antisense_End_2	Tb427_02_1931_18S_ribosomal_RNA_Antisense_End_2	Tb427tmp.211.4540	Tb427tmp.211.4540	50	918	TTGCAA	TTGCAA	626	12.2	6	6	6	0
Tb427_02_1931_18S_ribosomal_RNA_Antisense_End_2	Tb427_02_1931_18S_ribosomal_RNA_Antisense_End_2	Tb427tmp.211.4540	Tb427tmp.211.4540	50	918	CATTCC	CATTCC	626	12.2	6	6	6	0
Tb427_02_1931_18S_ribosomal_RNA_Antisense_End_2	Tb427_02_1931_18S_ribosomal_RNA_Antisense_End_2	Tb427tmp.211.4540	Tb427tmp.211.4540	50	918	TCGGTC	TCGGTC	626	12.2	6	6	6	0
Tb427_02_1931_18S_ribosomal_RNA_Antisense_End_2	Tb427_02_1931_18S_ribosomal_RNA_Antisense_End_2	Tb427tmp.211.4540	Tb427tmp.211.4540	50	918	GCGACC	GCGACC	626	12.2	6	6	6	0
Tb427_02_1931_18S_ribosomal_RNA_Antisense_End_2	Tb427_02_1931_18S_ribosomal_RNA_Antisense_End_2	Tb427tmp.211.4540	Tb427tmp.211.4540	50	918	GTCCCA	GTCCCA	626	12.2	6	6	6	0
Tb427_02_1931_18S_ribosomal_RNA_Antisense_End_2	Tb427_02_1931_18S_ribosomal_RNA_Antisense_End_2	Tb427tmp.211.4540	Tb427tmp.211.4540	50	918	CAATAC	CAATAC	626	12.2	6	6	6	0
Tb427_02_1931_18S_ribosomal_RNA_Antisense_End_2	Tb427_02_1931_18S_ribosomal_RNA_Antisense_End_2	Tb427tmp.211.4540	Tb427tmp.211.4540	50	918	TTCCTC	TTCCTC	626	12.2	6	6	6	0
Tb427_02_1931_18S_ribosomal_RNA_Antisense_End_2	Tb427_02_1931_18S_ribosomal_RNA_Antisense_End_2	Tb427tmp.211.4540	Tb427tmp.211.4540	50	918	CAATAA	CAATAA	626	12.2	6	6	6	0
Tb427_02_1931_18S_ribosomal_RNA_Antisense_End_2	Tb427_02_1931_18S_ribosomal_RNA_Antisense_End_2	Tb427.08.4550	Tb427.08.4550	50	552	TTCCTC	TTCCTC	626	12.2	6	6	6	0
Tb427_02_1931_18S_ribosomal_RNA_Antisense_End_2	Tb427_02_1931_18S_ribosomal_RNA_Antisense_End_2	Tb427.08.4550	Tb427.08.4550	50	552	GTTGCG	GTTGCG	626	12.2	6	6	6	0
Tb427_02_1931_18S_ribosomal_RNA_Antisense_End_2	Tb427_02_1931_18S_ribosomal_RNA_Antisense_End_2	Tb427.08.4550	Tb427.08.4550	50	552	CATTCC	CATTCC	626	12.2	6	6	6	0
Tb427_02_1931_18S_ribosomal_RNA_Antisense_End_2	Tb427_02_1931_18S_ribosomal_RNA_Antisense_End_2	Tb427.08.4550	Tb427.08.4550	50	552	ACGAGA	ACGAGA	626	12.2	6	6	6	0
Tb427_02_1931_18S_ribosomal_RNA_Antisense_End_2	Tb427_02_1931_18S_ribosomal_RNA_Antisense_End_2	Tb427.08.4550	Tb427.08.4550	50	552	TCCCAA	TCCCAA	626	12.2	6	6	6	0
Tb427_02_1931_18S_ribosomal_RNA_Antisense_End_2	Tb427_02_1931_18S_ribosomal_RNA_Antisense_End_2	Tb427.08.4550	Tb427.08.4550	50	552	ACATTC	ACATTC	626	12.2	6	6	6	0
Tb427_02_1931_18S_ribosomal_RNA_Antisense_End_2	Tb427_02_1931_18S_ribosomal_RNA_Antisense_End_2	N19B2.180	N19B2.180	50	1017	ACCAAT	ACCAAT	626	12.2	6	6	6	0
Tb427_02_1931_18S_ribosomal_RNA_Antisense_End_2	Tb427_02_1931_18S_ribosomal_RNA_Antisense_End_2	N19B2.180	N19B2.180	50	1017	ATTGCA	ATTGCA	626	12.2	6	6	6	0
Tb427_02_1931_18S_ribosomal_RNA_Antisense_End_2	Tb427_02_1931_18S_ribosomal_RNA_Antisense_End_2	N19B2.180	N19B2.180	50	1017	CAATAA	CAATAA	626	12.2	6	6	6	0
Tb427_02_1931_18S_ribosomal_RNA_Antisense_End_2	Tb427_02_1931_18S_ribosomal_RNA_Antisense_End_2	N19B2.180	N19B2.180	50	1017	TTCCTC	TTCCTC	626	12.2	6	6	6	0
Tb427_02_1931_18S_ribosomal_RNA_Antisense_End_2	Tb427_02_1931_18S_ribosomal_RNA_Antisense_End_2	N19B2.180	N19B2.180	50	1017	TGCAAT	TGCAAT	626	12.2	6	6	6	0
Tb427_02_1931_18S_ribosomal_RNA_Antisense_End_2	Tb427_02_1931_18S_ribosomal_RNA_Antisense_End_2	N19B2.180	N19B2.180	50	1017	TAATTG	TAATTG	626	12.2	6	6	6	0
Tb427_02_1931_18S_ribosomal_RNA_Antisense_End_2	Tb427_02_1931_18S_ribosomal_RNA_Antisense_End_2	N19B2.180	N19B2.180	50	1017	GCAATA	GCAATA	626	12.2	6	6	6	0
Tb427_02_1931_18S_ribosomal_RNA_Antisense_End_2	Tb427_02_1931_18S_ribosomal_RNA_Antisense_End_2	N19B2.180	N19B2.180	50	1017	TCCCAA	TCCCAA	626	12.2	6	6	6	0
Tb427_02_1931_18S_ribosomal_RNA_Antisense_End_2	Tb427_02_1931_18S_ribosomal_RNA_Antisense_End_2	N19B2.180	N19B2.180	50	1017	CGAGAC	CGAGAC	626	12.2	6	6	6	0
Tb427_02_1931_18S_ribosomal_RNA_Antisense_End_2	Tb427_02_1931_18S_ribosomal_RNA_Antisense_End_2	N19B2.180	N19B2.180	50	1017	TCCCAA	TCCCAA	626	12.2	6	6	6	0
Tb427_02_1931_18S_ribosomal_RNA_Antisense_End_2	Tb427_02_1931_18S_ribosomal_RNA_Antisense_End_2	Tb427.08.7260	Tb427.08.7260	50	3087	ACTCGG	ACTCGG	626	12.2	6	6	6	0
Tb427_02_1931_18S_ribosomal_RNA_Antisense_End_2	Tb427_02_1931_18S_ribosomal_RNA_Antisense_End_2	Tb427.08.7260	Tb427.08.7260	50	3087	TCCTCG	TCCTCG	626	12.2	6	6	6	0
Tb427_02_1931_18S_ribosomal_RNA_Antisense_End_2	Tb427_02_1931_18S_ribosomal_RNA_Antisense_End_2	Tb427.08.7260	Tb427.08.7260	50	3087	AATTGC	AATTGC	626	12.2	6	6	6	0
Tb427_02_1931_18S_ribosomal_RNA_Antisense_End_2	Tb427_02_1931_18S_ribosomal_RNA_Antisense_End_2	Tb427.08.7260	Tb427.08.7260	50	3087	TTCCTC	TTCCTC	626	12.2	6	6	6	0
Tb427_02_1931_18S_ribosomal_RNA_Antisense_End_2	Tb427_02_1931_18S_ribosomal_RNA_Antisense_End_2	Tb427.08.7260	Tb427.08.7260	50	3087	TTCCTC	TTCCTC	626	12.2	6	6	6	0
Tb427_02_1931_18S_ribosomal_RNA_Antisense_End_2	Tb427_02_1931_18S_ribosomal_RNA_Antisense_End_2	Tb427.08.7260	Tb427.08.7260	50	3087	TACGAG	TACGAG	626	12.2	6	6	6	0
Tb427_02_1931_18S_ribosomal_RNA_Antisense_End_2	Tb427_02_1931_18S_ribosomal_RNA_Antisense_End_2	Tb427.08.7260	Tb427.08.7260	50	3087	CATTCC	CATTCC	626	12.2	6	6	6	0
Tb427_02_1931_18S_ribosomal_RNA_Antisense_End_2	Tb427_02_1931_18S_ribosomal_RNA_Antisense_End_2	Tb427.08.7260	Tb427.08.7260	50	3087	ACCAAT	ACCAAT	626	12.2	6	6	6	0
Tb427_02_1931_18S_ribosomal_RNA_Antisense_End_2	Tb427_02_1931_18S_ribosomal_RNA_Antisense_End_2	Tb427.08.7260	Tb427.08.7260	50	3087	TTCCTC	TTCCTC	626	12.2	6	6	6	0
Tb427_02_1931_18S_ribosomal_RNA_Antisense_End_2	Tb427_02_1931_18S_ribosomal_RNA_Antisense_End_2	Tb427.08.7260	Tb427.08.7260	50	3087	TGCGCG	TGCGCG	626	12.2	6	6	6	0
Tb427_02_1931_18S_ribosomal_RNA_Antisense_End_2	Tb427_02_1931_18S_ribosomal_RNA_Antisense_End_2	Tb427.08.7260	Tb427.08.7260	50	3087	TTCCTC	TTCCTC	626	12.2	6	6	6	0
Tb427_02_1931_18S_ribosomal_RNA_Antisense_End_2	Tb427_02_1931_18S_ribosomal_RNA_Antisense_End_2	Tb427.08.7260	Tb427.08.7260	50	3087	TGCGCG	TGCGCG	626	12.2	6	6	6	0
Tb427_02_1931_18S_ribosomal_RNA_Antisense_End_2	Tb427_02_1931_18S_ribosomal_RNA_Antisense_End_2	Tb427.08.7260	Tb427.08.7260	50	3087	TTCCTC	TTCCTC	626	12.2	6	6	6	0
Tb427_02_1931_18S_ribosomal_RNA_Antisense_End_2	Tb427_02_1931_18S_ribosomal_RNA_Antisense_End_2	Tb427.08.7260	Tb427.08.7260	50	3087	TTCCTC	TTCCTC	626	12.2	6	6	6	0
Tb427_02_1931_18S_ribosomal_RNA_Antisense_End_2	Tb427_02_1931_18S_ribosomal_RNA_Antisense_End_2	Tb427.08.7260	Tb427.08.7260	50	3087	CGGTCC	CGGTCC	626	12.2	6	6	6	0
Tb427_02_1931_18S_ribosomal_RNA_Antisense_End_2	Tb427_02_1931_18S_ribosomal_RNA_Antisense_End_2	Tb427.08.7260	Tb427.08.7260	50	3087	TCCTCG	TCCTCG	626	12.2	6	6	6	0
Tb427_02_1931_18S_ribosomal_RNA_Antisense_End_2	Tb427_02_1931_18S_ribosomal_RNA_Antisense_End_2	Tb427.08.7260	Tb427.08.7260	50	3087	CGCGAC	CGCGAC	626	12.2	6	6	6	0
Tb427_02_1931_18S_ribosomal_RNA_Antisense_End_2	Tb427_02_1931_18S_ribosomal_RNA_Antisense_End_2	Tb427.08.7260	Tb427.08.7260	50	3087	CTCGTT	CTCGTT	626	12.2	6	6	6	0
Tb427_02_1931_18S_ribosomal_RNA_Antisense_End_2	Tb427_02_1931_18S_ribosomal_RNA_Antisense_End_2	Tb427.08.7260	Tb427.08.7260	50	3087	TTCCTC	TTCCTC	626	12.2	6	6	6	0
Tb427_02_1931_18S_ribosomal_RNA_Antisense_End_2	Tb427_02_1931_18S_ribosomal_RNA_Antisense_End_2	Tb427.08.7260	Tb427.08.7260	50	3087	TAATTG	TAATTG	626	12.2	6	6	6	0
Tb427_02_1931_18S_ribosomal_RNA_Antisense_End_2	Tb427_02_1931_18S_ribosomal_RNA_Antisense_End_2	Tb427.08.7260	Tb427.08.7260	50	3087	CCAATA	CCAATA	626	12.2	6	6	6	0
Tb427_02_1931_18S_ribosomal_RNA_Antisense_End_2	Tb427_02_1931_18S_ribosomal_RNA_Antisense_End_2	Tb427.08.7260	Tb427.08.7260	50	3087	ACATTC	ACATTC	626	12.2	6	6	6	0
Tb427_02_1931_18S_ribosomal_RNA_Antisense_End_2	Tb427_02_1931_18S_ribosomal_RNA_Antisense_End_2	Tb427tmp.v2.0360	Tb427tmp.v2.0360	50	342	ATAATT	ATAATT	626	12.2	6	6	6	0
Tb427_02_1931_18S_ribosomal_RNA_Antisense_End_2	Tb427_02_1931_18S_ribosomal_RNA_Antisense_End_2	Tb427tmp.v2.0360	Tb427tmp.v2.0360	50	342	CCAATA	CCAATA	626	12.2	6	6	6	0
Tb427_02_1931_18S_ribosomal_RNA_Antisense_End_2	Tb427_02_1931_18S_ribosomal_RNA_Antisense_End_2	Tb427tmp.v2.0360	Tb427tmp.v2.0360	50	342	TGCAAT	TGCAAT	626	12.2	6	6	6	0
Tb427_02_1931_18S_ribosomal_RNA_Antisense_End_2	Tb427_02_1931_18S_ribosomal_RNA_Antisense_End_2	Tb427tmp.v2.0360	Tb427tmp.v2.0360	50	342	AATACT	AATACT	626	12.2	6	6	6	0
Tb427_02_1931_18S_ribosomal_RNA_Antisense_End_2	Tb427_02_1931_18S_ribosomal_RNA_Antisense_End_2	Tb427tmp.01.6990	Tb427tmp.01.6990	50	1878	GACATT	GACATT	626	12.2	6	6	6	0
Tb427_02_1931_18S_ribosomal_RNA_Antisense_End_2	Tb427_02_1931_18S_ribosomal_RNA_Antisense_End_2	Tb427tmp.01.6990	Tb427tmp.01.6990	50	1878	GGTCCC	GGTCCC	626	12.2	6	6	6	0
Tb427_02_1931_18S_ribosomal_RNA_Antisense_End_2	Tb427_02_1931_18S_ribosomal_RNA_Antisense_End_2	Tb427tmp.01.6990	Tb427tmp.01.6990	50	1878	GTCCCA	GTCCCA	626	12.2	6	6	6	0
Tb427_02_1931_18S_ribosomal_RNA_Antisense_End_2	Tb427_02_1931_18S_ribosomal_RNA_Antisense_End_2	Tb427tmp.01.6990	Tb427tmp.01.6990	50	1878	CGGTCC	CGGTCC	626	12.2	6	6	6	0
Tb427_02_1931_18S_ribosomal_RNA_Antisense_End_2	Tb427_02_1931_18S_ribosomal_RNA_Antisense_End_2	Tb427tmp.01.6990	Tb427tmp.01.6990	50	1878	ATTGCA	ATTGCA	626	12.2	6	6	6	0
Tb427_02_1931_18S_ribosomal_RNA_Antisense_End_2	Tb427_02_1931_18S_ribosomal_RNA_Antisense_End_2	Tb427tmp.01.6990	Tb427tmp.01.6990	50	1878	TGCAAT	TGCAAT	626	12.2	6	6	6	0
Tb427_02_1931_18S_ribosomal_RNA_Antisense_End_2	Tb427_02_1931_18S_ribosomal_RNA_Antisense_End_2	Tb427tmp.01.6990	Tb427tmp.01.6990	50	1878	ATAATT	ATAATT	626	12.2	6	6	6	0
Tb427_02_1931_18S_ribosomal_RNA_Antisense_End_2	Tb427_02_1931_18S_ribosomal_RNA_Antisense_End_2	Tb427tmp.01.6990	Tb427tmp.01.6990	50	1878	ATTGCA	ATTGCA	626	12.2	6	6	6	0
Tb427_02_1931_18S_ribosomal_RNA_Antisense_End_2	Tb427_02_1931_18S_ribosomal_RNA_Antisense_End_2	Tb427tmp.01.6990	Tb427tmp.01.6990	50	1878	CGAGAC	CGAGAC	626	12.2	6	6	6	0
Tb427_02_1931_18S_ribosomal_RNA_Antisense_End_2	Tb427_02_1931_18S_ribosomal_RNA_Antisense_End_2	Tb427tmp.01.6990	Tb427tmp.01.6990	50	1878	GTCCCA	GTCCCA	626	12.2	6	6	6	0
Tb427_02_1931_18S_ribosomal_RNA_Antisense_End_2	Tb427_02_1931_18S_ribosomal_RNA_Antisense_End_2	Tb427tmp.01.6990	Tb427tmp.01.6990	50	1878	GTCCCA	GTCCCA	626	12.2	6	6	6	0
Tb427_02_1931_18S_ribosomal_RNA_Antisense_End_2	Tb427_02_1931_18S_ribosomal_RNA_Antisense_End_2	Tb427tmp.01.6990	Tb427tmp.01.6990	50	1878	AATACT	AATACT	626	12.2	6	6	6	0
Tb427_02_1931_18S_ribosomal_RNA_Antisense_End_2	Tb427_02_1931_18S_ribosomal_RNA_Antisense_End_2	Tb427tmp.01.6990	Tb427tmp.01.6990	50	1878	AATACT	AATACT	626	12.2	6	6	6	0
Tb427_02_1931_18S_ribosomal_RNA_Antisense_End_2	Tb427_02_1931_18S_ribosomal_RNA_Antisense_End_2	Tb427tmp.01.6990	Tb427tmp.01.6990	50	1878	TACGAG	TACGAG	626	12.2	6	6	6	0
Tb427_02_1931_18S_ribosomal_RNA_Antisense_End_2	Tb427_02_1931_18S_ribosomal_RNA_Antisense_End_2	Tb427tmp.01.6990	Tb427tmp.01.6990	50	1878	ATACTC	ATACTC	626	12.2	6	6	6	0
Tb427_02_1931_18S_ribosomal_RNA_Antisense_End_2	Tb427_02_1931_18S_ribosomal_RNA_Antisense_End_2	Tb427tmp.01.6990	Tb427tmp.01.6990	50	1878	ACGAGA	ACGAGA	626	12.2	6	6	6	0
Tb427_02_1931_18S_ribosomal_RNA_Antisense_End_2	Tb427_02_1931_18S_ribosomal_RNA_Antisense_End_2	Tb427tmp.01.6990	Tb427tmp.01.6990	50	1878	GAGACA	GAGACA	626	12.2	6	6	6	0
Tb427_02_1931_18S_ribosomal_RNA_Antisense_End_2	Tb427_02_1931_18S_ribosomal_RNA_Antisense_End_2	Tb427tmp.01.6990	Tb427tmp.01.6990	50	1878	ATTCCT	ATTCCT	626	12.2	6	6	6	0
Tb427_02_1931_18S_ribosomal_RNA_Antisense_End_2	Tb427_02_1931_18S_ribosomal_RNA_Antisense_End_2	Tb427tmp.01.6990	Tb427tmp.01.6990	50	1878	GTCCCA	GTCCCA	626	12.2	6	6	6	0
Tb427_02_1931_18S_ribosomal_RNA_Antisense_End_2	Tb427_02_1931_18S_ribosomal_RNA_Antisense_End_2	Tb427tmp.01.6990	Tb427tmp.01.6990	50	1878	CGACCA	CGACCA	626	12.2	6	6	6	0
Tb427_02_1931_18S_ribosomal_RNA_Antisense_End_2	Tb427_02_1931_18S_ribosomal_RNA_Antisense_End_2	Tb427.01.3350	Tb427.01.3350	50	522	ATTGCA	ATTGCA	626	12.2	6	6	6	0
Tb427_02_1931_18S_ribosomal_RNA_Antisense_End_2	Tb427_02_1931_18S_ribosomal_RNA_Antisense_End_2	Tb427.01.3350	Tb427.01.3350	50	522	TTCCTC	TTCCTC	626	12.2	6	6	6	0
Tb427_02_1931_18S_ribosomal_RNA_Antisense_End_2	Tb427_02_1931_18S_ribosomal_RNA_Antisense_End_2	Tb427.01.3350	Tb427.01.3350	50	522	ACATTC	ACATTC	626	12.2	6	6	6	0
Tb427_02_1931_18S_ribosomal_RNA_Antisense_End_2	Tb427_02_1931_18S_ribosomal_RNA_Antisense_End_2	Tb427.10.5720	Tb427.10.5720	50	507	ATAATT	ATAATT	626	12.2	6	6	6	0
Tb427_02_1931_18S_ribosomal_RNA_Antisense_End_2	Tb427_02_1931_18S_ribosomal_RNA_Antisense_End_2	Tb427.10.5720	Tb427.10.5720	50	507	GGTCCC	GGTCCC	626	12.2	6	6	6	0
Tb427_02_1931_18S_ribosomal_RNA_Antisense_End_2	Tb427_02_1931_18S_ribosomal_RNA_Antisense_End_2	Tb427.10.5720	Tb427.10.5720	50	507	TTCCTC	TTCCTC	626	12.2	6	6	6	0
Tb427_02_1931_18S_ribosomal_RNA_Antisense_End_2	Tb427_02_1931_18S_ribosomal_RNA_Antisense_End_2	Tb427.10.5720	Tb427.10.5720	50	507	GACCAA	GACCAA	626	12.2	6	6	6	0
Tb427_02_1931_18S_ribosomal_RNA_Antisense_End_2	Tb427_02_1931_18S_ribosomal_RNA_Antisense_End_2	Tb427.10.5720	Tb427.10.5720	50	507	GACCAA	GACCAA	626	12.2	6	6	6	0
Tb427_02_1931_18S_ribosomal_RNA_Antisense_End_2	Tb427_02_1931_18S_ribosomal_RNA_Antisense_End_2	Tb427.10.5720	Tb427.10.5720	50	507	TAATTG	TAATTG	626	12.2	6	6	6	0
Tb427_02_1931_18S_ribosomal_RNA_Antisense_End_2	Tb427_02_1931_18S_ribosomal_RNA_Antisense_End_2	Tb427.10.5720	Tb427.10.5720	50	507	TGCGCG	TGCGCG	626	12.2	6	6	6	0
Tb427_02_1931_18S_ribosomal_RNA_Antisense_End_2	Tb427_02_1931_18S_ribosomal_RNA_Antisense_End_2	Tb427.10.5720	Tb427.10.5720	50	507	ACGAGA	ACGAGA	626	12.2	6	6	6	0
Tb427_02_1931_18S_ribosomal_RNA_Antisense_End_2	Tb427_02_1931_18S_ribosomal_RNA_Antisense_End_2	Tb427.10.5720	Tb427.10.5720	50	507	ATTCCT	ATTCCT	626	12.2	6	6	6	0
Tb427_02_1931_18S_ribosomal_RNA_Antisense_End_2	Tb427_02_1931_18S_ribosomal_RNA_Antisense_End_2	Tb427.10.5720	Tb427.10.5720	50	507	GAGACA	GAGACA	626	12.2	6	6	6	0
Tb427_02_1931_18S_ribosomal_RNA_Antisense_End_2	Tb427_02_1931_18S_ribosomal_RNA_Antisense_End_2	Tb427tmp.02.0350	Tb427tmp.02.0350	50	1422	GCGACC	GCGACC	626	12.2	6	6	6	0
Tb427_02_1931_18S_ribosomal_RNA_Antisense_End_2	Tb427_02_1931_18S_ribosomal_RNA_Antisense_End_2	Tb427tmp.02.0350	Tb427tmp.02.0350	50	1422	GACCAA	GACCAA	626	12.2	6	6	6	0
Tb427_02_1931_18S_ribosomal_RNA_Antisense_End_2	Tb427_02_1931_18S_ribosomal_RNA_Antisense_End_2	Tb427tmp.02.0350	Tb427tmp.02.0350	50	1422	TTGCAA	TTGCAA	626	12.2	6	6	6	0
Tb427_02_1931_18S_ribosomal_RNA_Antisense_End_2	Tb427_02_1931_18S_ribosomal_RNA_Antisense_End_2	Tb427tmp.02.0350	Tb427tmp.02.0350	50	1422	TTGCAA	TTGCAA	626	12.2	6	6	6	0
Tb427_02_1931_18S_ribosomal_RNA_Antisense_End_2	Tb427_02_1931_18S_ribosomal_RNA_Antisense_End_2	Tb427tmp.02.0350	Tb427tmp.02.0350	50	1422	ACTCGG	ACTCGG	626	12.2	6	6	6	0
Tb427_02_1931_18S_ribosomal_RNA_Antisense_End_2	Tb427_02_1931_18S_ribosomal_RNA_Antisense_End_2	Tb427tmp.02.0350	Tb427tmp.02.0350	50	1422	ACTCGG	ACTCGG	626	12.2	6	6	6	0
Tb427_02_1931_18S_ribosomal_RNA_Antisense_End_2	Tb427_02_1931_18S_ribosomal_RNA_Antisense_End_2	Tb427tmp.02.0350	Tb427tmp.02.0350	50	1422	ACTCGG	ACTCGG	626	12.2	6	6	6	0
Tb427_02_1931_18S_ribosomal_RNA_Antisense_End_2	Tb427_02_1931_18S_ribosomal_RNA_Antisense_End_2	Tb427tmp.02.0350	Tb427tmp.02.0350	50	1422	ACATTC	ACATTC	626	12.2	6	6	6	0
Tb427_02_1931_18S_ribosomal_RNA_Antisense_End_2	Tb427_02_1931_18S_ribosomal_RNA_Antisense_End_2	Tb427tmp.02.0350	Tb427tmp.02.0350	50	1422	GAGACA	GAGACA	626	12.2	6	6	6	0
Tb427_02_1931_18S_ribosomal_RNA_Antisense_End_2	Tb427_02_1931_18S_ribosomal_RNA_Antisense_End_2	Tb427tmp.02.2260	Tb427tmp.02.2260	50	2073	TAATTG	TAATTG	626	12.2	6	6	6	0
Tb427_02_1931_18S_ribosomal_RNA_Antisense_End_2	Tb427_02_1931_18S_ribosomal_RNA_Antisense_End_2	Tb427tmp.02.2260	Tb427tmp.02.2260	50	2073	TACGAG	TACGAG	626	12.2	6	6	6	0
Tb427_02_1931_18S_ribosomal_RNA_Antisense_End_2	Tb427_02_1931_18S_ribosomal_RNA_Antisense_End_2	Tb427tmp.02.2260	Tb427tmp.02.2260	50	2073	GAGACA	GAGACA	626	12.2	6	6	6	0
Tb427_02_1931_18S_ribosomal_RNA_Antisense_End_2	Tb427_02_1931_18S_ribosomal_RNA_Antisense_End_2	Tb427tmp.02.2260	Tb427tmp.02.2260	50	2073	GACATT	GACATT	626	12.2	6	6	6	0
Tb427_02_1931_18S_ribosomal_RNA_Antisense_End_2	Tb427_02_1931_18S_ribosomal_RNA_Antisense_End_2	Tb427tmp.02.2260	Tb427tmp.02.2260	50	2073	CGTTGC	CGTTGC	626	12.2	6	6	6	0
Tb427_02_1931_18S_ribosomal_RNA_Antisense_End_2	Tb427_02_1931_18S_ribosomal_RNA_Antisense_End_2	Tb427tmp.02.2260	Tb427tmp.02.2260	50	2073	CAATAA	CAATAA	626	12.2	6	6	6	0
Tb427_02_1931_18S_ribosomal_RNA_Antisense_End_2	Tb427_02_1931_18S_ribosomal_RNA_Antisense_End_2	Tb427tmp.02.2260	Tb427tmp.02.2260	50	2073	GCAATA	GCAATA	626	12.2	6	6	6	0
Tb427_02_1931_18S_ribosomal_RNA_Antisense_End_2	Tb427_02_1931_18S_ribosomal_RNA_Antisense_End_2	Tb427tmp.02.2260	Tb427tmp.02.2260	50	2073	ACTCGG	ACTCGG	626	12.2	6	6	6	0
Tb427_02_1931_18S_ribosomal_RNA_Antisense_End_2	Tb427_02_1931_18S_ribosomal_RNA_Antisense_End_2	Tb427tmp.02.2260	Tb427tmp.02.2260	50	2073	ATTCCT	ATTCCT	626	12.2	6	6	6	0
Tb427_02_1931_18S_ribosomal_RNA_Antisense_End_2	Tb427_02_1931_18S_ribosomal_RNA_Antisense_End_2	Tb427tmp.02.2260	Tb427tmp.02.2260	50	2073	TAATTG	TAATTG	626	12.2	6	6	6	0
Tb427_02_1931_18S_ribosomal_RNA_Antisense_End_2	Tb427_02_1931_18S_ribosomal_RNA_Antisense_End_2	Tb427tmp.02.2260	Tb427tmp.02.2260	50	2073	AGACAT	AGACAT	626	12.2	6	6	6	0
Tb427_02_1931_18S_ribosomal_RNA_Antisense_End_2	Tb427_02_1931_18S_ribosomal_RNA_Antisense_End_2	Tb427tmp.02.2260	Tb427tmp.02.2260	50	2073	GGTCCC	GGTCCC	626	12.2	6	6	6	0
Tb427_02_1931_18S_ribosomal_RNA_Antisense_End_2	Tb427_02_1931_18S_ribosomal_RNA_Antisense_End_2	Tb427tmp.02.2260	Tb427tmp.02.2260	50	2073	ATTGCA	ATTGCA	626	12.2	6	6	6	0
Tb427_02_1931_18S_ribosomal_RNA_Antisense_End_2	Tb427_02_1931_18S_ribosomal_RNA_Antisense_End_2	Tb427tmp.02.2260	Tb427tmp.02.2260	50	2073	TCCTCG	TCCTCG	626	12.2	6	6	6	0
Tb427_02_1931_18S_ribosomal_RNA_Antisense_End_2	Tb427_02_1931_18S_ribosomal_RNA_Antisense_End_2	Tb427tmp.02.2260	Tb427tmp.02.2260	50	2073	TGCGCG	TGCGCG	626	12.2	6	6	6	0
Tb427_02_1931_18S_ribosomal_RNA_Antisense_End_2	Tb427_02_1931_18S_ribosomal_RNA_Antisense_End_2	Tb427tmp.02.2260	Tb427tmp.02.2260	50	2073	CAATAA	CAATAA	626	12.2	6	6	6	0
Tb427_02_1931_18S_ribosomal_RNA_Antisense_End_2	Tb427_02_1931_18S_ribosomal_RNA_Antisense_End_2	Tb427tmp.02.2260	Tb427tmp.02.2260	50	2073	CAATAA	CAATAA	626	12.2	6	6	6	0
Tb427_02_1931_18S_ribosomal_RNA_Antisense_End_2	Tb427_02_1931_18S_ribosomal_RNA_Antisense_End_2	Tb427tmp.02.2260	Tb427tmp.02.2260	50	2073	CTCGGT	CTCGGT	626	12.2	6	6	6	0
Tb427_02_1931_18S_ribosomal_RNA_Antisense_End_2	Tb427_02_1931_18S_ribosomal_RNA_Antisense_End_2	Tb427tmp.02.2260	Tb427tmp.02.2260	50	2073	ATTCCT	ATTCCT	626	12.2	6	6	6	0
Tb427_02_1931_18S_ribosomal_RNA_Antisense_End_2	Tb427_02_1931_18S_ribosomal_RNA_Antisense_End_2	Tb427tmp.02.2260	Tb427tmp.02.2260	50	2073	TCGTTG	TCGTTG	626	12.2	6	6	6	0
Tb427_02_1931_18S_ribosomal_RNA_Antisense_End_2	Tb427_02_1931_18S_ribosomal_RNA_Antisense_End_2	Tb427tmp.02.2260	Tb427tmp.02.2260	50	2073	ACTCGG	ACTCGG	626	12.2	6	6	6	0
Tb427_02_1931_18S_ribosomal_RNA_Antisense_End_2	Tb427_02_1931_18S_ribosomal_RNA_Antisense_End_2	Tb427tmp.02.2260	Tb427tmp.02.2260	50	2073	TGCAAT	TGCAAT	626	12.2	6	6	6	0
Tb427_02_1931_18S_ribosomal_RNA_Antisense_End_2	Tb427_02_1931_18S_ribosomal_RNA_Antisense_End_2	Tb427tmp.02.2260	Tb427tmp.02.2260	50	2073	ACCAAT	ACCAAT	626	12.2	6	6	6	0
Tb427_02_1931_18S_ribosomal_RNA_Antisense_End_2	Tb427_02_1931_18S_ribosomal_RNA_Antisense_End_2	Tb427.07.820	Tb427.07.820	50	921	TTCCTC	TTCCTC	626	12.2	6	6	6	0
Tb427_02_1931_18S_ribosomal_RNA_Antisense_End_2	Tb427_02_1931_18S_ribosomal_RNA_Antisense_End_2	Tb427.07.820	Tb427.07.820	50	921	CATTCC	CATTCC	626	12.2	6	6	6	0
Tb427_02_1931_18S_ribosomal_RNA_Antisense_End_2	Tb427_02_1931_18S_ribosomal_RNA_Antisense_End_2	Tb427.07.820	Tb427.07.820	50	921	CAATAC	CAATAC	626	12.2	6	6	6	0
Tb427_02_1931_18S_ribosomal_RNA_Antisense_End_2	Tb427_02_1931_18S_ribosomal_RNA_Antisense_End_2	Tb427.07.820	Tb427.07.820	50	921	CATTCC	CATTCC	626	12.2	6	6	6	0
Tb427_02_1931_18S_ribosomal_RNA_Antisense_End_2	Tb427_02_1931_18S_ribosomal_RNA_Antisense_End_2	Tb427.07.820	Tb427.07.820	50	921	TACGAG	TACGAG	626	12.2	6	6	6	0
Tb427_02_1931_18S_ribosomal_RNA_Antisense_End_2	Tb427_02_1931_18S_ribosomal_RNA_Antisense_End_2	Tb427.07.820	Tb427.07.820	50	921	TTCCTC	TTCCTC	626	12.2	6	6	6	0
Tb427_02_1931_18S_ribosomal_RNA_Antisense_End_2	Tb427_02_1931_18S_ribosomal_RNA_Antisense_End_2	Tb427.04.470	Tb427.04.470	50	693	CGACCA	CGACCA	626	12.2	6	6	6	0
Tb427_02_1931_18S_ribosomal_RNA_Antisense_End_2	Tb427_02_1931_18S_ribosomal_RNA_Antisense_End_2	Tb427.04.470	Tb427.04.470	50	693	CGACCA	CGACCA	626	12.2	6	6	6	0
Tb427_02_1931_18S_ribosomal_RNA_Antisense_End_2	Tb427_02_1931_18S_ribosomal_RNA_Antisense_End_2	Tb427.04.470	Tb427.04.470	50	693	CGACCA	CGACCA	626	12.2	6	6	6	0
Tb427_02_1931_18S_ribosomal_RNA_Antisense_End_2	Tb427_02_1931_18S_ribosomal_RNA_Antisense_End_2	Tb427.04.470	Tb427.04.470	50	693	TCCTCG	TCCTCG	626	12.2	6	6	6	0
Tb427_02_1931_18S_ribosomal_RNA_Antisense_End_2	Tb427_02_1931_18S_ribosomal_RNA_Antisense_End_2	Tb427.04.470	Tb427.04.470	50	693	GCGACC	GCGACC	626	12.2	6	6	6	0
Tb427_02_1931_18S_ribosomal_RNA_Antisense_End_2	Tb427_02_1931_18S_ribosomal_RNA_Antisense_End_2	Tb427.04.470	Tb427.04.470	50	693	CCTCGT	CCTCGT	626	12.2	6	6	6	0
Tb427_02_1931_18S_ribosomal_RNA_Antisense_End_2	Tb427_02_1931_18S_ribosomal_RNA_Antisense_End_2	Tb427.04.470	Tb427.04.470	50	693	ACCAAT	ACCAAT	626	12.2	6	6	6	0
Tb427_02_1931_18S_ribosomal_RNA_Antisense_End_2	Tb427_02_1931_18S_ribosomal_RNA_Antisense_End_2	Tb427.04.470	Tb427.04.470	50	693	TCGGTC	TCGGTC	626	12.2	6	6	6	0
Tb427_02_1931_18S_ribosomal_RNA_Antisense_End_2	Tb427_02_1931_18S_ribosomal_RNA_Antisense_End_2	Tb427.10.10280	Tb427.10.10280	50	7116	TGCAAT	TGCAAT	626	12.2	6	6	6	0
Tb427_02_1931_18S_ribosomal_RNA_Antisense_End_2	Tb427_02_1931_18S_ribosomal_RNA_Antisense_End_2	Tb427.10.10280	Tb427.10.10280	50	7116	ATTGCA	ATTGCA	626	12.2	6	6	6	0
Tb427_02_1931_18S_ribosomal_RNA_Antisense_End_2	Tb427_02_1931_18S_ribosomal_RNA_Antisense_End_2	Tb427.10.10280	Tb427.10.10280	50	7116	ATAATT	ATAATT	626	12.2	6	6	6	0
Tb427_02_1931_18S_ribosomal_RNA_Antisense_End_2	Tb427_02_1931_18S_ribosomal_RNA_Antisense_End_2	Tb427.10.10280	Tb427.10.10280	50	7116	AATACT	AATACT	626	12.2	6	6	6	0
Tb427_02_1931_18S_ribosomal_RNA_Antisense_End_2	Tb427_02_1931_18S_ribosomal_RNA_Antisense_End_2	Tb427.10.10280	Tb427.10.10280	50	7116	ACCAAT	ACCAAT	626	12.2	6	6	6	0
Tb427_02_1931_18S_ribosomal_RNA_Antisense_End_2	Tb427_02_1931_18S_ribosomal_RNA_Antisense_End_2	Tb427.10.10280	Tb427.10.10280	50	7116	TTCCTC	TTCCTC	626	12.2	6	6	6	0
Tb427_02_1931_18S_ribosomal_RNA_Antisense_End_2	Tb427_02_1931_18S_ribosomal_RNA_Antisense_End_2	Tb427.10.10280	Tb427.10.10280	50	7116	CCTCGT	CCTCGT	626	12.2	6	6	6	0
Tb427_02_1931_18S_ribosomal_RNA_Antisense_End_2	Tb427_02_1931_18S_ribosomal_RNA_Antisense_End_2	Tb427.10.10280	Tb427.10.10280	50	7116	ACCAAT	ACCAAT	626	12.2	6	6	6	0
Tb427_02_1931_18S_ribosomal_RNA_Antisense_End_2	Tb427_02_1931_18S_ribosomal_RNA_Antisense_End_2	Tb427.10.10280	Tb427.10.10280	50	7116	CCTCGT	CCTCGT	626	12.2	6	6	6	0
Tb427_02_1931_18S_ribosomal_RNA_Antisense_End_2	Tb427_02_1931_18S_ribosomal_RNA_Antisense_End_2	Tb427.10.10280	Tb427.10.10280	50	7116	ACCAAT	ACCAAT	626	12.2	6	6	6	0
Tb427_02_1931_18S_ribosomal_RNA_Antisense_End_2	Tb427_02_1931_18S_ribosomal_RNA_Antisense_End_2	Tb427.10.10280	Tb427.10.10280	50	7116	TTCCTC	TTCCTC	626	12.2	6	6	6	0
Tb427_02_1931_18S_ribosomal_RNA_Antisense_End_2	Tb427_02_1931_18S_ribosomal_RNA_Antisense_End_2	Tb427.10.10280	Tb427.10.10280	50	7116	CCTCGT	CCTCGT	626	12.2	6	6	6	0
Tb427_02_1931_18S_ribosomal_RNA_Antisense_End_2	Tb427_02_1931_18S_ribosomal_RNA_Antisense_End_2	Tb427.10.10280	Tb427.10.10280	50	7116	ACCAAT	ACCAAT	626	12.2	6	6	6	0
Tb427_02_1931_18S_ribosomal_RNA_Antisense_End_2	Tb427_02_1931_18S_ribosomal_RNA_Antisense_End_2	Tb427.10.10280	Tb427.10.10280	50	7116	TTCCTC	TTCCTC	626	12.2	6	6	6	0
Tb427_02_1931_18S_ribosomal_RNA_Antisense_End_2	Tb427_02_1931_18S_ribosomal_RNA_Antisense_End_2	Tb427.10.10280	Tb427.10.10280	50	7116	CCTCGT	CCTCGT	626	12.2	6	6	6	0
Tb427_02_1931_18S_ribosomal_RNA_Antisense_End_2	Tb427_02_1931_18S_ribosomal_RNA_Antisense_End_2	Tb427.10.10280	Tb427.10.10280	50	7116	ACCAAT	ACCAAT	626	12.2	6	6	6	0
Tb427_02_1931_18S_ribosomal_RNA_Antisense_End_2	Tb427_02_1931_18S_ribosomal_RNA_Antisense_End_2	Tb427.10.10280	Tb427.10.10280	50	7116	CCTCGT	CCTCGT	626	12.2	6	6	6	0
Tb427_02_1931_18S_ribosomal_RNA_Antisense_End_2	Tb427_02_1931_18S_ribosomal_RNA_Antisense_End_2	Tb427.10.10280	Tb427.10.10280	50	7116	ACCAAT	ACCAAT	626	12.2	6	6	6	0
Tb427_02_1931_18S_ribosomal_RNA_Antisense_End_2	Tb427_02_1931_18S_ribosomal_RNA_Antisense_End_2	Tb427.10.10280	Tb427.10.10280	50	7116	CGTTGC	CGTTGC	626	12.2	6	6	6	0
Tb427_02_1931_18S_ribosomal_RNA_Antisense_End_2	Tb427_02_1931_18S_ribosomal_RNA_Antisense_End_2	Tb427.10.10280	Tb427.10.10280	50	7116	CCTCGT	CCTCGT	626	12.2	6	6	6	0
Tb427_02_1931_18S_ribosomal_RNA_Antisense_End_2	Tb427_02_1931_18S_ribosomal_RNA_Antisense_End_2	Tb427.10.10280	Tb427.10.10280	50	7116	CCTCGT	CCTCGT	626	12.2	6	6	6	0
Tb427_02_1931_18S_ribosomal_RNA_Antisense_End_2	Tb427_02_1931_18S_ribosomal_RNA_Antisense_End_2	Tb427.10.10280	Tb427.10.10280	50	7116	ACCAAT	ACCAAT	626	12.2	6	6	6	0
Tb427_02_1931_18S_ribosomal_RNA_Antisense_End_2	Tb427_02_1931_18S_ribosomal_RNA_Antisense_End_2	Tb427.10.10280	Tb427.10.10280	50	7116	TTCCTC	TTCCTC	626	12.2	6	6	6	0
Tb427_02_1931_18S_ribosomal_RNA_Antisense_End_2	Tb427_02_1931_18S_ribosomal_RNA_Antisense_End_2	Tb427.10.10280	Tb427.10.10280	50	7116	CCTCGT	CCTCGT	626	12.2	6	6	6	0
Tb427_02_1931_18S_ribosomal_RNA_Antisense_End_2	Tb427_02_1931_18S_ribosomal_RNA_Antisense_End_2	Tb427.10.10280	Tb427.10.10280	50	7116	TTCCTC	TTCCTC	626	12.2	6	6	6	0
Tb427_02_1931_18S_ribosomal_RNA_Antisense_End_2	Tb427_02_1931_18S_ribosomal_RNA_Antisense_End_2	Tb427.10.10280	Tb427.10.10280	50	7116	CCTCGT	CCTCGT	626	12.2	6	6	6	0
Tb427_02_1931_18S_ribosomal_RNA_Antisense_End_2	Tb427_02_1931_18S_ribosomal_RNA_Antisense_End_2	Tb427.10.10280	Tb427.10.10280	50	7116	TTCCTC	TTCCTC	626	12.2	6	6	6	0
Tb427_02_1931_18S_ribosomal_RNA_Antisense_End_2	Tb427_02_1931_18S_ribosomal_RNA_Antisense_End_2	Tb427.10.10280	Tb427.10.10280	50	7116	CCTCGT	CCTCGT	626	12.2	6	6	6	0
Tb427_02_1931_18S_ribosomal_RNA_Antisense_End_2	Tb427_02_1931_18S_ribosomal_RNA_Antisense_End_2	Tb427.10.10280	Tb427.10.10280	50	7116	TTCCTC	TTCCTC	626	12.2	6	6	6	0
Tb427_02_1931_18S_ribosomal_RNA_Antisense_End_2	Tb427_02_1931_18S_ribosomal_RNA_Antisense_End_2	Tb427.10.10280	Tb427.10.10280	50	7116	CCTCGT	CCTCGT	626	12.2	6	6	6	0
Tb427_02_1931_18S_ribosomal_RNA_Antisense_End_2	Tb427_02_1931_18S_ribosomal_RNA_Antisense_End_2	Tb427.10.10280	Tb427.10.10280	50	7116	TTCCTC	TTCCTC	626	12.2	6	6	6	0
Tb427_02_1931_18S_ribosomal_RNA_Antisense_End_2	Tb427_02_1931_18S_ribosomal_RNA_Antisense_End_2	Tb427.10.10280	Tb427.10.10280	50	7116	CCTCGT	CCTCGT	626	12.2	6	6	6	0
Tb427_02_1931_18S_ribosomal_RNA_Antisense_End_2	Tb427_02_1931_18S_ribosomal_RNA_Antisense_End_2	Tb427.10.10280	Tb427.10.10280	50	7116	TTCCTC	TTCCTC	626	12.2	6	6	6	0
Tb427_02_1931_18S_ribosomal_RNA_Antisense_End_2	Tb427_02_1931_18S_ribosomal_RNA_Antisense_End_2	Tb427.10.10280	Tb427.10.10280	50	7116	CCTCGT	CCTCGT	626	12.2	6	6	6	0
Tb427_02_1931_18S_ribosomal_RNA_Antisense_End_2	Tb427_02_1931_18S_ribosomal_RNA_Antisense_End_2	Tb427.10.10280	Tb427.10.10280	50	7116	TTCCTC	TTCCTC	626	12.2	6	6	6	0
Tb427_02_1931_18S_ribosomal_RNA_Antisense_End_2	Tb427_02_1931_18S_ribosomal_RNA_Antisense_End_2	Tb427.10.10280	Tb427.10.10280	50	7116	CCTCGT	CCTCGT	626	12.2	6	6	6	0
Tb427_02_1931_18S_ribosomal_RNA_Antisense_End_2	Tb427_02_1931_18S_ribosomal_RNA_Antisense_End_2	Tb427.10.10280	Tb427.10.10280	50	7116	TTCCTC	TTCCTC	626	12.2	6	6	6	0
Tb427_02_1931_18S_ribosomal_RNA_Antisense_End_2	Tb427_02_1931_18S_ribosomal_RNA_Antisense_End_2	Tb427.10.10280	Tb427.10.10280	50	7116	CCTCGT	CCTCGT	626	12.2	6	6	6	0
Tb427_02_1931_18S_ribosomal_RNA_Antisense_End_2	Tb427_02_1931_18S_ribosomal_RNA_Antisense_End_2	Tb427.10.10280	Tb427.10.10280	50	7116	TTCCTC	TTCCTC	626	12.2	6	6	6	0
Tb427_02_1931_18S_ribosomal_RNA_Antisense_End_2	Tb427_02_1931_18S_ribosomal_RNA_Antisense_End_2	Tb427.10.10280	Tb427.10.10280	50	7116	CCTCGT	CCTCGT	626	12.2	6	6	6	0
Tb427_02_1931_18S_ribosomal_RNA_Antisense_End_2	Tb427_02_1931_18S_ribosomal_RNA_Antisense_End_2	Tb427.10.10280	Tb427.10.10280	50	7116	TTCCTC	TTCCTC	626	12.2	6	6	6	0
Tb427_02_1931_18S_ribosomal_RNA_Antisense_End_2	Tb427_02_1931_18S_ribosomal_RNA_Antisense_End_2	Tb427.10.10280	Tb427.10.10280	50	7116	CCTCGT	CCTCGT	626	12.2	6	6	6	0
Tb427_02_1931_18S_ribosomal_RNA_Antisense_End_2	Tb427_02_1931_18S_ribosomal_RNA_Antisense_End_2	Tb427.10.10280	Tb427.10.10280	50	7116	ACCAAT	ACCAAT	626	12.2	6	6	6	0
Tb427_02_1931_18S_ribosomal_RNA_Antisense_End_2	Tb427_02_1931_18S_ribosomal_RNA_Antisense_End_2	Tb427.10.10280	Tb427.10.10280	50	7116	CGTTGC	CGTTGC	626	12.2	6	6	6	0
Tb427_02_1931_18S_ribosomal_RNA_Antisense_End_2	Tb427_02_1931_18S_ribosomal_RNA_Antisense_End_2	Tb427.10.10280	Tb427.10.10280	50	7116	CCTCGT	CCTCGT	626	12.2	6	6	6	0
Tb427_02_1931_18S_ribosomal_RNA_Antisense_End_2	Tb427_02_1931_18S_ribosomal_RNA_Antisense_End_2	Tb427.10.10280	Tb427.10.10280	50	7116	TTCCTC	TTCCTC	626	12.2	6	6	6	0
Tb427_02_1931_18S_ribosomal_RNA_Antisense_End_2	Tb427_02_1931_18S_ribosomal_RNA_Antisense_End_2	Tb427.10.10280	Tb427.10.10280	50	7116	CCTCGT	CCTCGT	626	12.2	6	6	6	0
Tb427_02_1931_18S_ribosomal_RNA_Antisense_End_2	Tb427_02_1931_18S_ribosomal_RNA_Antisense_End_2	Tb427.10.10280	Tb427.10.10280	50	7116	TTCCTC	TTCCTC	626	12.2	6	6	6	0
Tb427_02_1931_18S_ribosomal_RNA_Antisense_End_2	Tb427_02_1931_18S_ribosomal_RNA_Antisense_End_2	Tb427.10.10280	Tb427.10.10280	50	7116	CCTCGT	CCTCGT	626	12.2	6	6	6	0
Tb427_02_1931_18S_ribosomal_RNA_Antisense_End_2	Tb427_02_1931_18S_ribosomal_RNA_Antisense_End_2	Tb427.10.10280	Tb427.10.10280	50	7116	CCTCGT	CCTCGT	626	12.2	6	6	6	0
Tb427_02_1931_18S_ribosomal_RNA_Antisense_End_2	Tb427_02_1931_18S_ribosomal_RNA_Antisense_End_2	Tb427.10.10280	Tb427.10.10280	50	7116	TTCCTC	TTCCTC	626	12.2	6	6	6	0
Tb427_02_1931_18S_ribosomal_RNA_Antisense_End_2	Tb427_02_1931_18S_ribosomal_RNA_Antisense_End_2	Tb427.10.10280	Tb427.10.10280	50	7116	CCTCGT	CCTCGT	626	12.2	6	6	6	0
Tb427_02_1931_18S_ribosomal_RNA_Antisense_End_2	Tb427_02_1931_18S_ribosomal_RNA_Antisense_End_2	Tb427.10.10280	Tb427.10.10280	50	7116	TTCCTC	TTCCTC	626	12.2	6	6	6	0
Tb427_02_1931_18S_ribosomal_RNA_Antisense_End_2	Tb427_02_1931_18S_ribosomal_RNA_Antisense_End_2	Tb427.10.10280	Tb427.10.10280	50	7116	CCTCGT	CCTCGT	626	12.2	6	6	6	0
Tb427_02_1931_18S_ribosomal_RNA_Antisense_End_2	Tb427_02_1931_18S_ribosomal_RNA_Antisense_End_2	Tb427.10.10280	Tb427.10.10280	50	7116	ACCAAT	ACCAAT	626	12.2	6	6	6	0
Tb427_02_1931_18S_ribosomal_RNA_Antisense_End_2	Tb427_02_1931_18S_ribosomal_RNA_Antisense_End_2	Tb427.10.10280	Tb427.10.10280	50	7116	TTCCTC	TTCCTC	626	12.2	6	6	6	0
Tb427_02_1931_18S_ribosomal_RNA_Antisense_End_2	Tb427_02_1931_18S_ribosomal_RNA_Antisense_End_2	Tb427.10.10280	Tb427.10.10280	50	7116	CCTCGT	CCTCGT	626	12.2	6	6	6	0
Tb427_02_1931_18S_ribosomal_RNA_Antisense_End_2	Tb427_02_1931_18S_ribosomal_RNA_Antisense_End_2	Tb427.10.10280	Tb427.10.10280	50	7116	CCTCGT	CCTCGT	626	12.2	6	6	6	0
Tb427_02_1931_18S_ribosomal_RNA_Antisense_End_2	Tb427_02_1931_18S_ribosomal_RNA_Antisense_End_2	Tb427.10.10280	Tb427.10.10280	50	7116	CCTCGT	CCTCGT	626	12.2	6	6	6	0
Tb427_02_1931_18S_ribosomal_RNA_Antisense_End_2	Tb427_02_1931_18S_ribosomal_RNA_Antisense_End_2	Tb427.10.10280	Tb427.10.10280	50	7116	ACCAAT	ACCAAT	626	12.2	6	6	6	0
Tb427_02_1931_18S_ribosomal_RNA_Antisense_End_2	Tb427_02_1931_18S_ribosomal_RNA_Antisense_End_2	Tb427.10.10280	Tb427.10.10280	50	7116	CCTCGT	CCTCGT	626	12.2	6	6	6	0
Tb427_02_1931_18S_ribosomal_RNA_Antisense_End_2	Tb427_02_1931_18S_ribosomal_RNA_Antisense_End_2	Tb427.10.10280	Tb427.10.10280	50	7116	TTCCTC	TTCCTC	626	12.2	6	6	6	0
Tb427_02_1931_18S_ribosomal_RNA_Antisense_End_2	Tb427_02_1931_18S_ribosomal_RNA_Antisense_End_2	Tb427.10.10280	Tb427.10.10280	50	7116	CCTCGT	CCTCGT	626	12.2	6	6	6	0
Tb427_02_1931_18S_ribosomal_RNA_Antisense_End_2	Tb427_02_1931_18S_ribosomal_RNA_Antisense_End_2	Tb427.10.10280	Tb427.10.10280	50	7116	TTCCTC	TTCCTC	626	12.2	6	6	6	0
Tb427_02_1931_18S_ribosomal_RNA_Antisense_End_2	Tb427_02_1931_18S_ribosomal_RNA_Antisense_End_2	Tb427.10.10280	Tb427.10.10280	50	7116	CCTCGT	CCTCGT	626	12.2	6	6	6	0
Tb427_02_1931_18S_ribosomal_RNA_Antisense_End_2	Tb427_02_1931_18S_ribosomal_RNA_Antisense_End_2	Tb427.10.10280	Tb427.10.10280	50	7116	CCTCGT	CCTCGT	626	12.2	6	6	6	0
Tb427_02_1931_18S_ribosomal_RNA_Antisense_End_2	Tb427_02_1931_18S_ribosomal_RNA_Antisense_End_2	Tb427.10.10280	Tb427.10.10280	50	7116	TTCCTC	TTCCTC	626	12.2	6	6	6	0
Tb427_02_1931_18S_ribosomal_RNA_Antisense_End_2	Tb427_02_1931_18S_ribosomal_RNA_Antisense_End_2	Tb427.10.10280	Tb427.10.10280	50	7116	CCTCGT	CCTCGT	626	12.2	6	6	6	0
Tb427_02_1931_18S_ribosomal_RNA_Antisense_End_2	Tb427_02_1931_18S_ribosomal_RNA_Antisense_End_2	Tb427.10.10280	Tb427.10.10280	50	7116	ACCAAT	ACCAAT	626	12.2	6	6	6	0
Tb427_02_1931_18S_ribosomal_RNA_Antisense_End_2	Tb427_02_1931_18S_ribosomal_RNA_Antisense_End_2	Tb427.10.10280	Tb427.10.10280	50	7116	CCTCGT	CCTCGT	626	12.2	6	6	6	0
Tb427_02_1931_18S_ribosomal_RNA_Antisense_End_2	Tb427_02_1931_18S_ribosomal_RNA_Antisense_End_2	Tb427.10.10280	Tb427.10.10280	50	7116	TTCCTC	TTCCTC	626	12.2	6	6	6	0
Tb427_02_1931_18S_ribosomal_RNA_Antisense_End_2	Tb427_02_1931_18S_ribosomal_RNA_Antisense_End_2	Tb427.10.10280	Tb427.10.10280	50	7116	CCTCGT	CCTCGT	626	12.2	6	6	6	0
Tb427_02_1931_18S_ribosomal_RNA_Antisense_End_2	Tb427_02_1931_18S_ribosomal_RNA_Antisense_End_2	Tb427.10.10280	Tb427.10.10280	50	7116	TTCCTC	TTCCTC	626	12.2	6	6	6	0
Tb427_02_1931_18S_ribosomal_RNA_Antisense_End_2	Tb427_02_1931_18S_ribosomal_RNA_Antisense_End_2	Tb427.10.10280	Tb427.10.10280	50	7116	CCTCGT	CCTCGT	626	12.2	6	6	6	0
Tb427_02_1931_18S_ribosomal_RNA_Antisense_End_2	Tb427_02_1931_18S_ribosomal_RNA_Antisense_End_2	Tb427.10.10280	Tb427.10.10280	50	7116	TTCCTC	TTCCTC	626	12.2	6	6	6	0
Tb427_02_1931_18S_ribosomal_RNA_Antisense_End_2	Tb427_02_1931_18S_ribosomal_RNA_Antisense_End_2	Tb427.10.10280	Tb427.10.10280	50	7116	CCTCGT	CCTCGT	626	12.2	6	6	6	0
Tb427_02_1931_18S_ribosomal_RNA_Antisense_End_2	Tb427_02_1931_18S_ribosomal_RNA_Antisense_End_2	Tb427.10.10280	Tb427.10.10280	50	7116	CCTCGT	CCTCGT	626	12.2	6	6	6	0
Tb427_02_1931_18S_ribosomal_RNA_Antisense_End_2	Tb427_02_1931_18S_ribosomal_RNA_Antisense_End_2	Tb427.10.10280	Tb427.10.10280	50	7116	TTCCTC	TTCCTC	626	12.2	6	6	6	0
Tb427_02_1931_18S_ribosomal_RNA_Antisense_End_2	Tb427_02_1931_18S_ribosomal_RNA_Antisense_End_2	Tb427.10.10280	Tb427.10.10280	50	7116	CCTCGT	CCTCGT	626	12.2	6	6	6	0
Tb427_02_1931_18S_ribosomal_RNA_Antisense_End_2	Tb427_02_1931_18S_ribosomal_RNA_Antisense_End_2	Tb427.10.10280	Tb427.10.10280	50	7116	TTCCTC	TTCCTC	626	12.2	6	6	6	0
Tb427_02_1931_18S_ribosomal_RNA_Antisense_End_2	Tb427_02_1931_18S_ribosomal_RNA_Antisense_End_2	Tb427.10.10280	Tb427.10.10280	50	7116	CCTCGT	CCTCGT	626	12.2	6	6	6	0
Tb427_02_1931_18S_ribosomal_RNA_Antisense_End_2	Tb427_02_1931_18S_ribosomal_RNA_Antisense_End_2	Tb427.10.10280	Tb427.10.10280	50	7116	CGTTGC	CGTTGC	626	12.2	6	6	6	0
Tb427_02_1931_18S_ribosomal_RNA_Antisense_End_2	Tb427_02_1931_18S_ribosomal_RNA_Antisense_End_2	Tb427.10.10280	Tb427.10.10280	50	7116	CCTCGT	CCTCGT	626	12.2	6	6	6	0
Tb427_02_1931_18S_ribosomal_RNA_Antisense_End_2	Tb427_02_1931_18S_ribosomal_RNA_Antisense_End_2	Tb427.10.10280	Tb427.10.10280	50	7116	TTCCTC	TTCCTC	626	12.2	6	6	6	0
Tb427_02_1931_18S_ribosomal_RNA_Antisense_End_2	Tb427_02_1931_18S_ribosomal_RNA_Antisense_End_2	Tb427.10.10280	Tb427.10.10280	50	7116	CCTCGT	CCTCGT	626	12.2	6	6	6	0
Tb427_02_1931_18S_ribosomal_RNA_Antisense_End_2	Tb427_02_1931_18S_ribosomal_RNA_Antisense_End_2	Tb427.10.10280	Tb427.10.10280	50	7116	TTCCTC	TTCCTC	626	12.2	6	6	6	0
Tb427_02_1931_18S_ribosomal_RNA_Antisense_End_2	Tb427_02_1931_18S_ribosomal_RNA_Antisense_End_2	Tb427.10.10280	Tb427.10.10280	50	7116	CCTCGT	CCTCGT	626	12.2	6	6	6	0
Tb427_02_1931_18S_ribosomal_RNA_Antisense_End_2	Tb427_02_1931_18S_ribosomal_RNA_Antisense_End_2	Tb427.10.10280	Tb427.10.10280	50	7116	TTCCTC	TTCCTC	626	12.2	6	6	6	0
Tb427_02_1931_18S_ribosomal_RNA_Antisense_End_2	Tb427_02_1931_18S_ribosomal_RNA_Antisense_End_2	Tb427.10.10280	Tb427.10.10280	50	7116	CCTCGT	CCTCGT	626	12.2	6	6	6	0
Tb427_02_1931_18S_ribosomal_RNA_Antisense_End_2	Tb427_02_1931_18S_ribosomal_RNA_Antisense_End_2	Tb427.10.10280	Tb427.10.10280	50	7116	ACCAAT	ACCAAT	626	12.2	6	6	6	0
Tb427_02_1931_18S_ribosomal_RNA_Antisense_End_2	Tb427_02_1931_18S_ribosomal_RNA_Antisense_End_2	Tb427.10.10280	Tb427.10.10280	50	7116	TTCCTC	TTCCTC	626	12.2	6	6	6	0
Tb427_02_1931_18S_ribosomal_RNA_Antisense_End_2	Tb427_02_1931_18S_ribosomal_RNA_Antisense_End_2	Tb427.10.10280	Tb427.10.10280	50	7116	CCTCGT	CCTCGT	626	12.2	6	6	6	0
Tb427_02_1931_18S_ribosomal_RNA_Antisense_End_2	Tb427_02_1931_18S_ribosomal_RNA_Antisense_End_2	Tb427.10.10280	Tb427.10.10280	50	7116	TTCCTC	TTCCTC	626	12.2	6	6	6	0
Tb427_02_1931_18S_ribosomal_RNA_Antisense_End_2	Tb427_02_1931_18S_ribosomal_RNA_Antisense_End_2	Tb427.10.10280	Tb427.10.10280	50	7116	CCTCGT	CCTCGT	626	12.2	6	6	6	0
Tb427_02_1931_18S_ribosomal_RNA_Antisense_End_2	Tb427_02_1931_18S_ribosomal_RNA_Antisense_End_2	Tb427.10.10280	Tb427.10.10280	50	7116	TTCCTC	TTCCTC	626	12.2	6	6	6	0
Tb427_02_1931_18S_ribosomal_RNA_Antisense_End_2	Tb427_02_1931_18S_ribosomal_RNA_Antisense_End_2	Tb427.10.10280	Tb427.10.10280	50	7116	CCTCGT	CCTCGT	626	12.2	6	6	6	0
Tb427_02_1931_18S_ribosomal_RNA_Antisense_End_2	Tb427_02_1931_18S_ribosomal_RNA_Antisense_End_2	Tb427.10.10280	Tb427.10.10280	50	7116	ACCAAT	ACCAAT	626	12.2	6	6	6	0
Tb427_02_1931_18S_ribosomal_RNA_Antisense_End_2	Tb427_02_1931_18S_ribosomal_RNA_Antisense_End_2	Tb427.10.10280	Tb427.10.10280	50	7116	TTCCTC	TTCCTC	626	12.2	6	6	6	0
Tb427_02_1931_18S_ribosomal_RNA_Antisense_End_2	Tb427_02_1931_18S_ribosomal_RNA_Antisense_End_2	Tb427.10.10280	Tb427.10.10280	50	7116	CCTCGT	CCTCGT	626	12.2	6	6	6	0
Tb427_02_1931_18S_ribosomal_RNA_Antisense_End_2	Tb427_02_1931_18S_ribosomal_RNA_Antisense_End_2	Tb427.10.10280	Tb427.10.10280	50	7116	ACCAAT	ACCAAT	626	12.2	6	6	6	0
Tb427_02_1931_18S_ribosomal_RNA_Antisense_End_2	Tb427_02_1931_18S_ribosomal_RNA_Antisense_End_2	Tb427.10.10280	Tb427.10.10280	50	7116	TTCCTC	TTCCTC	626	12.2	6	6	6	0
Tb427_02_1931_18S_ribosomal_RNA_Antisense_End_2	Tb427_02_1931_18S_ribosomal_RNA_Antisense_End_2	Tb427.10.10280	Tb427.10.10280	50	7116	CCTCGT	CCTCGT	626	12.2	6	6	6	0
Tb427_02_1931_18S_ribosomal_RNA_Antisense_End_2	Tb427_02_1931_18S_ribosomal_RNA_Antisense_End_2	Tb427.10.10280	Tb427.10.10280	50	7116	TTCCTC	TTCCTC	626	12.2	6	6	6	0
Tb427_02_1931_18S_ribosomal_RNA_Antisense_End_2	Tb427_02_1931_18S_ribosomal_RNA_Antisense_End_2	Tb427.10.10280	Tb427.10.10280	50	7116	CCTCGT	CCTCGT	626	12.2	6	6	6	0
Tb427_02_1931_18S_ribosomal_RNA_Antisense_End_2	Tb427_02_1931_18S_ribosomal_RNA_Antisense_End_2	Tb427.10.10280	Tb427.10.10280	50	7116	CCTCGT	CCTCGT	626	12.2	6	6	6	0
Tb427_02_1931_18S_ribosomal_RNA_Antisense_End_2	Tb427_02_1931_18S_ribosomal_RNA_Antisense_End_2	Tb427.10.10280	Tb427.10.10280	50	7116	CGTTGC	CGTTGC	626	12.2	6	6	6	0
Tb427_02_1931_18S_ribosomal_RNA_Antisense_End_2	Tb427_02_1931_18S_ribosomal_RNA_Antisense_End_2	Tb427.10.10280	Tb427.10.10280	50	7116	CCTCGT	CCTCGT	626	12.2	6	6	6	0
Tb427_02_1931_18S_ribosomal_RNA_Antisense_End_2	Tb427_02_1931_18S_ribosomal_RNA_Antisense_End_2	Tb427.10.10280	Tb427.10.10280	50	7116	ACCAAT	ACCAAT	626	12.2	6	6	6	0
Tb427_02_1931_18S_ribosomal_RNA_Antisense_End_2	Tb427_02_1931_18S_ribosomal_RNA_Antisense_End_2	Tb427.10.10280	Tb427.10.10280	50	7116	TTCCTC	TTCCTC	626	12.2	6	6	6	0
Tb427_02_1931_18S_ribosomal_RNA_Antisense_End_2	Tb427_02_1931_18S_ribosomal_RNA_Antisense_End_2	Tb427.10.10280	Tb427.10.10280	50	7116	CGCGAC	CGCGAC	626	12.2	6	6	6	0
Tb427_02_1931_18S_ribosomal_RNA_Antisense_End_2	Tb427_02_1931_18S_ribosomal_RNA_Antisense_End_2	Tb427.10.10280	Tb427.10.10280	50	7116	CAATAC	CAATAC	626	12.2	6	6	6	0
Tb427_02_1931_18S_ribosomal_RNA_Antisense_End_2	Tb427_02_1931_18S_ribosomal_RNA_Antisense_End_2	Tb427.10.10280	Tb427.10.10280	50	7116	ATTCCT	ATTCCT	626	12.2	6	6	6	0
Tb427_02_1931_18S_ribosomal_RNA_Antisense_End_2	Tb427_02_1931_18S_ribosomal_RNA_Antisense_End_2	Tb427.10.10280	Tb427.10.10280	50	7116	TGCGCG	TGCGCG	626	12.2	6	6	6	0
Tb427_02_1931_18S_ribosomal_RNA_Antisense_End_2	Tb427_02_1931_18S_ribosomal_RNA_Antisense_End_2	Tb427.10.10280	Tb427.10.10280	50	7116	GACATT	GACATT	626	12.2	6	6	6	0
Tb427_02_1931_18S_ribosomal_RNA_Antisense_End_2	Tb427_02_1931_18S_ribosomal_RNA_Antisense_End_2	Tb427.10.10280	Tb427.10.10280	50	7116	TCCCAA	TCCCAA	626	12.2	6	6	6	0
Tb427_02_1931_18S_ribosomal_RNA_Antisense_End_2	Tb427_02_1931_18S_ribosomal_RNA_Antisense_End_2	Tb427.10.10280	Tb427.10.10280	50	7116	GCGACC	GCGACC	626	12.2	6	6	6	0
Tb427_02_1931_18S_ribosomal_RNA_Antisense_End_2	Tb427_02_1931_18S_ribosomal_RNA_Antisense_End_2	Tb427.BES98.4	Tb427.BES98.4	50	1017	ACCAAT	ACCAAT	626	12.2	6	6	6	0
Tb427_02_1931_18S_ribosomal_RNA_Antisense_End_2	Tb427_02_1931_18S_ribosomal_RNA_Antisense_End_2	Tb427.BES98.4	Tb427.BES98.4	50	1017	ATTGCA	ATTGCA	626	12.2	6	6	6	0
Tb427_02_1931_18S_ribosomal_RNA_Antisense_End_2	Tb427_02_1931_18S_ribosomal_RNA_Antisense_End_2	Tb427.BES98.4	Tb427.BES98.4	50	1017	CAATAA	CAATAA	626	12.2	6	6	6	0
Tb427_02_1931_18S_ribosomal_RNA_Antisense_End_2	Tb427_02_1931_18S_ribosomal_RNA_Antisense_End_2	Tb427.BES98.4	Tb427.BES98.4	50	1017	TTCCTC	TTCCTC	626	12.2	6	6	6	0
Tb427_02_1931_18S_ribosomal_RNA_Antisense_End_2	Tb427_02_1931_18S_ribosomal_RNA_Antisense_End_2	Tb427.BES98.4	Tb427.BES98.4	50	1017	TGCAAT	TGCAAT	626	12.2	6	6	6	0
Tb427_02_1931_18S_ribosomal_RNA_Antisense_End_2	Tb427_02_1931_18S_ribosomal_RNA_Antisense_End_2	Tb427.BES98.4	Tb427.BES98.4	50	1017	TAATTG	TAATTG	626	12.2	6	6	6	0
Tb427_02_1931_18S_ribosomal_RNA_Antisense_End_2	Tb427_02_1931_18S_ribosomal_RNA_Antisense_End_2	Tb427.BES98.4	Tb427.BES98.4	50	1017	GCAATA	GCAATA	626	12.2	6	6	6	0
Tb427_02_1931_18S_ribosomal_RNA_Antisense_End_2	Tb427_02_1931_18S_ribosomal_RNA_Antisense_End_2	Tb427.BES98.4	Tb427.BES98.4	50	1017	TCCCAA	TCCCAA	626	12.2	6	6	6	0
Tb427_02_1931_18S_ribosomal_RNA_Antisense_End_2	Tb427_02_1931_18S_ribosomal_RNA_Antisense_End_2	Tb427.BES98.4	Tb427.BES98.4	50	1017	CGAGAC	CGAGAC	626	12.2	6	6	6	0
Tb427_02_1931_18S_ribosomal_RNA_Antisense_End_2	Tb427_02_1931_18S_ribosomal_RNA_Antisense_End_2	Tb427.10.10360	Tb427.10.10360	50	9597	TTCCTC	TTCCTC	626	12.2	6	6	6	0
Tb427_02_1931_18S_ribosomal_RNA_Antisense_End_2	Tb427_02_1931_18S_ribosomal_RNA_Antisense_End_2	Tb427.10.10360	Tb427.10.10360	50	9597	AATTGC	AATTGC	626	12.2	6	6	6	0
Tb427_02_1931_18S_ribosomal_RNA_Antisense_End_2	Tb427_02_1931_18S_ribosomal_RNA_Antisense_End_2	Tb427.10.10360	Tb427.10.10360	50	9597	CAATAA	CAATAA	626	12.2	6	6	6	0
Tb427_02_1931_18S_ribosomal_RNA_Antisense_End_2	Tb427_02_1931_18S_ribosomal_RNA_Antisense_End_2	Tb427.10.10360	Tb427.10.10360	50	9597	CAATAC	CAATAC	626	12.2	6	6	6	0
Tb427_02_1931_18S_ribosomal_RNA_Antisense_End_2	Tb427_02_1931_18S_ribosomal_RNA_Antisense_End_2	Tb427.10.10360	Tb427.10.10360	50	9597	GAGACA	GAGACA	626	12.2	6	6	6	0
Tb427_02_1931_18S_ribosomal_RNA_Antisense_End_2	Tb427_02_1931_18S_ribosomal_RNA_Antisense_End_2	Tb427.10.10360	Tb427.10.10360	50	9597	CAATAA	CAATAA	626	12.2	6	6	6	0
Tb427_02_1931_18S_ribosomal_RNA_Antisense_End_2	Tb427_02_1931_18S_ribosomal_RNA_Antisense_End_2	Tb427.10.10360	Tb427.10.10360	50	9597	TTGCAA	TTGCAA	626	12.2	6	6	6	0
Tb427_02_1931_18S_ribosomal_RNA_Antisense_End_2	Tb427_02_1931_18S_ribosomal_RNA_Antisense_End_2	Tb427.10.10360	Tb427.10.10360	50	9597	TTGCAA	TTGCAA	626	12.2	6	6	6	0
Tb427_02_1931_18S_ribosomal_RNA_Antisense_End_2	Tb427_02_1931_18S_ribosomal_RNA_Antisense_End_2	Tb427.10.10360	Tb427.10.10360	50	9597	TTGCAA	TTGCAA	626	12.2	6	6	6	0
Tb427_02_1931_18S_ribosomal_RNA_Antisense_End_2	Tb427_02_1931_18S_ribosomal_RNA_Antisense_End_2	Tb427.10.10360	Tb427.10.10360	50	9597	TTGCAA	TTGCAA	626	12.2	6	6	6	0
Tb427_02_1931_18S_ribosomal_RNA_Antisense_End_2	Tb427_02_1931_18S_ribosomal_RNA_Antisense_End_2	Tb427.10.10360	Tb427.10.10360	50	9597	ATACTC	ATACTC	626	12.2	6	6	6	0
Tb427_02_1931_18S_ribosomal_RNA_Antisense_End_2	Tb427_02_1931_18S_ribosomal_RNA_Antisense_End_2	Tb427.10.10360	Tb427.10.10360	50	9597	TTGCAA	TTGCAA	626	12.2	6	6	6	0
Tb427_02_1931_18S_ribosomal_RNA_Antisense_End_2	Tb427_02_1931_18S_ribosomal_RNA_Antisense_End_2	Tb427.10.10360	Tb427.10.10360	50	9597	TTGCAA	TTGCAA	626	12.2	6	6	6	0
Tb427_02_1931_18S_ribosomal_RNA_Antisense_End_2	Tb427_02_1931_18S_ribosomal_RNA_Antisense_End_2	Tb427.10.10360	Tb427.10.10360	50	9597	TTGCAA	TTGCAA	626	12.2	6	6	6	0
Tb427_02_1931_18S_ribosomal_RNA_Antisense_End_2	Tb427_02_1931_18S_ribosomal_RNA_Antisense_End_2	Tb427.10.10360	Tb427.10.10360	50	9597	TTGCAA	TTGCAA	626	12.2	6	6	6	0
Tb427_02_1931_18S_ribosomal_RNA_Antisense_End_2	Tb427_02_1931_18S_ribosomal_RNA_Antisense_End_2	Tb427.10.10360	Tb427.10.10360	50	9597	TTGCAA	TTGCAA	626	12.2	6	6	6	0
Tb427_02_1931_18S_ribosomal_RNA_Antisense_End_2	Tb427_02_1931_18S_ribosomal_RNA_Antisense_End_2	Tb427.10.10360	Tb427.10.10360	50	9597	TTGCAA	TTGCAA	626	12.2	6	6	6	0
Tb427_02_1931_18S_ribosomal_RNA_Antisense_End_2	Tb427_02_1931_18S_ribosomal_RNA_Antisense_End_2	Tb427.10.10360	Tb427.10.10360	50	9597	TTGCAA	TTGCAA	626	12.2	6	6	6	0
Tb427_02_1931_18S_ribosomal_RNA_Antisense_End_2	Tb427_02_1931_18S_ribosomal_RNA_Antisense_End_2	Tb427.10.10360	Tb427.10.10360	50	9597	TTGCAA	TTGCAA	626	12.2	6	6	6	0
Tb427_02_1931_18S_ribosomal_RNA_Antisense_End_2	Tb427_02_1931_18S_ribosomal_RNA_Antisense_End_2	Tb427.10.10360	Tb427.10.10360	50	9597	TTGCAA	TTGCAA	626	12.2	6	6	6	0
Tb427_02_1931_18S_ribosomal_RNA_Antisense_End_2	Tb427_02_1931_18S_ribosomal_RNA_Antisense_End_2	Tb427.10.10360	Tb427.10.10360	50	9597	TTGCAA	TTGCAA	626	12.2	6	6	6	0
Tb427_02_1931_18S_ribosomal_RNA_Antisense_End_2	Tb427_02_1931_18S_ribosomal_RNA_Antisense_End_2	Tb427.10.10360	Tb427.10.10360	50	9597	TTGCAA	TTGCAA	626	12.2	6	6	6	0
Tb427_02_1931_18S_ribosomal_RNA_Antisense_End_2	Tb427_02_1931_18S_ribosomal_RNA_Antisense_End_2	Tb427.10.10360	Tb427.10.10360	50	9597	TTGCAA	TTGCAA	626	12.2	6	6	6	0
Tb427_02_1931_18S_ribosomal_RNA_Antisense_End_2	Tb427_02_1931_18S_ribosomal_RNA_Antisense_End_2	Tb427.10.10360	Tb427.10.10360	50	9597	ATACTC	ATACTC	626	12.2	6	6	6	0
Tb427_02_1931_18S_ribosomal_RNA_Antisense_End_2	Tb427_02_1931_18S_ribosomal_RNA_Antisense_End_2	Tb427.10.10360	Tb427.10.10360	50	9597	TTGCAA	TTGCAA	626	12.2	6	6	6	0
Tb427_02_1931_18S_ribosomal_RNA_Antisense_End_2	Tb427_02_1931_18S_ribosomal_RNA_Antisense_End_2	Tb427.10.10360	Tb427.10.10360	50	9597	TTGCAA	TTGCAA	626	12.2	6	6	6	0
Tb427_02_1931_18S_ribosomal_RNA_Antisense_End_2	Tb427_02_1931_18S_ribosomal_RNA_Antisense_End_2	Tb427.10.10360	Tb427.10.10360	50	9597	TTGCAA	TTGCAA	626	12.2	6	6	6	0
Tb427_02_1931_18S_ribosomal_RNA_Antisense_End_2	Tb427_02_1931_18S_ribosomal_RNA_Antisense_End_2	Tb427.10.10360	Tb427.10.10360	50	9597	TTGCAA	TTGCAA	626	12.2	6	6	6	0
Tb427_02_1931_18S_ribosomal_RNA_Antisense_End_2	Tb427_02_1931_18S_ribosomal_RNA_Antisense_End_2	Tb427.10.10360	Tb427.10.10360	50	9597	ATACTC	ATACTC	626	12.2	6	6	6	0
Tb427_02_1931_18S_ribosomal_RNA_Antisense_End_2	Tb427_02_1931_18S_ribosomal_RNA_Antisense_End_2	Tb427.10.10360	Tb427.10.10360	50	9597	TTGCAA	TTGCAA	626	12.2	6	6	6	0
Tb427_02_1931_18S_ribosomal_RNA_Antisense_End_2	Tb427_02_1931_18S_ribosomal_RNA_Antisense_End_2	Tb427.10.10360	Tb427.10.10360	50	9597	TTGCAA	TTGCAA	626	12.2	6	6	6	0
Tb427_02_1931_18S_ribosomal_RNA_Antisense_End_2	Tb427_02_1931_18S_ribosomal_RNA_Antisense_End_2	Tb427.10.10360	Tb427.10.10360	50	9597	TTGCAA	TTGCAA	626	12.2	6	6	6	0
Tb427_02_1931_18S_ribosomal_RNA_Antisense_End_2	Tb427_02_1931_18S_ribosomal_RNA_Antisense_End_2	Tb427.10.10360	Tb427.10.10360	50	9597	TTGCAA	TTGCAA	626	12.2	6	6	6	0
Tb427_02_1931_18S_ribosomal_RNA_Antisense_End_2	Tb427_02_1931_18S_ribosomal_RNA_Antisense_End_2	Tb427.10.10360	Tb427.10.10360	50	9597	TTGCAA	TTGCAA	626	12.2	6	6	6	0
Tb427_02_1931_18S_ribosomal_RNA_Antisense_End_2	Tb427_02_1931_18S_ribosomal_RNA_Antisense_End_2	Tb427.10.10360	Tb427.10.10360	50	9597	TTGCAA	TTGCAA	626	12.2	6	6	6	0
Tb427_02_1931_18S_ribosomal_RNA_Antisense_End_2	Tb427_02_1931_18S_ribosomal_RNA_Antisense_End_2	Tb427.10.10360	Tb427.10.10360	50	9597	TTGCAA	TTGCAA	626	12.2	6	6	6	0
Tb427_02_1931_18S_ribosomal_RNA_Antisense_End_2	Tb427_02_1931_18S_ribosomal_RNA_Antisense_End_2	Tb427.10.10360	Tb427.10.10360	50	9597	TTGCAA	TTGCAA	626	12.2	6	6	6	0
Tb427_02_1931_18S_ribosomal_RNA_Antisense_End_2	Tb427_02_1931_18S_ribosomal_RNA_Antisense_End_2	Tb427.10.10360	Tb427.10.10360	50	9597	TTGCAA	TTGCAA	626	12.2	6	6	6	0
Tb427_02_1931_18S_ribosomal_RNA_Antisense_End_2	Tb427_02_1931_18S_ribosomal_RNA_Antisense_End_2	Tb427.10.10360	Tb427.10.10360	50	9597	TTGCAA	TTGCAA	626	12.2	6	6	6	0
Tb427_02_1931_18S_ribosomal_RNA_Antisense_End_2	Tb427_02_1931_18S_ribosomal_RNA_Antisense_End_2	Tb427.10.10360	Tb427.10.10360	50	9597	TTGCAA	TTGCAA	626	12.2	6	6	6	0
Tb427_02_1931_18S_ribosomal_RNA_Antisense_End_2	Tb427_02_1931_18S_ribosomal_RNA_Antisense_End_2	Tb427.10.10360	Tb427.10.10360	50	9597	TTGCAA	TTGCAA	626	12.2	6	6	6	0
Tb427_02_1931_18S_ribosomal_RNA_Antisense_End_2	Tb427_02_1931_18S_ribosomal_RNA_Antisense_End_2	Tb427.10.10360	Tb427.10.10360	50	9597	TTGCAA	TTGCAA	626	12.2	6	6	6	0
Tb427_02_1931_18S_ribosomal_RNA_Antisense_End_2	Tb427_02_1931_18S_ribosomal_RNA_Antisense_End_2	Tb427.10.10360	Tb427.10.10360	50	9597	TTGCAA	TTGCAA	626	12.2	6	6	6	0
Tb427_02_1931_18S_ribosomal_RNA_Antisense_End_2	Tb427_02_1931_18S_ribosomal_RNA_Antisense_End_2	Tb427.10.10360	Tb427.10.10360	50	9597	TTGCAA	TTGCAA	626	12.2	6	6	6	0
Tb427_02_1931_18S_ribosomal_RNA_Antisense_End_2	Tb427_02_1931_18S_ribosomal_RNA_Antisense_End_2	Tb427.10.10360	Tb427.10.10360	50	9597	TTGCAA	TTGCAA	626	12.2	6	6	6	0
Tb427_02_1931_18S_ribosomal_RNA_Antisense_End_2	Tb427_02_1931_18S_ribosomal_RNA_Antisense_End_2	Tb427.10.10360	Tb427.10.10360	50	9597	ATACTC	ATACTC	626	12.2	6	6	6	0
Tb427_02_1931_18S_ribosomal_RNA_Antisense_End_2	Tb427_02_1931_18S_ribosomal_RNA_Antisense_End_2	Tb427.10.10360	Tb427.10.10360	50	9597	TTGCAA	TTGCAA	626	12.2	6	6	6	0
Tb427_02_1931_18S_ribosomal_RNA_Antisense_End_2	Tb427_02_1931_18S_ribosomal_RNA_Antisense_End_2	Tb427.10.10360	Tb427.10.10360	50	9597	TTGCAA	TTGCAA	626	12.2	6	6	6	0
Tb427_02_1931_18S_ribosomal_RNA_Antisense_End_2	Tb427_02_1931_18S_ribosomal_RNA_Antisense_End_2	Tb427.10.10360	Tb427.10.10360	50	9597	TTGCAA	TTGCAA	626	12.2	6	6	6	0
Tb427_02_1931_18S_ribosomal_RNA_Antisense_End_2	Tb427_02_1931_18S_ribosomal_RNA_Antisense_End_2	Tb427.10.10360	Tb427.10.10360	50	9597	TTGCAA	TTGCAA	626	12.2	6	6	6	0
Tb427_02_1931_18S_ribosomal_RNA_Antisense_End_2	Tb427_02_1931_18S_ribosomal_RNA_Antisense_End_2	Tb427.10.10360	Tb427.10.10360	50	9597	ATACTC	ATACTC	626	12.2	6	6	6	0
Tb427_02_1931_18S_ribosomal_RNA_Antisense_End_2	Tb427_02_1931_18S_ribosomal_RNA_Antisense_End_2	Tb427.10.10360	Tb427.10.10360	50	9597	TTGCAA	TTGCAA	626	12.2	6	6	6	0
Tb427_02_1931_18S_ribosomal_RNA_Antisense_End_2	Tb427_02_1931_18S_ribosomal_RNA_Antisense_End_2	Tb427.10.10360	Tb427.10.10360	50	9597	TTGCAA	TTGCAA	626	12.2	6	6	6	0
Tb427_02_1931_18S_ribosomal_RNA_Antisense_End_2	Tb427_02_1931_18S_ribosomal_RNA_Antisense_End_2	Tb427.10.10360	Tb427.10.10360	50	9597	ATACTC	ATACTC	626	12.2	6	6	6	0
Tb427_02_1931_18S_ribosomal_RNA_Antisense_End_2	Tb427_02_1931_18S_ribosomal_RNA_Antisense_End_2	Tb427.10.10360	Tb427.10.10360	50	9597	CCTCGT	CCTCGT	626	12.2	6	6	6	0
Tb427_02_1931_18S_ribosomal_RNA_Antisense_End_2	Tb427_02_1931_18S_ribosomal_RNA_Antisense_End_2	Tb427.10.10360	Tb427.10.10360	50	9597	ACCAAT	ACCAAT	626	12.2	6	6	6	0
Tb427_02_1931_18S_ribosomal_RNA_Antisense_End_2	Tb427_02_1931_18S_ribosomal_RNA_Antisense_End_2	Tb427.10.10360	Tb427.10.10360	50	9597	CCTCGT	CCTCGT	626	12.2	6	6	6	0
Tb427_02_1931_18S_ribosomal_RNA_Antisense_End_2	Tb427_02_1931_18S_ribosomal_RNA_Antisense_End_2	Tb427.10.10360	Tb427.10.10360	50	9597	TTCCTC	TTCCTC	626	12.2	6	6	6	0
Tb427_02_1931_18S_ribosomal_RNA_Antisense_End_2	Tb427_02_1931_18S_ribosomal_RNA_Antisense_End_2	Tb427.10.10360	Tb427.10.10360	50	9597	CGCGAC	CGCGAC	626	12.2	6	6	6	0
Tb427_02_1931_18S_ribosomal_RNA_Antisense_End_2	Tb427_02_1931_18S_ribosomal_RNA_Antisense_End_2	Tb427.10.10360	Tb427.10.10360	50	9597	CAATAC	CAATAC	626	12.2	6	6	6	0
Tb427_02_1931_18S_ribosomal_RNA_Antisense_End_2	Tb427_02_1931_18S_ribosomal_RNA_Antisense_End_2	Tb427.10.10360	Tb427.10.10360	50	9597	AGACAT	AGACAT	626	12.2	6	6	6	0
Tb427_02_1931_18S_ribosomal_RNA_Antisense_End_2	Tb427_02_1931_18S_ribosomal_RNA_Antisense_End_2	Tb427.10.10360	Tb427.10.10360	50	9597	ATTCCT	ATTCCT	626	12.2	6	6	6	0
Tb427_02_1931_18S_ribosomal_RNA_Antisense_End_2	Tb427_02_1931_18S_ribosomal_RNA_Antisense_End_2	Tb427.10.10360	Tb427.10.10360	50	9597	TGCGCG	TGCGCG	626	12.2	6	6	6	0
Tb427_02_1931_18S_ribosomal_RNA_Antisense_End_2	Tb427_02_1931_18S_ribosomal_RNA_Antisense_End_2	Tb427.10.10360	Tb427.10.10360	50	9597	GACATT	GACATT	626	12.2	6	6	6	0
Tb427_02_1931_18S_ribosomal_RNA_Antisense_End_2	Tb427_02_1931_18S_ribosomal_RNA_Antisense_End_2	Tb427.10.10360	Tb427.10.10360	50	9597	TCCCAA	TCCCAA	626	12.2	6	6	6	0
Tb427_02_1931_18S_ribosomal_RNA_Antisense_End_2	Tb427_02_1931_18S_ribosomal_RNA_Antisense_End_2	Tb427.10.10360	Tb427.10.10360	50	9597	GCGACC	GCGACC	626	12.2	6	6	6	0
Tb427_02_1931_18S_ribosomal_RNA_Antisense_End_2	Tb427_02_1931_18S_ribosomal_RNA_Antisense_End_2	Tb427tmp.01.4250	Tb427tmp.01.4250	50	1455	GAGACA	GAGACA	626	12.2	6	6	6	0
Tb427_02_1931_18S_ribosomal_RNA_Antisense_End_2	Tb427_02_1931_18S_ribosomal_RNA_Antisense_End_2	Tb427tmp.01.4250	Tb427tmp.01.4250	50	1455	GCAATA	GCAATA	626	12.2	6	6	6	0
Tb427_02_1931_18S_ribosomal_RNA_Antisense_End_2	Tb427_02_1931_18S_ribosomal_RNA_Antisense_End_2	Tb427tmp.01.4250	Tb427tmp.01.4250	50	1455	CGCGAC	CGCGAC	626	12.2	6	6	6	0
Tb427_02_1931_18S_ribosomal_RNA_Antisense_End_2	Tb427_02_1931_18S_ribosomal_RNA_Antisense_End_2	Tb427tmp.01.4250	Tb427tmp.01.4250	50	1455	GAGACA	GAGACA	626	12.2	6	6	6	0
Tb427_02_1931_18S_ribosomal_RNA_Antisense_End_2	Tb427_02_1931_18S_ribosomal_RNA_Antisense_End_2	Tb427tmp.01.4250	Tb427tmp.01.4250	50	1455	GCAATA	GCAATA	626	12.2	6	6	6	0
Tb427_02_1931_18S_ribosomal_RNA_Antisense_End_2	Tb427_02_1931_18S_ribosomal_RNA_Antisense_End_2	Tb427tmp.01.4250	Tb427tmp.01.4250	50	1455	TCCCAA	TCCCAA	626	12.2	6	6	6	0
Tb427_02_1931_18S_ribosomal_RNA_Antisense_End_2	Tb427_02_1931_18S_ribosomal_RNA_Antisense_End_2	Tb427tmp.01.4250	Tb427tmp.01.4250	50	1455	GCGACC	GCGACC	626	12.2	6	6	6	0
Tb427_02_1931_18S_ribosomal_RNA_Antisense_End_2	Tb427_02_1931_18S_ribosomal_RNA_Antisense_End_2	Tb427tmp.01.4250	Tb427tmp.01.4250	50	1455	AATACT	AATACT	626	12.2	6	6	6	0
Tb427_02_1931_18S_ribosomal_RNA_Antisense_End_2	Tb427_02_1931_18S_ribosomal_RNA_Antisense_End_2	Tb427tmp.01.4250	Tb427tmp.01.4250	50	1455	CTCGGT	CTCGGT	626	12.2	6	6	6	0
Tb427_02_1931_18S_ribosomal_RNA_Antisense_End_2	Tb427_02_1931_18S_ribosomal_RNA_Antisense_End_2	Tb427tmp.01.4250	Tb427tmp.01.4250	50	1455	ACATTC	ACATTC	626	12.2	6	6	6	0
Tb427_02_1931_18S_ribosomal_RNA_Antisense_End_2	Tb427_02_1931_18S_ribosomal_RNA_Antisense_End_2	Tb427tmp.01.4250	Tb427tmp.01.4250	50	1455	CGGTCC	CGGTCC	626	12.2	6	6	6	0
Tb427_02_1931_18S_ribosomal_RNA_Antisense_End_2	Tb427_02_1931_18S_ribosomal_RNA_Antisense_End_2	Tb427tmp.01.4250	Tb427tmp.01.4250	50	1455	CAATAC	CAATAC	626	12.2	6	6	6	0
Tb427_02_1931_18S_ribosomal_RNA_Antisense_End_2	Tb427_02_1931_18S_ribosomal_RNA_Antisense_End_2	Tb427tmp.01.4250	Tb427tmp.01.4250	50	1455	AATTGC	AATTGC	626	12.2	6	6	6	0
Tb427_02_1931_18S_ribosomal_RNA_Antisense_End_2	Tb427_02_1931_18S_ribosomal_RNA_Antisense_End_2	Tb427tmp.01.4250	Tb427tmp.01.4250	50	1455	CGACCA	CGACCA	626	12.2	6	6	6	0
Tb427_02_1931_18S_ribosomal_RNA_Antisense_End_2	Tb427_02_1931_18S_ribosomal_RNA_Antisense_End_2	Tb427tmp.01.4250	Tb427tmp.01.4250	50	1455	ATACTC	ATACTC	626	12.2	6	6	6	0
Tb427_02_1931_18S_ribosomal_RNA_Antisense_End_2	Tb427_02_1931_18S_ribosomal_RNA_Antisense_End_2	Tb427tmp.01.4250	Tb427tmp.01.4250	50	1455	TCCCAA	TCCCAA	626	12.2	6	6	6	0
Tb427_02_1931_18S_ribosomal_RNA_Antisense_End_2	Tb427_02_1931_18S_ribosomal_RNA_Antisense_End_2	Tb427tmp.01.4250	Tb427tmp.01.4250	50	1455	TGCAAT	TGCAAT	626	12.2	6	6	6	0
Tb427_02_1931_18S_ribosomal_RNA_Antisense_End_2	Tb427_02_1931_18S_ribosomal_RNA_Antisense_End_2	Tb427tmp.01.4250	Tb427tmp.01.4250	50	1455	ATTGCA	ATTGCA	626	12.2	6	6	6	0
Tb427_02_1931_18S_ribosomal_RNA_Antisense_End_2	Tb427_02_1931_18S_ribosomal_RNA_Antisense_End_2	Tb427tmp.01.4250	Tb427tmp.01.4250	50	1455	AATACT	AATACT	626	12.2	6	6	6	0
Tb427_02_1931_18S_ribosomal_RNA_Antisense_End_2	Tb427_02_1931_18S_ribosomal_RNA_Antisense_End_2	Tb427tmp.01.4250	Tb427tmp.01.4250	50	1455	ACTCGG	ACTCGG	626	12.2	6	6	6	0
Tb427_02_1931_18S_ribosomal_RNA_Antisense_End_2	Tb427_02_1931_18S_ribosomal_RNA_Antisense_End_2	Tb427tmp.01.4250	Tb427tmp.01.4250	50	1455	TCCCAA	TCCCAA	626	12.2	6	6	6	0
Tb427_02_1931_18S_ribosomal_RNA_Antisense_End_2	Tb427_02_1931_18S_ribosomal_RNA_Antisense_End_2	Tb427.BES28.15	Tb427.BES28.15	50	1431	TTGCGC	TTGCGC	626	12.2	6	6	6	0
Tb427_02_1931_18S_ribosomal_RNA_Antisense_End_2	Tb427_02_1931_18S_ribosomal_RNA_Antisense_End_2	Tb427.BES28.15	Tb427.BES28.15	50	1431	GCGACC	GCGACC	626	12.2	6	6	6	0
Tb427_02_1931_18S_ribosomal_RNA_Antisense_End_2	Tb427_02_1931_18S_ribosomal_RNA_Antisense_End_2	Tb427.BES28.15	Tb427.BES28.15	50	1431	GTCCCA	GTCCCA	626	12.2	6	6	6	0
Tb427_02_1931_18S_ribosomal_RNA_Antisense_End_2	Tb427_02_1931_18S_ribosomal_RNA_Antisense_End_2	Tb427.BES28.15	Tb427.BES28.15	50	1431	GTTGCG	GTTGCG	626	12.2	6	6	6	0
Tb427_02_1931_18S_ribosomal_RNA_Antisense_End_2	Tb427_02_1931_18S_ribosomal_RNA_Antisense_End_2	Tb427.BES28.15	Tb427.BES28.15	50	1431	TCGTTG	TCGTTG	626	12.2	6	6	6	0
Tb427_02_1931_18S_ribosomal_RNA_Antisense_End_2	Tb427_02_1931_18S_ribosomal_RNA_Antisense_End_2	Tb427.BES28.15	Tb427.BES28.15	50	1431	GCAATA	GCAATA	626	12.2	6	6	6	0
Tb427_02_1931_18S_ribosomal_RNA_Antisense_End_2	Tb427_02_1931_18S_ribosomal_RNA_Antisense_End_2	Tb427.BES28.15	Tb427.BES28.15	50	1431	CAATAA	CAATAA	626	12.2	6	6	6	0
Tb427_02_1931_18S_ribosomal_RNA_Antisense_End_2	Tb427_02_1931_18S_ribosomal_RNA_Antisense_End_2	Tb427.BES28.15	Tb427.BES28.15	50	1431	AGACAT	AGACAT	626	12.2	6	6	6	0
Tb427_02_1931_18S_ribosomal_RNA_Antisense_End_2	Tb427_02_1931_18S_ribosomal_RNA_Antisense_End_2	Tb427.BES28.15	Tb427.BES28.15	50	1431	GAGACA	GAGACA	626	12.2	6	6	6	0
Tb427_02_1931_18S_ribosomal_RNA_Antisense_End_2	Tb427_02_1931_18S_ribosomal_RNA_Antisense_End_2	Tb427.BES28.15	Tb427.BES28.15	50	1431	GCAATA	GCAATA	626	12.2	6	6	6	0
Tb427_02_1931_18S_ribosomal_RNA_Antisense_End_2	Tb427_02_1931_18S_ribosomal_RNA_Antisense_End_2	Tb427.BES28.15	Tb427.BES28.15	50	1431	GAGACA	GAGACA	626	12.2	6	6	6	0
Tb427_02_1931_18S_ribosomal_RNA_Antisense_End_2	Tb427_02_1931_18S_ribosomal_RNA_Antisense_End_2	Tb427.BES28.15	Tb427.BES28.15	50	1431	CAATAA	CAATAA	626	12.2	6	6	6	0
Tb427_02_1931_18S_ribosomal_RNA_Antisense_End_2	Tb427_02_1931_18S_ribosomal_RNA_Antisense_End_2	Tb427.BES28.15	Tb427.BES28.15	50	1431	GTCCCA	GTCCCA	626	12.2	6	6	6	0
Tb427_02_1931_18S_ribosomal_RNA_Antisense_End_2	Tb427_02_1931_18S_ribosomal_RNA_Antisense_End_2	Tb427.BES28.15	Tb427.BES28.15	50	1431	GTTGCG	GTTGCG	626	12.2	6	6	6	0
Tb427_02_1931_18S_ribosomal_RNA_Antisense_End_2	Tb427_02_1931_18S_ribosomal_RNA_Antisense_End_2	Tb427.BES28.15	Tb427.BES28.15	50	1431	TCCCAA	TCCCAA	626	12.2	6	6	6	0
Tb427_02_1931_18S_ribosomal_RNA_Antisense_End_2	Tb427_02_1931_18S_ribosomal_RNA_Antisense_End_2	Tb427.BES28.15	Tb427.BES28.15	50	1431	TTCCTC	TTCCTC	626	12.2	6	6	6	0
Tb427_02_1931_18S_ribosomal_RNA_Antisense_End_2	Tb427_02_1931_18S_ribosomal_RNA_Antisense_End_2	Tb427.06.240	Tb427.06.240	50	309	CAATAC	CAATAC	626	12.2	6	6	6	0
Tb427_02_1931_18S_ribosomal_RNA_Antisense_End_2	Tb427_02_1931_18S_ribosomal_RNA_Antisense_End_2	Tb427.06.240	Tb427.06.240	50	309	GACCAA	GACCAA	626	12.2	6	6	6	0
Tb427_02_1931_18S_ribosomal_RNA_Antisense_End_2	Tb427_02_1931_18S_ribosomal_RNA_Antisense_End_2	Tb427.06.240	Tb427.06.240	50	309	CTCGTT	CTCGTT	626	12.2	6	6	6	0
Tb427_02_1931_18S_ribosomal_RNA_Antisense_End_2	Tb427_02_1931_18S_ribosomal_RNA_Antisense_End_2	Tb427.06.240	Tb427.06.240	50	309	ACGAGA	ACGAGA	626	12.2	6	6	6	0
Tb427_02_1931_18S_ribosomal_RNA_Antisense_End_2	Tb427_02_1931_18S_ribosomal_RNA_Antisense_End_2	Tb427.06.240	Tb427.06.240	50	309	CAATAC	CAATAC	626	12.2	6	6	6	0
Tb427_02_1931_18S_ribosomal_RNA_Antisense_End_2	Tb427_02_1931_18S_ribosomal_RNA_Antisense_End_2	Tb427tmp.244.2725	Tb427tmp.244.2725	50	330	TGCGCG	TGCGCG	626	12.2	6	6	6	0
Tb427_02_1931_18S_ribosomal_RNA_Antisense_End_2	Tb427_02_1931_18S_ribosomal_RNA_Antisense_End_2	Tb427tmp.244.2725	Tb427tmp.244.2725	50	330	GCAATA	GCAATA	626	12.2	6	6	6	0
Tb427_02_1931_18S_ribosomal_RNA_Antisense_End_2	Tb427_02_1931_18S_ribosomal_RNA_Antisense_End_2	Tb427tmp.244.2725	Tb427tmp.244.2725	50	330	TCGTTG	TCGTTG	626	12.2	6	6	6	0
Tb427_02_1931_18S_ribosomal_RNA_Antisense_End_2	Tb427_02_1931_18S_ribosomal_RNA_Antisense_End_2	Tb427tmp.244.2725	Tb427tmp.244.2725	50	330	GTTGCG	GTTGCG	626	12.2	6	6	6	0
Tb427_02_1931_18S_ribosomal_RNA_Antisense_End_2	Tb427_02_1931_18S_ribosomal_RNA_Antisense_End_2	Tb427tmp.244.2725	Tb427tmp.244.2725	50	330	GCGACC	GCGACC	626	12.2	6	6	6	0
Tb427_02_1931_18S_ribosomal_RNA_Antisense_End_2	Tb427_02_1931_18S_ribosomal_RNA_Antisense_End_2	Tb427tmp.244.2725	Tb427tmp.244.2725	50	330	CCTCGT	CCTCGT	626	12.2	6	6	6	0
Tb427_02_1931_18S_ribosomal_RNA_Antisense_End_2	Tb427_02_1931_18S_ribosomal_RNA_Antisense_End_2	Tb427tmp.244.2725	Tb427tmp.244.2725	50	330	TGCGCG	TGCGCG	626	12.2	6	6	6	0
Tb427_02_1931_18S_ribosomal_RNA_Antisense_End_2	Tb427_02_1931_18S_ribosomal_RNA_Antisense_End_2	Tb427tmp.244.2725	Tb427tmp.244.2725	50	330	GCGCGA	GCGCGA	626	12.2	6	6	6	0
Tb427_02_1931_18S_ribosomal_RNA_Antisense_End_2	Tb427_02_1931_18S_ribosomal_RNA_Antisense_End_2	Tb427tmp.244.2725	Tb427tmp.244.2725	50	330	GACCAA	GACCAA	626	12.2	6	6	6	0
Tb427_02_1931_18S_ribosomal_RNA_Antisense_End_2	Tb427_02_1931_18S_ribosomal_RNA_Antisense_End_2	Tb427.08.4110	Tb427.08.4110	50	1773	GACCAA	GACCAA	626	12.2	6	6	6	0
Tb427_02_1931_18S_ribosomal_RNA_Antisense_End_2	Tb427_02_1931_18S_ribosomal_RNA_Antisense_End_2	Tb427.08.4110	Tb427.08.4110	50	1773	TACGAG	TACGAG	626	12.2	6	6	6	0
Tb427_02_1931_18S_ribosomal_RNA_Antisense_End_2	Tb427_02_1931_18S_ribosomal_RNA_Antisense_End_2	Tb427.08.4110	Tb427.08.4110	50	1773	TGCAAT	TGCAAT	626	12.2	6	6	6	0
Tb427_02_1931_18S_ribosomal_RNA_Antisense_End_2	Tb427_02_1931_18S_ribosomal_RNA_Antisense_End_2	Tb427.08.4110	Tb427.08.4110	50	1773	AATTGC	AATTGC	626	12.2	6	6	6	0
Tb427_02_1931_18S_ribosomal_RNA_Antisense_End_2	Tb427_02_1931_18S_ribosomal_RNA_Antisense_End_2	Tb427.08.4110	Tb427.08.4110	50	1773	TGCAAT	TGCAAT	626	12.2	6	6	6	0
Tb427_02_1931_18S_ribosomal_RNA_Antisense_End_2	Tb427_02_1931_18S_ribosomal_RNA_Antisense_End_2	Tb427.08.4110	Tb427.08.4110	50	1773	ATTGCA	ATTGCA	626	12.2	6	6	6	0
Tb427_02_1931_18S_ribosomal_RNA_Antisense_End_2	Tb427_02_1931_18S_ribosomal_RNA_Antisense_End_2	Tb427.08.4110	Tb427.08.4110	50	1773	CCAATA	CCAATA	626	12.2	6	6	6	0
Tb427_02_1931_18S_ribosomal_RNA_Antisense_End_2	Tb427_02_1931_18S_ribosomal_RNA_Antisense_End_2	Tb427.08.4110	Tb427.08.4110	50	1773	AATAAT	AATAAT	626	12.2	6	6	6	0
Tb427_02_1931_18S_ribosomal_RNA_Antisense_End_2	Tb427_02_1931_18S_ribosomal_RNA_Antisense_End_2	Tb427.08.4110	Tb427.08.4110	50	1773	TCCCAA	TCCCAA	626	12.2	6	6	6	0
Tb427_02_1931_18S_ribosomal_RNA_Antisense_End_2	Tb427_02_1931_18S_ribosomal_RNA_Antisense_End_2	Tb427.08.4110	Tb427.08.4110	50	1773	GTCCCA	GTCCCA	626	12.2	6	6	6	0
Tb427_02_1931_18S_ribosomal_RNA_Antisense_End_2	Tb427_02_1931_18S_ribosomal_RNA_Antisense_End_2	Tb427.08.4110	Tb427.08.4110	50	1773	TCCCAA	TCCCAA	626	12.2	6	6	6	0
Tb427_02_1931_18S_ribosomal_RNA_Antisense_End_2	Tb427_02_1931_18S_ribosomal_RNA_Antisense_End_2	Tb427.08.4110	Tb427.08.4110	50	1773	CGAGAC	CGAGAC	626	12.2	6	6	6	0
Tb427_02_1931_18S_ribosomal_RNA_Antisense_End_2	Tb427_02_1931_18S_ribosomal_RNA_Antisense_End_2	Tb427.08.4110	Tb427.08.4110	50	1773	GCGCGA	GCGCGA	626	12.2	6	6	6	0
Tb427_02_1931_18S_ribosomal_RNA_Antisense_End_2	Tb427_02_1931_18S_ribosomal_RNA_Antisense_End_2	Tb427.08.4110	Tb427.08.4110	50	1773	TTCCTC	TTCCTC	626	12.2	6	6	6	0
Tb427_02_1931_18S_ribosomal_RNA_Antisense_End_2	Tb427_02_1931_18S_ribosomal_RNA_Antisense_End_2	Tb427.08.4110	Tb427.08.4110	50	1773	ACGAGA	ACGAGA	626	12.2	6	6	6	0
Tb427_02_1931_18S_ribosomal_RNA_Antisense_End_2	Tb427_02_1931_18S_ribosomal_RNA_Antisense_End_2	Tb427.08.4110	Tb427.08.4110	50	1773	ATTCCT	ATTCCT	626	12.2	6	6	6	0
Tb427_02_1931_18S_ribosomal_RNA_Antisense_End_2	Tb427_02_1931_18S_ribosomal_RNA_Antisense_End_2	Tb427.10.6890	Tb427.10.6890	50	318	GCGCGA	GCGCGA	626	12.2	6	6	6	0
Tb427_02_1931_18S_ribosomal_RNA_Antisense_End_2	Tb427_02_1931_18S_ribosomal_RNA_Antisense_End_2	Tb427.10.6890	Tb427.10.6890	50	318	CGCGAC	CGCGAC	626	12.2	6	6	6	0
Tb427_02_1931_18S_ribosomal_RNA_Antisense_End_2	Tb427_02_1931_18S_ribosomal_RNA_Antisense_End_2	Tb427.10.9450	Tb427.10.9450	50	753	TCGTTG	TCGTTG	626	12.2	6	6	6	0
Tb427_02_1931_18S_ribosomal_RNA_Antisense_End_2	Tb427_02_1931_18S_ribosomal_RNA_Antisense_End_2	Tb427.10.9450	Tb427.10.9450	50	753	AATTGC	AATTGC	626	12.2	6	6	6	0
Tb427_02_1931_18S_ribosomal_RNA_Antisense_End_2	Tb427_02_1931_18S_ribosomal_RNA_Antisense_End_2	Tb427.10.9450	Tb427.10.9450	50	753	GACATT	GACATT	626	12.2	6	6	6	0
Tb427_02_1931_18S_ribosomal_RNA_Antisense_End_2	Tb427_02_1931_18S_ribosomal_RNA_Antisense_End_2	Tb427.10.9450	Tb427.10.9450	50	753	TCCCAA	TCCCAA	626	12.2	6	6	6	0
Tb427_02_1931_18S_ribosomal_RNA_Antisense_End_2	Tb427_02_1931_18S_ribosomal_RNA_Antisense_End_2	Tb427.10.9450	Tb427.10.9450	50	753	AATTGC	AATTGC	626	12.2	6	6	6	0
Tb427_02_1931_18S_ribosomal_RNA_Antisense_End_2	Tb427_02_1931_18S_ribosomal_RNA_Antisense_End_2	Tb427.10.9450	Tb427.10.9450	50	753	GACCAA	GACCAA	626	12.2	6	6	6	0
Tb427_02_1931_18S_ribosomal_RNA_Antisense_End_2	Tb427_02_1931_18S_ribosomal_RNA_Antisense_End_2	Tb427.10.9450	Tb427.10.9450	50	753	GTCCCA	GTCCCA	626	12.2	6	6	6	0
Tb427_02_1931_18S_ribosomal_RNA_Antisense_End_2	Tb427_02_1931_18S_ribosomal_RNA_Antisense_End_2	Tb427.10.9450	Tb427.10.9450	50	753	CTCGTT	CTCGTT	626	12.2	6	6	6	0
Tb427_02_1931_18S_ribosomal_RNA_Antisense_End_2	Tb427_02_1931_18S_ribosomal_RNA_Antisense_End_2	Tb427.10.9450	Tb427.10.9450	50	753	TACTCG	TACTCG	626	12.2	6	6	6	0
Tb427_02_1931_18S_ribosomal_RNA_Antisense_End_2	Tb427_02_1931_18S_ribosomal_RNA_Antisense_End_2	Tb427.10.7650	Tb427.10.7650	50	627	GTCCCA	GTCCCA	626	12.2	6	6	6	0
Tb427_02_1931_18S_ribosomal_RNA_Antisense_End_2	Tb427_02_1931_18S_ribosomal_RNA_Antisense_End_2	Tb427.10.7650	Tb427.10.7650	50	627	CGACCA	CGACCA	626	12.2	6	6	6	0
Tb427_02_1931_18S_ribosomal_RNA_Antisense_End_2	Tb427_02_1931_18S_ribosomal_RNA_Antisense_End_2	Tb427.10.7650	Tb427.10.7650	50	627	ACTCGG	ACTCGG	626	12.2	6	6	6	0
Tb427_02_1931_18S_ribosomal_RNA_Antisense_End_2	Tb427_02_1931_18S_ribosomal_RNA_Antisense_End_2	Tb427.10.7650	Tb427.10.7650	50	627	AATTGC	AATTGC	626	12.2	6	6	6	0
Tb427_02_1931_18S_ribosomal_RNA_Antisense_End_2	Tb427_02_1931_18S_ribosomal_RNA_Antisense_End_2	Tb427.10.7650	Tb427.10.7650	50	627	GAGACA	GAGACA	626	12.2	6	6	6	0
Tb427_02_1931_18S_ribosomal_RNA_Antisense_End_2	Tb427_02_1931_18S_ribosomal_RNA_Antisense_End_2	Tb427.10.7650	Tb427.10.7650	50	627	CGAGAC	CGAGAC	626	12.2	6	6	6	0
Tb427_02_1931_18S_ribosomal_RNA_Antisense_End_2	Tb427_02_1931_18S_ribosomal_RNA_Antisense_End_2	Tb427.08.4060	Tb427.08.4060	50	1773	GACCAA	GACCAA	626	12.2	6	6	6	0
Tb427_02_1931_18S_ribosomal_RNA_Antisense_End_2	Tb427_02_1931_18S_ribosomal_RNA_Antisense_End_2	Tb427.08.4060	Tb427.08.4060	50	1773	TGCAAT	TGCAAT	626	12.2	6	6	6	0
Tb427_02_1931_18S_ribosomal_RNA_Antisense_End_2	Tb427_02_1931_18S_ribosomal_RNA_Antisense_End_2	Tb427.08.4060	Tb427.08.4060	50	1773	AATTGC	AATTGC	626	12.2	6	6	6	0
Tb427_02_1931_18S_ribosomal_RNA_Antisense_End_2	Tb427_02_1931_18S_ribosomal_RNA_Antisense_End_2	Tb427.08.4060	Tb427.08.4060	50	1773	TGCAAT	TGCAAT	626	12.2	6	6	6	0
Tb427_02_1931_18S_ribosomal_RNA_Antisense_End_2	Tb427_02_1931_18S_ribosomal_RNA_Antisense_End_2	Tb427.08.4060	Tb427.08.4060	50	1773	ATTGCA	ATTGCA	626	12.2	6	6	6	0
Tb427_02_1931_18S_ribosomal_RNA_Antisense_End_2	Tb427_02_1931_18S_ribosomal_RNA_Antisense_End_2	Tb427.08.4060	Tb427.08.4060	50	1773	CCAATA	CCAATA	626	12.2	6	6	6	0
Tb427_02_1931_18S_ribosomal_RNA_Antisense_End_2	Tb427_02_1931_18S_ribosomal_RNA_Antisense_End_2	Tb427.08.4060	Tb427.08.4060	50	1773	AATAAT	AATAAT	626	12.2	6	6	6	0
Tb427_02_1931_18S_ribosomal_RNA_Antisense_End_2	Tb427_02_1931_18S_ribosomal_RNA_Antisense_End_2	Tb427.08.4060	Tb427.08.4060	50	1773	TCCCAA	TCCCAA	626	12.2	6	6	6	0
Tb427_02_1931_18S_ribosomal_RNA_Antisense_End_2	Tb427_02_1931_18S_ribosomal_RNA_Antisense_End_2	Tb427.08.4060	Tb427.08.4060	50	1773	GTCCCA	GTCCCA	626	12.2	6	6	6	0
Tb427_02_1931_18S_ribosomal_RNA_Antisense_End_2	Tb427_02_1931_18S_ribosomal_RNA_Antisense_End_2	Tb427.08.4060	Tb427.08.4060	50	1773	TCCCAA	TCCCAA	626	12.2	6	6	6	0
Tb427_02_1931_18S_ribosomal_RNA_Antisense_End_2	Tb427_02_1931_18S_ribosomal_RNA_Antisense_End_2	Tb427.08.4060	Tb427.08.4060	50	1773	CGAGAC	CGAGAC	626	12.2	6	6	6	0
Tb427_02_1931_18S_ribosomal_RNA_Antisense_End_2	Tb427_02_1931_18S_ribosomal_RNA_Antisense_End_2	Tb427.08.4060	Tb427.08.4060	50	1773	GCGCGA	GCGCGA	626	12.2	6	6	6	0
Tb427_02_1931_18S_ribosomal_RNA_Antisense_End_2	Tb427_02_1931_18S_ribosomal_RNA_Antisense_End_2	Tb427.08.4060	Tb427.08.4060	50	1773	TTCCTC	TTCCTC	626	12.2	6	6	6	0
Tb427_02_1931_18S_ribosomal_RNA_Antisense_End_2	Tb427_02_1931_18S_ribosomal_RNA_Antisense_End_2	Tb427.08.4060	Tb427.08.4060	50	1773	ACGAGA	ACGAGA	626	12.2	6	6	6	0
Tb427_02_1931_18S_ribosomal_RNA_Antisense_End_2	Tb427_02_1931_18S_ribosomal_RNA_Antisense_End_2	Tb427.08.4060	Tb427.08.4060	50	1773	ATTCCT	ATTCCT	626	12.2	6	6	6	0
Tb427_02_1931_18S_ribosomal_RNA_Antisense_End_2	Tb427_02_1931_18S_ribosomal_RNA_Antisense_End_2	Tb427.10.1590	Tb427.10.1590	50	330	ACGAGA	ACGAGA	626	12.2	6	6	6	0
Tb427_02_1931_18S_ribosomal_RNA_Antisense_End_2	Tb427_02_1931_18S_ribosomal_RNA_Antisense_End_2	Tb427.10.1590	Tb427.10.1590	50	330	TTGCAA	TTGCAA	626	12.2	6	6	6	0
Tb427_02_1931_18S_ribosomal_RNA_Antisense_End_2	Tb427_02_1931_18S_ribosomal_RNA_Antisense_End_2	Tb427.10.1590	Tb427.10.1590	50	330	CTCGGT	CTCGGT	626	12.2	6	6	6	0
Tb427_02_1931_18S_ribosomal_RNA_Antisense_End_2	Tb427_02_1931_18S_ribosomal_RNA_Antisense_End_2	Tb427.10.1590	Tb427.10.1590	50	330	AATACT	AATACT	626	12.2	6	6	6	0
Tb427_02_1931_18S_ribosomal_RNA_Antisense_End_2	Tb427_02_1931_18S_ribosomal_RNA_Antisense_End_2	Tb427.07.4580	Tb427.07.4580	50	1725	GTCCCA	GTCCCA	626	12.2	6	6	6	0
Tb427_02_1931_18S_ribosomal_RNA_Antisense_End_2	Tb427_02_1931_18S_ribosomal_RNA_Antisense_End_2	Tb427.07.4580	Tb427.07.4580	50	1725	ACCAAT	ACCAAT	626	12.2	6	6	6	0
Tb427_02_1931_18S_ribosomal_RNA_Antisense_End_2	Tb427_02_1931_18S_ribosomal_RNA_Antisense_End_2	Tb427.07.4580	Tb427.07.4580	50	1725	ACCAAT	ACCAAT	626	12.2	6	6	6	0
Tb427_02_1931_18S_ribosomal_RNA_Antisense_End_2	Tb427_02_1931_18S_ribosomal_RNA_Antisense_End_2	Tb427.07.4580	Tb427.07.4580	50	1725	ACCAAT	ACCAAT	626	12.2	6	6	6	0
Tb427_02_1931_18S_ribosomal_RNA_Antisense_End_2	Tb427_02_1931_18S_ribosomal_RNA_Antisense_End_2	Tb427.07.4580	Tb427.07.4580	50	1725	GTCCCA	GTCCCA	626	12.2	6	6	6	0
Tb427_02_1931_18S_ribosomal_RNA_Antisense_End_2	Tb427_02_1931_18S_ribosomal_RNA_Antisense_End_2	Tb427.07.4580	Tb427.07.4580	50	1725	ACCAAT	ACCAAT	626	12.2	6	6	6	0
Tb427_02_1931_18S_ribosomal_RNA_Antisense_End_2	Tb427_02_1931_18S_ribosomal_RNA_Antisense_End_2	Tb427.07.4580	Tb427.07.4580	50	1725	ACCAAT	ACCAAT	626	12.2	6	6	6	0
Tb427_02_1931_18S_ribosomal_RNA_Antisense_End_2	Tb427_02_1931_18S_ribosomal_RNA_Antisense_End_2	Tb427.07.4580	Tb427.07.4580	50	1725	GTCCCA	GTCCCA	626	12.2	6	6	6	0
Tb427_02_1931_18S_ribosomal_RNA_Antisense_End_2	Tb427_02_1931_18S_ribosomal_RNA_Antisense_End_2	Tb427.07.4580	Tb427.07.4580	50	1725	ACCAAT	ACCAAT	626	12.2	6	6	6	0
Tb427_02_1931_18S_ribosomal_RNA_Antisense_End_2	Tb427_02_1931_18S_ribosomal_RNA_Antisense_End_2	Tb427.07.4580	Tb427.07.4580	50	1725	GTCCCA	GTCCCA	626	12.2	6	6	6	0
Tb427_02_1931_18S_ribosomal_RNA_Antisense_End_2	Tb427_02_1931_18S_ribosomal_RNA_Antisense_End_2	Tb427.07.4580	Tb427.07.4580	50	1725	ACCAAT	ACCAAT	626	12.2	6	6	6	0
Tb427_02_1931_18S_ribosomal_RNA_Antisense_End_2	Tb427_02_1931_18S_ribosomal_RNA_Antisense_End_2	Tb427.07.4580	Tb427.07.4580	50	1725	GTCCCA	GTCCCA	626	12.2	6	6	6	0
Tb427_02_1931_18S_ribosomal_RNA_Antisense_End_2	Tb427_02_1931_18S_ribosomal_RNA_Antisense_End_2	Tb427.07.4580	Tb427.07.4580	50	1725	ACCAAT	ACCAAT	626	12.2	6	6	6	0
Tb427_02_1931_18S_ribosomal_RNA_Antisense_End_2	Tb427_02_1931_18S_ribosomal_RNA_Antisense_End_2	Tb427.07.4580	Tb427.07.4580	50	1725	ACCAAT	ACCAAT	626	12.2	6	6	6	0
Tb427_02_1931_18S_ribosomal_RNA_Antisense_End_2	Tb427_02_1931_18S_ribosomal_RNA_Antisense_End_2	Tb427.07.4580	Tb427.07.4580	50	1725	ACCAAT	ACCAAT	626	12.2	6	6	6	0
Tb427_02_1931_18S_ribosomal_RNA_Antisense_End_2	Tb427_02_1931_18S_ribosomal_RNA_Antisense_End_2	Tb427.07.4580	Tb427.07.4580	50	1725	ACCAAT	ACCAAT	626	12.2	6	6	6	0
Tb427_02_1931_18S_ribosomal_RNA_Antisense_End_2	Tb427_02_1931_18S_ribosomal_RNA_Antisense_End_2	Tb427.07.4580	Tb427.07.4580	50	1725	ACCAAT	ACCAAT	626	12.2	6	6	6	0
Tb427_02_1931_18S_ribosomal_RNA_Antisense_End_2	Tb427_02_1931_18S_ribosomal_RNA_Antisense_End_2	Tb427.07.4580	Tb427.07.4580	50	1725	ACCAAT	ACCAAT	626	12.2	6	6	6	0
Tb427_02_1931_18S_ribosomal_RNA_Antisense_End_2	Tb427_02_1931_18S_ribosomal_RNA_Antisense_End_2	Tb427.07.4580	Tb427.07.4580	50	1725	ACCAAT	ACCAAT	626	12.2	6	6	6	0
Tb427_02_1931_18S_ribosomal_RNA_Antisense_End_2	Tb427_02_1931_18S_ribosomal_RNA_Antisense_End_2	Tb427.07.4580	Tb427.07.4580	50	1725	ACCAAT	ACCAAT	626	12.2	6	6	6	0
Tb427_02_1931_18S_ribosomal_RNA_Antisense_End_2	Tb427_02_1931_18S_ribosomal_RNA_Antisense_End_2	Tb427.07.4580	Tb427.07.4580	50	1725	ACCAAT	ACCAAT	626	12.2	6	6	6	0
Tb427_02_1931_18S_ribosomal_RNA_Antisense_End_2	Tb427_02_1931_18S_ribosomal_RNA_Antisense_End_2	Tb427.07.4580	Tb427.07.4580	50	1725	GTCCCA	GTCCCA	626	12.2	6	6	6	0
Tb427_02_1931_18S_ribosomal_RNA_Antisense_End_2	Tb427_02_1931_18S_ribosomal_RNA_Antisense_End_2	Tb427.07.4580	Tb427.07.4580	50	1725	ACCAAT	ACCAAT	626	12.2	6	6	6	0
Tb427_02_1931_18S_ribosomal_RNA_Antisense_End_2	Tb427_02_1931_18S_ribosomal_RNA_Antisense_End_2	Tb427.07.4580	Tb427.07.4580	50	1725	ACCAAT	ACCAAT	626	12.2	6	6	6	0
Tb427_02_1931_18S_ribosomal_RNA_Antisense_End_2	Tb427_02_1931_18S_ribosomal_RNA_Antisense_End_2	Tb427.07.4580	Tb427.07.4580	50	1725	ACCAAT	ACCAAT	626	12.2	6	6	6	0
Tb427_02_1931_18S_ribosomal_RNA_Antisense_End_2	Tb427_02_1931_18S_ribosomal_RNA_Antisense_End_2	Tb427.07.4580	Tb427.07.4580	50	1725	ACCAAT	ACCAAT	626	12.2	6	6	6	0
Tb427_02_1931_18S_ribosomal_RNA_Antisense_End_2	Tb427_02_1931_18S_ribosomal_RNA_Antisense_End_2	Tb427.07.4580	Tb427.07.4580	50	1725	ACCAAT	ACCAAT	626	12.2	6	6	6	0
Tb427_02_1931_18S_ribosomal_RNA_Antisense_End_2	Tb427_02_1931_18S_ribosomal_RNA_Antisense_End_2	Tb427.07.4580	Tb427.07.4580	50	1725	ACCAAT	ACCAAT	626	12.2	6	6	6	0
Tb427_02_1931_18S_ribosomal_RNA_Antisense_End_2	Tb427_02_1931_18S_ribosomal_RNA_Antisense_End_2	Tb427.07.4580	Tb427.07.4580	50	1725	GTTGCG	GTTGCG	626	12.2	6	6	6	0
Tb427_02_1931_18S_ribosomal_RNA_Antisense_End_2	Tb427_02_1931_18S_ribosomal_RNA_Antisense_End_2	Tb427.07.4580	Tb427.07.4580	50	1725	GTCCCA	GTCCCA	626	12.2	6	6	6	0
Tb427_02_1931_18S_ribosomal_RNA_Antisense_End_2	Tb427_02_1931_18S_ribosomal_RNA_Antisense_End_2	Tb427.07.4580	Tb427.07.4580	50	1725	TCCTCG	TCCTCG	626	12.2	6	6	6	0
Tb427_02_1931_18S_ribosomal_RNA_Antisense_End_2	Tb427_02_1931_18S_ribosomal_RNA_Antisense_End_2	Tb427.07.4580	Tb427.07.4580	50	1725	TGCGCG	TGCGCG	626	12.2	6	6	6	0
Tb427_02_1931_18S_ribosomal_RNA_Antisense_End_2	Tb427_02_1931_18S_ribosomal_RNA_Antisense_End_2	Tb427.07.4580	Tb427.07.4580	50	1725	TCCCAA	TCCCAA	626	12.2	6	6	6	0
Tb427_02_1931_18S_ribosomal_RNA_Antisense_End_2	Tb427_02_1931_18S_ribosomal_RNA_Antisense_End_2	Tb427tmp.211.2310	Tb427tmp.211.2310	50	1113	GACCAA	GACCAA	626	12.2	6	6	6	0
Tb427_02_1931_18S_ribosomal_RNA_Antisense_End_2	Tb427_02_1931_18S_ribosomal_RNA_Antisense_End_2	Tb427tmp.211.2310	Tb427tmp.211.2310	50	1113	TTGCAA	TTGCAA	626	12.2	6	6	6	0
Tb427_02_1931_18S_ribosomal_RNA_Antisense_End_2	Tb427_02_1931_18S_ribosomal_RNA_Antisense_End_2	Tb427tmp.211.2310	Tb427tmp.211.2310	50	1113	TACGAG	TACGAG	626	12.2	6	6	6	0
Tb427_02_1931_18S_ribosomal_RNA_Antisense_End_2	Tb427_02_1931_18S_ribosomal_RNA_Antisense_End_2	Tb427tmp.211.2310	Tb427tmp.211.2310	50	1113	AATAAT	AATAAT	626	12.2	6	6	6	0
Tb427_02_1931_18S_ribosomal_RNA_Antisense_End_2	Tb427_02_1931_18S_ribosomal_RNA_Antisense_End_2	Tb427tmp.211.2310	Tb427tmp.211.2310	50	1113	ACGAGA	ACGAGA	626	12.2	6	6	6	0
Tb427_02_1931_18S_ribosomal_RNA_Antisense_End_2	Tb427_02_1931_18S_ribosomal_RNA_Antisense_End_2	Tb427tmp.211.2310	Tb427tmp.211.2310	50	1113	AATACT	AATACT	626	12.2	6	6	6	0
Tb427_02_1931_18S_ribosomal_RNA_Antisense_End_2	Tb427_02_1931_18S_ribosomal_RNA_Antisense_End_2	Tb427tmp.211.2310	Tb427tmp.211.2310	50	1113	ATAATT	ATAATT	626	12.2	6	6	6	0
Tb427_02_1931_18S_ribosomal_RNA_Antisense_End_2	Tb427_02_1931_18S_ribosomal_RNA_Antisense_End_2	Tb427tmp.211.2310	Tb427tmp.211.2310	50	1113	ATACTC	ATACTC	626	12.2	6	6	6	0
Tb427_02_1931_18S_ribosomal_RNA_Antisense_End_2	Tb427_02_1931_18S_ribosomal_RNA_Antisense_End_2	Tb427tmp.211.2310	Tb427tmp.211.2310	50	1113	GGTCCC	GGTCCC	626	12.2	6	6	6	0
Tb427_02_1931_18S_ribosomal_RNA_Antisense_End_2	Tb427_02_1931_18S_ribosomal_RNA_Antisense_End_2	Tb427.10.11860	Tb427.10.11860	50	1242	ACCAAT	ACCAAT	626	12.2	6	6	6	0
Tb427_02_1931_18S_ribosomal_RNA_Antisense_End_2	Tb427_02_1931_18S_ribosomal_RNA_Antisense_End_2	Tb427.10.11860	Tb427.10.11860	50	1242	GTCCCA	GTCCCA	626	12.2	6	6	6	0
Tb427_02_1931_18S_ribosomal_RNA_Antisense_End_2	Tb427_02_1931_18S_ribosomal_RNA_Antisense_End_2	Tb427.10.11860	Tb427.10.11860	50	1242	ACCAAT	ACCAAT	626	12.2	6	6	6	0
Tb427_02_1931_18S_ribosomal_RNA_Antisense_End_2	Tb427_02_1931_18S_ribosomal_RNA_Antisense_End_2	Tb427.10.11860	Tb427.10.11860	50	1242	GTCCCA	GTCCCA	626	12.2	6	6	6	0
Tb427_02_1931_18S_ribosomal_RNA_Antisense_End_2	Tb427_02_1931_18S_ribosomal_RNA_Antisense_End_2	Tb427.10.11860	Tb427.10.11860	50	1242	ACCAAT	ACCAAT	626	12.2	6	6	6	0
Tb427_02_1931_18S_ribosomal_RNA_Antisense_End_2	Tb427_02_1931_18S_ribosomal_RNA_Antisense_End_2	Tb427.10.11860	Tb427.10.11860	50	1242	ACCAAT	ACCAAT	626	12.2	6	6	6	0
Tb427_02_1931_18S_ribosomal_RNA_Antisense_End_2	Tb427_02_1931_18S_ribosomal_RNA_Antisense_End_2	Tb427.10.11860	Tb427.10.11860	50	1242	ACCAAT	ACCAAT	626	12.2	6	6	6	0
Tb427_02_1931_18S_ribosomal_RNA_Antisense_End_2	Tb427_02_1931_18S_ribosomal_RNA_Antisense_End_2	Tb427.10.11860	Tb427.10.11860	50	1242	ACCAAT	ACCAAT	626	12.2	6	6	6	0
Tb427_02_1931_18S_ribosomal_RNA_Antisense_End_2	Tb427_02_1931_18S_ribosomal_RNA_Antisense_End_2	Tb427.10.11860	Tb427.10.11860	50	1242	GTCCCA	GTCCCA	626	12.2	6	6	6	0
Tb427_02_1931_18S_ribosomal_RNA_Antisense_End_2	Tb427_02_1931_18S_ribosomal_RNA_Antisense_End_2	Tb427.10.11860	Tb427.10.11860	50	1242	ACCAAT	ACCAAT	626	12.2	6	6	6	0
Tb427_02_1931_18S_ribosomal_RNA_Antisense_End_2	Tb427_02_1931_18S_ribosomal_RNA_Antisense_End_2	Tb427.10.11860	Tb427.10.11860	50	1242	ACCAAT	ACCAAT	626	12.2	6	6	6	0
Tb427_02_1931_18S_ribosomal_RNA_Antisense_End_2	Tb427_02_1931_18S_ribosomal_RNA_Antisense_End_2	Tb427.10.11860	Tb427.10.11860	50	1242	ACCAAT	ACCAAT	626	12.2	6	6	6	0
Tb427_02_1931_18S_ribosomal_RNA_Antisense_End_2	Tb427_02_1931_18S_ribosomal_RNA_Antisense_End_2	Tb427.10.11860	Tb427.10.11860	50	1242	GTCCCA	GTCCCA	626	12.2	6	6	6	0
Tb427_02_1931_18S_ribosomal_RNA_Antisense_End_2	Tb427_02_1931_18S_ribosomal_RNA_Antisense_End_2	Tb427.10.11860	Tb427.10.11860	50	1242	GTCCCA	GTCCCA	626	12.2	6	6	6	0
Tb427_02_1931_18S_ribosomal_RNA_Antisense_End_2	Tb427_02_1931_18S_ribosomal_RNA_Antisense_End_2	Tb427.10.11860	Tb427.10.11860	50	1242	ACCAAT	ACCAAT	626	12.2	6	6	6	0
Tb427_02_1931_18S_ribosomal_RNA_Antisense_End_2	Tb427_02_1931_18S_ribosomal_RNA_Antisense_End_2	Tb427.10.11860	Tb427.10.11860	50	1242	GTCCCA	GTCCCA	626	12.2	6	6	6	0
Tb427_02_1931_18S_ribosomal_RNA_Antisense_End_2	Tb427_02_1931_18S_ribosomal_RNA_Antisense_End_2	Tb427.10.11860	Tb427.10.11860	50	1242	ACCAAT	ACCAAT	626	12.2	6	6	6	0
Tb427_02_1931_18S_ribosomal_RNA_Antisense_End_2	Tb427_02_1931_18S_ribosomal_RNA_Antisense_End_2	Tb427.10.11860	Tb427.10.11860	50	1242	ACCAAT	ACCAAT	626	12.2	6	6	6	0
Tb427_02_1931_18S_ribosomal_RNA_Antisense_End_2	Tb427_02_1931_18S_ribosomal_RNA_Antisense_End_2	Tb427.10.11860	Tb427.10.11860	50	1242	GTCCCA	GTCCCA	626	12.2	6	6	6	0
Tb427_02_1931_18S_ribosomal_RNA_Antisense_End_2	Tb427_02_1931_18S_ribosomal_RNA_Antisense_End_2	Tb427.10.11860	Tb427.10.11860	50	1242	GTCCCA	GTCCCA	626	12.2	6	6	6	0
Tb427_02_1931_18S_ribosomal_RNA_Antisense_End_2	Tb427_02_1931_18S_ribosomal_RNA_Antisense_End_2	Tb427.10.11860	Tb427.10.11860	50	1242	GTCCCA	GTCCCA	626	12.2	6	6	6	0
Tb427_02_1931_18S_ribosomal_RNA_Antisense_End_2	Tb427_02_1931_18S_ribosomal_RNA_Antisense_End_2	Tb427.10.11860	Tb427.10.11860	50	1242	ACCAAT	ACCAAT	626	12.2	6	6	6	0
Tb427_02_1931_18S_ribosomal_RNA_Antisense_End_2	Tb427_02_1931_18S_ribosomal_RNA_Antisense_End_2	Tb427.10.11860	Tb427.10.11860	50	1242	GTCCCA	GTCCCA	626	12.2	6	6	6	0
Tb427_02_1931_18S_ribosomal_RNA_Antisense_End_2	Tb427_02_1931_18S_ribosomal_RNA_Antisense_End_2	Tb427.10.11860	Tb427.10.11860	50	1242	ACCAAT	ACCAAT	626	12.2	6	6	6	0
Tb427_02_1931_18S_ribosomal_RNA_Antisense_End_2	Tb427_02_1931_18S_ribosomal_RNA_Antisense_End_2	Tb427.10.11860	Tb427.10.11860	50	1242	GTCCCA	GTCCCA	626	12.2	6	6	6	0
Tb427_02_1931_18S_ribosomal_RNA_Antisense_End_2	Tb427_02_1931_18S_ribosomal_RNA_Antisense_End_2	Tb427.10.11860	Tb427.10.11860	50	1242	GTCCCA	GTCCCA	626	12.2	6	6	6	0
Tb427_02_1931_18S_ribosomal_RNA_Antisense_End_2	Tb427_02_1931_18S_ribosomal_RNA_Antisense_End_2	Tb427.10.11860	Tb427.10.11860	50	1242	ACCAAT	ACCAAT	626	12.2	6	6	6	0
Tb427_02_1931_18S_ribosomal_RNA_Antisense_End_2	Tb427_02_1931_18S_ribosomal_RNA_Antisense_End_2	Tb427.10.11860	Tb427.10.11860	50	1242	CGAGAC	CGAGAC	626	12.2	6	6	6	0
Tb427_02_1931_18S_ribosomal_RNA_Antisense_End_2	Tb427_02_1931_18S_ribosomal_RNA_Antisense_End_2	Tb427.10.11860	Tb427.10.11860	50	1242	GAGACA	GAGACA	626	12.2	6	6	6	0
Tb427_02_1931_18S_ribosomal_RNA_Antisense_End_2	Tb427_02_1931_18S_ribosomal_RNA_Antisense_End_2	Tb427.10.11860	Tb427.10.11860	50	1242	TCCCAA	TCCCAA	626	12.2	6	6	6	0
Tb427_02_1931_18S_ribosomal_RNA_Antisense_End_2	Tb427_02_1931_18S_ribosomal_RNA_Antisense_End_2	Tb427.10.11860	Tb427.10.11860	50	1242	GTCCCA	GTCCCA	626	12.2	6	6	6	0
Tb427_02_1931_18S_ribosomal_RNA_Antisense_End_2	Tb427_02_1931_18S_ribosomal_RNA_Antisense_End_2	Tb427.10.11860	Tb427.10.11860	50	1242	TGCGCG	TGCGCG	626	12.2	6	6	6	0
Tb427_02_1931_18S_ribosomal_RNA_Antisense_End_2	Tb427_02_1931_18S_ribosomal_RNA_Antisense_End_2	Tb427tmp.160.0815	Tb427tmp.160.0815	50	249	GACCAA	GACCAA	626	12.2	6	6	6	0
Tb427_02_1931_18S_ribosomal_RNA_Antisense_End_2	Tb427_02_1931_18S_ribosomal_RNA_Antisense_End_2	Tb427tmp.160.0815	Tb427tmp.160.0815	50	249	CGTTGC	CGTTGC	626	12.2	6	6	6	0
Tb427_02_1931_18S_ribosomal_RNA_Antisense_End_2	Tb427_02_1931_18S_ribosomal_RNA_Antisense_End_2	Tb427tmp.160.0815	Tb427tmp.160.0815	50	249	CCTCGT	CCTCGT	626	12.2	6	6	6	0
Tb427_02_1931_18S_ribosomal_RNA_Antisense_End_2	Tb427_02_1931_18S_ribosomal_RNA_Antisense_End_2	Tb427tmp.160.0815	Tb427tmp.160.0815	50	249	CTCGGT	CTCGGT	626	12.2	6	6	6	0
Tb427_02_1931_18S_ribosomal_RNA_Antisense_Middle_6	Tb427_02_1931_18S_ribosomal_RNA_Antisense_Middle_6	Tb427.08.4110	Tb427.08.4110	50	1773	TCCCC-GTGTTGAGTCAAATTAAACCG	TCCCCAGTTTTG-CTCAAATTAA-CCG	3.7	19.6	10	27	22	3
Tb427_02_1931_18S_ribosomal_RNA_Antisense_Middle_6	Tb427_02_1931_18S_ribosomal_RNA_Antisense_Middle_6	Tb427.08.4060	Tb427.08.4060	50	1773	TCCCC-GTGTTGAGTCAAATTAAACCG	TCCCCAGTTTTG-CTCAAATTAA-CCG	3.7	19.6	10	27	22	3
Tb427_02_1931_18S_ribosomal_RNA_Antisense_Middle_6	Tb427_02_1931_18S_ribosomal_RNA_Antisense_Middle_6	Tb427.01.3350	Tb427.01.3350	50	522	AAGTTCCCCGTGTTGA-GTC	AAG-TCCCCGTGGTGAAGTC	3.7	19.6	10	20	17	2
Tb427_02_1931_18S_ribosomal_RNA_Antisense_Middle_6	Tb427_02_1931_18S_ribosomal_RNA_Antisense_Middle_6	Tb427.10.10280	Tb427.10.10280	50	7116	AAAGTTCCCCGTGTTGAGTC	AAAGTTGCGCG-GTT-AGTC	174	14	7	20	16	2
Tb427_02_1931_18S_ribosomal_RNA_Antisense_Middle_6	Tb427_02_1931_18S_ribosomal_RNA_Antisense_Middle_6	Tb427.10.10360	Tb427.10.10360	50	9597	AAAGTTCCCCGTGTTGAGTC	AAAGTTGCGCG-GTT-AGTC	174	14	7	20	16	2
Tb427_02_1931_18S_ribosomal_RNA_Antisense_Middle_6	Tb427_02_1931_18S_ribosomal_RNA_Antisense_Middle_6	Tb427tmp.18.0001	Tb427tmp.18.0001	50	4311	GTTCCCCGT-GTTGA-GTC	GTTCACCGTTGTTGATGTC	13	17.7	9	19	16	2
Tb427_02_1931_18S_ribosomal_RNA_Antisense_Middle_6	Tb427_02_1931_18S_ribosomal_RNA_Antisense_Middle_6	Tb427tmp.02.3350	Tb427tmp.02.3350	50	2775	TTGAGTCA-AATTAAAC	TTGAGTCACAATTATAC	3.7	19.6	10	17	15	1
Tb427_02_1931_18S_ribosomal_RNA_Antisense_Middle_6	Tb427_02_1931_18S_ribosomal_RNA_Antisense_Middle_6	Tb427.08.7260	Tb427.08.7260	50	3087	TCCCCGTGTTGA-GTCA	TCCCCGAGT-GACGTCA	174	14	7	17	14	2
Tb427_02_1931_18S_ribosomal_RNA_Antisense_Middle_6	Tb427_02_1931_18S_ribosomal_RNA_Antisense_Middle_6	Tb427tmp.01.6990	Tb427tmp.01.6990	50	1878	TCCCCGTGTTGAGTCA	TCCCCG-CTTGA-TCA	626	12.2	6	16	13	2
Tb427_02_1931_18S_ribosomal_RNA_Antisense_Middle_6	Tb427_02_1931_18S_ribosomal_RNA_Antisense_Middle_6	Tb427tmp.18.0001	Tb427tmp.18.0001	50	4311	CCCTGTCCGGATCTG	CCCT-TCGGGATCTG	48	15.9	8	15	13	1
Tb427_02_1931_18S_ribosomal_RNA_Antisense_Middle_6	Tb427_02_1931_18S_ribosomal_RNA_Antisense_Middle_6	Tb427tmp.02.3350	Tb427tmp.02.3350	50	2775	TTGAGTCAAATTAAA	TTGCGTCGGATTAAA	626	12.2	6	15	12	0
Tb427_02_1931_18S_ribosomal_RNA_Antisense_Middle_6	Tb427_02_1931_18S_ribosomal_RNA_Antisense_Middle_6	Tb427tmp.01.6990	Tb427tmp.01.6990	50	1878	TCCCCGTGTT-GAG	TCCCCGTGTTCGAG	3.7	19.6	10	14	13	1
Tb427_02_1931_18S_ribosomal_RNA_Antisense_Middle_6	Tb427_02_1931_18S_ribosomal_RNA_Antisense_Middle_6	Tb427.08.4110	Tb427.08.4110	50	1773	CCCGTG-TTGAGTC	CCCGTGATTCAGTC	174	14	7	14	12	1
Tb427_02_1931_18S_ribosomal_RNA_Antisense_Middle_6	Tb427_02_1931_18S_ribosomal_RNA_Antisense_Middle_6	Tb427tmp.02.3350	Tb427tmp.02.3350	50	2775	TTCCCCGTGTTGAG	TTCCCCCTGT-GAG	174	14	7	14	12	1
Tb427_02_1931_18S_ribosomal_RNA_Antisense_Middle_6	Tb427_02_1931_18S_ribosomal_RNA_Antisense_Middle_6	Tb427.08.4060	Tb427.08.4060	50	1773	CCCGTG-TTGAGTC	CCCGTGATTCAGTC	174	14	7	14	12	1
Tb427_02_1931_18S_ribosomal_RNA_Antisense_Middle_6	Tb427_02_1931_18S_ribosomal_RNA_Antisense_Middle_6	Tb427tmp.02.4700	Tb427tmp.02.4700	50	759	CCTGTCCGGATCTG	CCT-TCCGGATGTG	174	14	7	14	12	1
Tb427_02_1931_18S_ribosomal_RNA_Antisense_Middle_6	Tb427_02_1931_18S_ribosomal_RNA_Antisense_Middle_6	Tb427.BES126.3	Tb427.BES126.3	50	1203	GAT-CTGGTAAAGT	GATCCTAGTAAAGT	174	14	7	14	12	1
Tb427_02_1931_18S_ribosomal_RNA_Antisense_Middle_6	Tb427_02_1931_18S_ribosomal_RNA_Antisense_Middle_6	Tb427.BES29.2	Tb427.BES29.2	50	1206	GAT-CTGGTAAAGT	GATCCTAGTAAAGT	174	14	7	14	12	1
Tb427_02_1931_18S_ribosomal_RNA_Antisense_Middle_6	Tb427_02_1931_18S_ribosomal_RNA_Antisense_Middle_6	Tb427.04.470	Tb427.04.470	50	693	GTGTTGAGTCAAA	GTTTTCAGTCAAA	174	14	7	13	11	0
Tb427_02_1931_18S_ribosomal_RNA_Antisense_Middle_6	Tb427_02_1931_18S_ribosomal_RNA_Antisense_Middle_6	Tb427.04.1080	Tb427.04.1080	50	1833	AAAGTTCCCCGTG	AAAGTTATCCGTG	174	14	7	13	11	0
Tb427_02_1931_18S_ribosomal_RNA_Antisense_Middle_6	Tb427_02_1931_18S_ribosomal_RNA_Antisense_Middle_6	Tb427tmp.02.3350	Tb427tmp.02.3350	50	2775	GTTCCC-CGTGTT	GTTCCCTCGTATT	626	12.2	6	13	11	1
Tb427_02_1931_18S_ribosomal_RNA_Antisense_Middle_6	Tb427_02_1931_18S_ribosomal_RNA_Antisense_Middle_6	Tb427tmp.01.6990	Tb427tmp.01.6990	50	1878	AGTTCCCCGTGTT	AGTTCTC-GTGTT	626	12.2	6	13	11	1
Tb427_02_1931_18S_ribosomal_RNA_Antisense_Middle_6	Tb427_02_1931_18S_ribosomal_RNA_Antisense_Middle_6	Tb427.BES126.3	Tb427.BES126.3	50	1203	GGATCTGGTAAAG	GGAT-TG-TAAAG	626	12.2	6	13	11	2
Tb427_02_1931_18S_ribosomal_RNA_Antisense_Middle_6	Tb427_02_1931_18S_ribosomal_RNA_Antisense_Middle_6	Tb427.05.1120	Tb427.05.1120	50	18189	CGTGT--TGAGTC	CGTGTAATGAGTC	626	12.2	6	13	11	2
Tb427_02_1931_18S_ribosomal_RNA_Antisense_Middle_6	Tb427_02_1931_18S_ribosomal_RNA_Antisense_Middle_6	Tb427.05.1120	Tb427.05.1120	50	18189	TCCGGATCTGGTA	TCGGGA-CTGGTA	626	12.2	6	13	11	1
Tb427_02_1931_18S_ribosomal_RNA_Antisense_Middle_6	Tb427_02_1931_18S_ribosomal_RNA_Antisense_Middle_6	Tb427.05.1120	Tb427.05.1120	50	18189	TCCGGATCTGGTA	TCGGGA-CTGGTA	626	12.2	6	13	11	1
Tb427_02_1931_18S_ribosomal_RNA_Antisense_Middle_6	Tb427_02_1931_18S_ribosomal_RNA_Antisense_Middle_6	Tb427.05.1120	Tb427.05.1120	50	18189	TCCGGATCTGGTA	TCGGGA-CTGGTA	626	12.2	6	13	11	1
Tb427_02_1931_18S_ribosomal_RNA_Antisense_Middle_6	Tb427_02_1931_18S_ribosomal_RNA_Antisense_Middle_6	Tb427.05.1120	Tb427.05.1120	50	18189	TCCGGATCTGGTA	TCGGGA-CTGGTA	626	12.2	6	13	11	1
Tb427_02_1931_18S_ribosomal_RNA_Antisense_Middle_6	Tb427_02_1931_18S_ribosomal_RNA_Antisense_Middle_6	Tb427.05.1120	Tb427.05.1120	50	18189	TCCGGATCTGGTA	TCGGGA-CTGGTA	626	12.2	6	13	11	1
Tb427_02_1931_18S_ribosomal_RNA_Antisense_Middle_6	Tb427_02_1931_18S_ribosomal_RNA_Antisense_Middle_6	Tb427.05.1120	Tb427.05.1120	50	18189	TCCGGATCTGGTA	TCGGGA-CTGGTA	626	12.2	6	13	11	1
Tb427_02_1931_18S_ribosomal_RNA_Antisense_Middle_6	Tb427_02_1931_18S_ribosomal_RNA_Antisense_Middle_6	Tb427.05.1120	Tb427.05.1120	50	18189	TCCGGATCTGGTA	TCGGGA-CTGGTA	626	12.2	6	13	11	1
Tb427_02_1931_18S_ribosomal_RNA_Antisense_Middle_6	Tb427_02_1931_18S_ribosomal_RNA_Antisense_Middle_6	Tb427.05.1120	Tb427.05.1120	50	18189	TCCGGATCTGGTA	TCGGGA-CTGGTA	626	12.2	6	13	11	1
Tb427_02_1931_18S_ribosomal_RNA_Antisense_Middle_6	Tb427_02_1931_18S_ribosomal_RNA_Antisense_Middle_6	Tb427.05.1120	Tb427.05.1120	50	18189	TCCGGATCTGGTA	TCGGGA-CTGGTA	626	12.2	6	13	11	1
Tb427_02_1931_18S_ribosomal_RNA_Antisense_Middle_6	Tb427_02_1931_18S_ribosomal_RNA_Antisense_Middle_6	Tb427.05.1120	Tb427.05.1120	50	18189	TCCGGATCTGGTA	TCGGGA-CTGGTA	626	12.2	6	13	11	1
Tb427_02_1931_18S_ribosomal_RNA_Antisense_Middle_6	Tb427_02_1931_18S_ribosomal_RNA_Antisense_Middle_6	Tb427.05.1120	Tb427.05.1120	50	18189	TCCGGATCTGGTA	TCGGGA-CTGGTA	626	12.2	6	13	11	1
Tb427_02_1931_18S_ribosomal_RNA_Antisense_Middle_6	Tb427_02_1931_18S_ribosomal_RNA_Antisense_Middle_6	Tb427.05.1120	Tb427.05.1120	50	18189	AGTTCCCCGTGTT	AGTTCTC-GTGTT	626	12.2	6	13	11	1
Tb427_02_1931_18S_ribosomal_RNA_Antisense_Middle_6	Tb427_02_1931_18S_ribosomal_RNA_Antisense_Middle_6	Tb427.BES29.2	Tb427.BES29.2	50	1206	GGATCTGGTAAAG	GGAT-TG-TAAAG	626	12.2	6	13	11	2
Tb427_02_1931_18S_ribosomal_RNA_Antisense_Middle_6	Tb427_02_1931_18S_ribosomal_RNA_Antisense_Middle_6	Tb427.BES126.2	Tb427.BES126.2	50	1023	GGATCTGGTAAAG	GGAT-TG-TAAAG	626	12.2	6	13	11	2
Tb427_02_1931_18S_ribosomal_RNA_Antisense_Middle_6	Tb427_02_1931_18S_ribosomal_RNA_Antisense_Middle_6	Tb427tmp.02.2260	Tb427tmp.02.2260	50	2073	CTG-GT-AAAGTT	CTGCGTGAAAGTT	626	12.2	6	13	11	2
Tb427_02_1931_18S_ribosomal_RNA_Antisense_Middle_6	Tb427_02_1931_18S_ribosomal_RNA_Antisense_Middle_6	Tb427.BES56.2	Tb427.BES56.2	50	1203	GGATCTGGTAAAG	GGAT-TG-TAAAG	626	12.2	6	13	11	2
Tb427_02_1931_18S_ribosomal_RNA_Antisense_Middle_6	Tb427_02_1931_18S_ribosomal_RNA_Antisense_Middle_6	Tb427.08.7260	Tb427.08.7260	50	3087	TGGTAAAGTTCC	TGGTAAATTTCC	13	17.7	9	12	11	0
Tb427_02_1931_18S_ribosomal_RNA_Antisense_Middle_6	Tb427_02_1931_18S_ribosomal_RNA_Antisense_Middle_6	Tb427.05.1120	Tb427.05.1120	50	18189	CAAATTAAACCG	CAAATAAAACCG	13	17.7	9	12	11	0
Tb427_02_1931_18S_ribosomal_RNA_Antisense_Middle_6	Tb427_02_1931_18S_ribosomal_RNA_Antisense_Middle_6	Tb427tmp.160.0840	Tb427tmp.160.0840	50	1080	CGGAT-CTGGTA	CGGATGCTGGTA	48	15.9	8	12	11	1
Tb427_02_1931_18S_ribosomal_RNA_Antisense_Middle_6	Tb427_02_1931_18S_ribosomal_RNA_Antisense_Middle_6	Tb427tmp.02.3350	Tb427tmp.02.3350	50	2775	CCCTGTCCGGAT	CCCCGCCCGGAT	626	12.2	6	12	10	0
Tb427_02_1931_18S_ribosomal_RNA_Antisense_Middle_6	Tb427_02_1931_18S_ribosomal_RNA_Antisense_Middle_6	Tb427.08.7260	Tb427.08.7260	50	3087	CACCCTGTCCGG	CACCCTTTACGG	626	12.2	6	12	10	0
Tb427_02_1931_18S_ribosomal_RNA_Antisense_Middle_6	Tb427_02_1931_18S_ribosomal_RNA_Antisense_Middle_6	Tb427.08.4110	Tb427.08.4110	50	1773	TGTTGAGTCAA	TGTTGACTCAA	48	15.9	8	11	10	0
Tb427_02_1931_18S_ribosomal_RNA_Antisense_Middle_6	Tb427_02_1931_18S_ribosomal_RNA_Antisense_Middle_6	Tb427.08.4060	Tb427.08.4060	50	1773	TGTTGAGTCAA	TGTTGACTCAA	48	15.9	8	11	10	0
Tb427_02_1931_18S_ribosomal_RNA_Antisense_Middle_6	Tb427_02_1931_18S_ribosomal_RNA_Antisense_Middle_6	Tb427.05.1120	Tb427.05.1120	50	18189	CCGTGTTGAGT	CCGAGTTGAGT	48	15.9	8	11	10	0
Tb427_02_1931_18S_ribosomal_RNA_Antisense_Middle_6	Tb427_02_1931_18S_ribosomal_RNA_Antisense_Middle_6	Tb427.05.1120	Tb427.05.1120	50	18189	CCGTGTTGAGT	CCGAGTTGAGT	48	15.9	8	11	10	0
Tb427_02_1931_18S_ribosomal_RNA_Antisense_Middle_6	Tb427_02_1931_18S_ribosomal_RNA_Antisense_Middle_6	Tb427.05.1120	Tb427.05.1120	50	18189	CCGTGTTGAGT	CCGAGTTGAGT	48	15.9	8	11	10	0
Tb427_02_1931_18S_ribosomal_RNA_Antisense_Middle_6	Tb427_02_1931_18S_ribosomal_RNA_Antisense_Middle_6	Tb427.05.1120	Tb427.05.1120	50	18189	CCGTGTTGAGT	CCGAGTTGAGT	48	15.9	8	11	10	0
Tb427_02_1931_18S_ribosomal_RNA_Antisense_Middle_6	Tb427_02_1931_18S_ribosomal_RNA_Antisense_Middle_6	Tb427.05.1120	Tb427.05.1120	50	18189	CCGTGTTGAGT	CCGAGTTGAGT	48	15.9	8	11	10	0
Tb427_02_1931_18S_ribosomal_RNA_Antisense_Middle_6	Tb427_02_1931_18S_ribosomal_RNA_Antisense_Middle_6	Tb427.05.1120	Tb427.05.1120	50	18189	CCGTGTTGAGT	CCGAGTTGAGT	48	15.9	8	11	10	0
Tb427_02_1931_18S_ribosomal_RNA_Antisense_Middle_6	Tb427_02_1931_18S_ribosomal_RNA_Antisense_Middle_6	Tb427.05.1120	Tb427.05.1120	50	18189	CCGTGTTGAGT	CCGAGTTGAGT	48	15.9	8	11	10	0
Tb427_02_1931_18S_ribosomal_RNA_Antisense_Middle_6	Tb427_02_1931_18S_ribosomal_RNA_Antisense_Middle_6	Tb427.05.1120	Tb427.05.1120	50	18189	CCGTGTTGAGT	CCGAGTTGAGT	48	15.9	8	11	10	0
Tb427_02_1931_18S_ribosomal_RNA_Antisense_Middle_6	Tb427_02_1931_18S_ribosomal_RNA_Antisense_Middle_6	Tb427.05.1120	Tb427.05.1120	50	18189	CCGTGTTGAGT	CCGAGTTGAGT	48	15.9	8	11	10	0
Tb427_02_1931_18S_ribosomal_RNA_Antisense_Middle_6	Tb427_02_1931_18S_ribosomal_RNA_Antisense_Middle_6	Tb427.05.1120	Tb427.05.1120	50	18189	CCGTGTTGAGT	CCGAGTTGAGT	48	15.9	8	11	10	0
Tb427_02_1931_18S_ribosomal_RNA_Antisense_Middle_6	Tb427_02_1931_18S_ribosomal_RNA_Antisense_Middle_6	Tb427.05.1120	Tb427.05.1120	50	18189	CTGGTAAAGTT	CTGGGAAAGTT	48	15.9	8	11	10	0
Tb427_02_1931_18S_ribosomal_RNA_Antisense_Middle_6	Tb427_02_1931_18S_ribosomal_RNA_Antisense_Middle_6	Tb427.10.9450	Tb427.10.9450	50	753	CTGGTAAAGTT	CTGGTAAACTT	48	15.9	8	11	10	0
Tb427_02_1931_18S_ribosomal_RNA_Antisense_Middle_6	Tb427_02_1931_18S_ribosomal_RNA_Antisense_Middle_6	Tb427tmp.02.0350	Tb427tmp.02.0350	50	1422	GGATCTGGTAA	GGAACTGGTAA	48	15.9	8	11	10	0
Tb427_02_1931_18S_ribosomal_RNA_Antisense_Middle_6	Tb427_02_1931_18S_ribosomal_RNA_Antisense_Middle_6	Tb427.04.1080	Tb427.04.1080	50	1833	TCCCCGTGTTG	TCCTCGTGTTG	48	15.9	8	11	10	0
Tb427_02_1931_18S_ribosomal_RNA_Antisense_Middle_6	Tb427_02_1931_18S_ribosomal_RNA_Antisense_Middle_6	Tb427.08.4110	Tb427.08.4110	50	1773	TCCGGATCTGG	TCCGGAT-TGG	174	14	7	11	10	1
Tb427_02_1931_18S_ribosomal_RNA_Antisense_Middle_6	Tb427_02_1931_18S_ribosomal_RNA_Antisense_Middle_6	Tb427.01.3350	Tb427.01.3350	50	522	GTTGAGT-CAA	GTTGAGTGCAA	174	14	7	11	10	1
Tb427_02_1931_18S_ribosomal_RNA_Antisense_Middle_6	Tb427_02_1931_18S_ribosomal_RNA_Antisense_Middle_6	Tb427.08.4060	Tb427.08.4060	50	1773	TCCGGATCTGG	TCCGGAT-TGG	174	14	7	11	10	1
Tb427_02_1931_18S_ribosomal_RNA_Antisense_Middle_6	Tb427_02_1931_18S_ribosomal_RNA_Antisense_Middle_6	Tb427tmp.18.0001	Tb427tmp.18.0001	50	4311	TCAAATTAAAC	TCAAA-TAAAC	174	14	7	11	10	1
Tb427_02_1931_18S_ribosomal_RNA_Antisense_Middle_6	Tb427_02_1931_18S_ribosomal_RNA_Antisense_Middle_6	Tb427.05.1120	Tb427.05.1120	50	18189	GTGT-TGAGTC	GTGTATGAGTC	174	14	7	11	10	1
Tb427_02_1931_18S_ribosomal_RNA_Antisense_Middle_6	Tb427_02_1931_18S_ribosomal_RNA_Antisense_Middle_6	Tb427.05.1120	Tb427.05.1120	50	18189	TGAGTCAAATT	TGAG-CAAATT	174	14	7	11	10	1
Tb427_02_1931_18S_ribosomal_RNA_Antisense_Middle_6	Tb427_02_1931_18S_ribosomal_RNA_Antisense_Middle_6	Tb427.05.1120	Tb427.05.1120	50	18189	TGAGTCAAATT	TGAG-CAAATT	174	14	7	11	10	1
Tb427_02_1931_18S_ribosomal_RNA_Antisense_Middle_6	Tb427_02_1931_18S_ribosomal_RNA_Antisense_Middle_6	Tb427.05.1120	Tb427.05.1120	50	18189	TGAGTCAAATT	TGAG-CAAATT	174	14	7	11	10	1
Tb427_02_1931_18S_ribosomal_RNA_Antisense_Middle_6	Tb427_02_1931_18S_ribosomal_RNA_Antisense_Middle_6	Tb427.05.1120	Tb427.05.1120	50	18189	TGAGTCAAATT	TGAG-CAAATT	174	14	7	11	10	1
Tb427_02_1931_18S_ribosomal_RNA_Antisense_Middle_6	Tb427_02_1931_18S_ribosomal_RNA_Antisense_Middle_6	Tb427.05.1120	Tb427.05.1120	50	18189	TGAGTCAAATT	TGAG-CAAATT	174	14	7	11	10	1
Tb427_02_1931_18S_ribosomal_RNA_Antisense_Middle_6	Tb427_02_1931_18S_ribosomal_RNA_Antisense_Middle_6	Tb427.05.1120	Tb427.05.1120	50	18189	TGAGTCAAATT	TGAG-CAAATT	174	14	7	11	10	1
Tb427_02_1931_18S_ribosomal_RNA_Antisense_Middle_6	Tb427_02_1931_18S_ribosomal_RNA_Antisense_Middle_6	Tb427.05.1120	Tb427.05.1120	50	18189	TGAGTCAAATT	TGAG-CAAATT	174	14	7	11	10	1
Tb427_02_1931_18S_ribosomal_RNA_Antisense_Middle_6	Tb427_02_1931_18S_ribosomal_RNA_Antisense_Middle_6	Tb427.05.1120	Tb427.05.1120	50	18189	TGAGTCAAATT	TGAG-CAAATT	174	14	7	11	10	1
Tb427_02_1931_18S_ribosomal_RNA_Antisense_Middle_6	Tb427_02_1931_18S_ribosomal_RNA_Antisense_Middle_6	Tb427.05.1120	Tb427.05.1120	50	18189	TGAGTCAAATT	TGAG-CAAATT	174	14	7	11	10	1
Tb427_02_1931_18S_ribosomal_RNA_Antisense_Middle_6	Tb427_02_1931_18S_ribosomal_RNA_Antisense_Middle_6	Tb427.05.1120	Tb427.05.1120	50	18189	TGAGTCAAATT	TGAG-CAAATT	174	14	7	11	10	1
Tb427_02_1931_18S_ribosomal_RNA_Antisense_Middle_6	Tb427_02_1931_18S_ribosomal_RNA_Antisense_Middle_6	Tb427.05.1120	Tb427.05.1120	50	18189	TGAGTCAAATT	TGAG-CAAATT	174	14	7	11	10	1
Tb427_02_1931_18S_ribosomal_RNA_Antisense_Middle_6	Tb427_02_1931_18S_ribosomal_RNA_Antisense_Middle_6	Tb427tmp.211.2310	Tb427tmp.211.2310	50	1113	CACCCTGTCCG	CACCCT-TCCG	174	14	7	11	10	1
Tb427_02_1931_18S_ribosomal_RNA_Antisense_Middle_6	Tb427_02_1931_18S_ribosomal_RNA_Antisense_Middle_6	Tb427tmp.v2.0360	Tb427tmp.v2.0360	50	342	AAATTA-AACC	AAATTAGAACC	174	14	7	11	10	1
Tb427_02_1931_18S_ribosomal_RNA_Antisense_Middle_6	Tb427_02_1931_18S_ribosomal_RNA_Antisense_Middle_6	Tb427tmp.v2.0360	Tb427tmp.v2.0360	50	342	GAGT-CAAATT	GAGTGCAAATT	174	14	7	11	10	1
Tb427_02_1931_18S_ribosomal_RNA_Antisense_Middle_6	Tb427_02_1931_18S_ribosomal_RNA_Antisense_Middle_6	Tb427tmp.02.0350	Tb427tmp.02.0350	50	1422	TGGT-AAAGTT	TGGTCAAAGTT	174	14	7	11	10	1
Tb427_02_1931_18S_ribosomal_RNA_Antisense_Middle_6	Tb427_02_1931_18S_ribosomal_RNA_Antisense_Middle_6	Tb427tmp.18.0001	Tb427tmp.18.0001	50	4311	AAATTAAACC	AAATTAAACC	3.7	19.6	10	10	10	0
Tb427_02_1931_18S_ribosomal_RNA_Antisense_Middle_6	Tb427_02_1931_18S_ribosomal_RNA_Antisense_Middle_6	Tb427tmp.02.3350	Tb427tmp.02.3350	50	2775	TGTTGAGTCA	TGATGAGTCA	174	14	7	10	9	0
Tb427_02_1931_18S_ribosomal_RNA_Antisense_Middle_6	Tb427_02_1931_18S_ribosomal_RNA_Antisense_Middle_6	Tb427tmp.18.0001	Tb427tmp.18.0001	50	4311	CCCGTGTTGA	CCCGTGGTGA	174	14	7	10	9	0
Tb427_02_1931_18S_ribosomal_RNA_Antisense_Middle_6	Tb427_02_1931_18S_ribosomal_RNA_Antisense_Middle_6	Tb427tmp.18.0001	Tb427tmp.18.0001	50	4311	TCCGGATCTG	TCCAGATCTG	174	14	7	10	9	0
Tb427_02_1931_18S_ribosomal_RNA_Antisense_Middle_6	Tb427_02_1931_18S_ribosomal_RNA_Antisense_Middle_6	N19B2.180	N19B2.180	50	1017	TTGAGTCAAA	TTGAGTTAAA	174	14	7	10	9	0
Tb427_02_1931_18S_ribosomal_RNA_Antisense_Middle_6	Tb427_02_1931_18S_ribosomal_RNA_Antisense_Middle_6	Tb427.08.7260	Tb427.08.7260	50	3087	TGGTAAAGTT	TGGCAAAGTT	174	14	7	10	9	0
Tb427_02_1931_18S_ribosomal_RNA_Antisense_Middle_6	Tb427_02_1931_18S_ribosomal_RNA_Antisense_Middle_6	Tb427.05.1120	Tb427.05.1120	50	18189	TGTTGAGTCA	TGTTGATTCA	174	14	7	10	9	0
Tb427_02_1931_18S_ribosomal_RNA_Antisense_Middle_6	Tb427_02_1931_18S_ribosomal_RNA_Antisense_Middle_6	Tb427.05.1120	Tb427.05.1120	50	18189	TTCCCCGTGT	TTGCCCGTGT	174	14	7	10	9	0
Tb427_02_1931_18S_ribosomal_RNA_Antisense_Middle_6	Tb427_02_1931_18S_ribosomal_RNA_Antisense_Middle_6	Tb427.05.1120	Tb427.05.1120	50	18189	TTCCCCGTGT	TTGCCCGTGT	174	14	7	10	9	0
Tb427_02_1931_18S_ribosomal_RNA_Antisense_Middle_6	Tb427_02_1931_18S_ribosomal_RNA_Antisense_Middle_6	Tb427.05.1120	Tb427.05.1120	50	18189	TTCCCCGTGT	TTGCCCGTGT	174	14	7	10	9	0
Tb427_02_1931_18S_ribosomal_RNA_Antisense_Middle_6	Tb427_02_1931_18S_ribosomal_RNA_Antisense_Middle_6	Tb427.05.1120	Tb427.05.1120	50	18189	TTCCCCGTGT	TTGCCCGTGT	174	14	7	10	9	0
Tb427_02_1931_18S_ribosomal_RNA_Antisense_Middle_6	Tb427_02_1931_18S_ribosomal_RNA_Antisense_Middle_6	Tb427.05.1120	Tb427.05.1120	50	18189	TTCCCCGTGT	TTGCCCGTGT	174	14	7	10	9	0
Tb427_02_1931_18S_ribosomal_RNA_Antisense_Middle_6	Tb427_02_1931_18S_ribosomal_RNA_Antisense_Middle_6	Tb427.05.1120	Tb427.05.1120	50	18189	TTCCCCGTGT	TTGCCCGTGT	174	14	7	10	9	0
Tb427_02_1931_18S_ribosomal_RNA_Antisense_Middle_6	Tb427_02_1931_18S_ribosomal_RNA_Antisense_Middle_6	Tb427.05.1120	Tb427.05.1120	50	18189	TTCCCCGTGT	TTGCCCGTGT	174	14	7	10	9	0
Tb427_02_1931_18S_ribosomal_RNA_Antisense_Middle_6	Tb427_02_1931_18S_ribosomal_RNA_Antisense_Middle_6	Tb427.05.1120	Tb427.05.1120	50	18189	TTCCCCGTGT	TTGCCCGTGT	174	14	7	10	9	0
Tb427_02_1931_18S_ribosomal_RNA_Antisense_Middle_6	Tb427_02_1931_18S_ribosomal_RNA_Antisense_Middle_6	Tb427.05.1120	Tb427.05.1120	50	18189	TTCCCCGTGT	TTGCCCGTGT	174	14	7	10	9	0
Tb427_02_1931_18S_ribosomal_RNA_Antisense_Middle_6	Tb427_02_1931_18S_ribosomal_RNA_Antisense_Middle_6	Tb427.05.1120	Tb427.05.1120	50	18189	TTCCCCGTGT	TTGCCCGTGT	174	14	7	10	9	0
Tb427_02_1931_18S_ribosomal_RNA_Antisense_Middle_6	Tb427_02_1931_18S_ribosomal_RNA_Antisense_Middle_6	Tb427.05.1120	Tb427.05.1120	50	18189	TGGTAAAGTT	TGGTAATGTT	174	14	7	10	9	0
Tb427_02_1931_18S_ribosomal_RNA_Antisense_Middle_6	Tb427_02_1931_18S_ribosomal_RNA_Antisense_Middle_6	Tb427.BES98.4	Tb427.BES98.4	50	1017	TTGAGTCAAA	TTGAGTTAAA	174	14	7	10	9	0
Tb427_02_1931_18S_ribosomal_RNA_Antisense_Middle_6	Tb427_02_1931_18S_ribosomal_RNA_Antisense_Middle_6	Tb427tmp.244.2725	Tb427tmp.244.2725	50	330	CCCGTGTTGA	CCCTTGTTGA	174	14	7	10	9	0
Tb427_02_1931_18S_ribosomal_RNA_Antisense_Middle_6	Tb427_02_1931_18S_ribosomal_RNA_Antisense_Middle_6	Tb427.10.9450	Tb427.10.9450	50	753	TCCCCGTGTT	TCCTCGTGTT	174	14	7	10	9	0
Tb427_02_1931_18S_ribosomal_RNA_Antisense_Middle_6	Tb427_02_1931_18S_ribosomal_RNA_Antisense_Middle_6	Tb427tmp.02.0350	Tb427tmp.02.0350	50	1422	TGTTGAGTCA	TGTAGAGTCA	174	14	7	10	9	0
Tb427_02_1931_18S_ribosomal_RNA_Antisense_Middle_6	Tb427_02_1931_18S_ribosomal_RNA_Antisense_Middle_6	Tb427.04.1080	Tb427.04.1080	50	1833	TCCGGATCTG	TCCGGACCTG	174	14	7	10	9	0
Tb427_02_1931_18S_ribosomal_RNA_Antisense_Middle_6	Tb427_02_1931_18S_ribosomal_RNA_Antisense_Middle_6	Tb427tmp.01.4250	Tb427tmp.01.4250	50	1455	TGTTGAGTCA	TGATGAGTCA	174	14	7	10	9	0
Tb427_02_1931_18S_ribosomal_RNA_Antisense_Middle_6	Tb427_02_1931_18S_ribosomal_RNA_Antisense_Middle_6	Tb427tmp.01.4820	Tb427tmp.01.4820	50	744	ATCTGGTAAA	ATCGGGTAAA	174	14	7	10	9	0
Tb427_02_1931_18S_ribosomal_RNA_Antisense_Middle_6	Tb427_02_1931_18S_ribosomal_RNA_Antisense_Middle_6	Tb427.10.5720	Tb427.10.5720	50	507	AAAGTTCCCC	AAAATTCCCC	174	14	7	10	9	0
Tb427_02_1931_18S_ribosomal_RNA_Antisense_Middle_6	Tb427_02_1931_18S_ribosomal_RNA_Antisense_Middle_6	Tb427.10.5720	Tb427.10.5720	50	507	GGTAAAGTTC	GGTTAAGTTC	174	14	7	10	9	0
Tb427_02_1931_18S_ribosomal_RNA_Antisense_Middle_6	Tb427_02_1931_18S_ribosomal_RNA_Antisense_Middle_6	Tb427.10.1590	Tb427.10.1590	50	330	CCCGTGTTGA	CCCTTGTTGA	174	14	7	10	9	0
Tb427_02_1931_18S_ribosomal_RNA_Antisense_Middle_6	Tb427_02_1931_18S_ribosomal_RNA_Antisense_Middle_6	Tb427.10.1590	Tb427.10.1590	50	330	TTCCCCGTGT	TTCTCCGTGT	174	14	7	10	9	0
Tb427_02_1931_18S_ribosomal_RNA_Antisense_Middle_6	Tb427_02_1931_18S_ribosomal_RNA_Antisense_Middle_6	Tb427tmp.18.0001	Tb427tmp.18.0001	50	4311	GTTCCCCGTG	GTTCCC-GTG	626	12.2	6	10	9	1
Tb427_02_1931_18S_ribosomal_RNA_Antisense_Middle_6	Tb427_02_1931_18S_ribosomal_RNA_Antisense_Middle_6	Tb427tmp.18.0001	Tb427tmp.18.0001	50	4311	TGTTGA-GTC	TGTTGATGTC	626	12.2	6	10	9	1
Tb427_02_1931_18S_ribosomal_RNA_Antisense_Middle_6	Tb427_02_1931_18S_ribosomal_RNA_Antisense_Middle_6	Tb427tmp.18.0001	Tb427tmp.18.0001	50	4311	CACCCT-GTC	CACCCTCGTC	626	12.2	6	10	9	1
Tb427_02_1931_18S_ribosomal_RNA_Antisense_Middle_6	Tb427_02_1931_18S_ribosomal_RNA_Antisense_Middle_6	N19B2.180	N19B2.180	50	1017	TGGTAA-AGT	TGGTAATAGT	626	12.2	6	10	9	1
Tb427_02_1931_18S_ribosomal_RNA_Antisense_Middle_6	Tb427_02_1931_18S_ribosomal_RNA_Antisense_Middle_6	N19B2.180	N19B2.180	50	1017	CTGTCC-GGA	CTGTCCAGGA	626	12.2	6	10	9	1
Tb427_02_1931_18S_ribosomal_RNA_Antisense_Middle_6	Tb427_02_1931_18S_ribosomal_RNA_Antisense_Middle_6	Tb427.08.7260	Tb427.08.7260	50	3087	TCCCCG-TGT	TCCCCGATGT	626	12.2	6	10	9	1
Tb427_02_1931_18S_ribosomal_RNA_Antisense_Middle_6	Tb427_02_1931_18S_ribosomal_RNA_Antisense_Middle_6	Tb427.05.1120	Tb427.05.1120	50	18189	CCGTGTTGAG	CCG-GTTGAG	626	12.2	6	10	9	1
Tb427_02_1931_18S_ribosomal_RNA_Antisense_Middle_6	Tb427_02_1931_18S_ribosomal_RNA_Antisense_Middle_6	Tb427.05.1120	Tb427.05.1120	50	18189	TCCGGATCTG	TCCGGA-CTG	626	12.2	6	10	9	1
Tb427_02_1931_18S_ribosomal_RNA_Antisense_Middle_6	Tb427_02_1931_18S_ribosomal_RNA_Antisense_Middle_6	Tb427.05.1120	Tb427.05.1120	50	18189	CCG-GATCTG	CCGTGATCTG	626	12.2	6	10	9	1
Tb427_02_1931_18S_ribosomal_RNA_Antisense_Middle_6	Tb427_02_1931_18S_ribosomal_RNA_Antisense_Middle_6	Tb427.BES98.4	Tb427.BES98.4	50	1017	TGGTAA-AGT	TGGTAATAGT	626	12.2	6	10	9	1
Tb427_02_1931_18S_ribosomal_RNA_Antisense_Middle_6	Tb427_02_1931_18S_ribosomal_RNA_Antisense_Middle_6	Tb427.BES98.4	Tb427.BES98.4	50	1017	CTGTCC-GGA	CTGTCCAGGA	626	12.2	6	10	9	1
Tb427_02_1931_18S_ribosomal_RNA_Antisense_Middle_6	Tb427_02_1931_18S_ribosomal_RNA_Antisense_Middle_6	Tb427.10.7650	Tb427.10.7650	50	627	AGTCAAATTA	AGT-AAATTA	626	12.2	6	10	9	1
Tb427_02_1931_18S_ribosomal_RNA_Antisense_Middle_6	Tb427_02_1931_18S_ribosomal_RNA_Antisense_Middle_6	Tb427tmp.02.0350	Tb427tmp.02.0350	50	1422	TTGAGTCAAA	TTG-GTCAAA	626	12.2	6	10	9	1
Tb427_02_1931_18S_ribosomal_RNA_Antisense_Middle_6	Tb427_02_1931_18S_ribosomal_RNA_Antisense_Middle_6	Tb427tmp.02.0350	Tb427tmp.02.0350	50	1422	TCCCCGTGTT	TCCCCG-GTT	626	12.2	6	10	9	1
Tb427_02_1931_18S_ribosomal_RNA_Antisense_Middle_6	Tb427_02_1931_18S_ribosomal_RNA_Antisense_Middle_6	Tb427tmp.02.0350	Tb427tmp.02.0350	50	1422	CGGATC-TGG	CGGATCCTGG	626	12.2	6	10	9	1
Tb427_02_1931_18S_ribosomal_RNA_Antisense_Middle_6	Tb427_02_1931_18S_ribosomal_RNA_Antisense_Middle_6	Tb427.04.470	Tb427.04.470	50	693	GAGTCAAATT	GAG-CAAATT	626	12.2	6	10	9	1
Tb427_02_1931_18S_ribosomal_RNA_Antisense_Middle_6	Tb427_02_1931_18S_ribosomal_RNA_Antisense_Middle_6	Tb427.04.470	Tb427.04.470	50	693	GATCTGGTAA	GAT-TGGTAA	626	12.2	6	10	9	1
Tb427_02_1931_18S_ribosomal_RNA_Antisense_Middle_6	Tb427_02_1931_18S_ribosomal_RNA_Antisense_Middle_6	Tb427.10.10280	Tb427.10.10280	50	7116	ACCCTGTCCG	ACCCTG-CCG	626	12.2	6	10	9	1
Tb427_02_1931_18S_ribosomal_RNA_Antisense_Middle_6	Tb427_02_1931_18S_ribosomal_RNA_Antisense_Middle_6	Tb427.10.10280	Tb427.10.10280	50	7116	ACCCTGTCCG	ACCCTG-CCG	626	12.2	6	10	9	1
Tb427_02_1931_18S_ribosomal_RNA_Antisense_Middle_6	Tb427_02_1931_18S_ribosomal_RNA_Antisense_Middle_6	Tb427.10.10280	Tb427.10.10280	50	7116	ACCCTGTCCG	ACCCTG-CCG	626	12.2	6	10	9	1
Tb427_02_1931_18S_ribosomal_RNA_Antisense_Middle_6	Tb427_02_1931_18S_ribosomal_RNA_Antisense_Middle_6	Tb427.10.10280	Tb427.10.10280	50	7116	ACCCTGTCCG	ACCCTG-CCG	626	12.2	6	10	9	1
Tb427_02_1931_18S_ribosomal_RNA_Antisense_Middle_6	Tb427_02_1931_18S_ribosomal_RNA_Antisense_Middle_6	Tb427.10.10280	Tb427.10.10280	50	7116	ACCCTGTCCG	ACCCTG-CCG	626	12.2	6	10	9	1
Tb427_02_1931_18S_ribosomal_RNA_Antisense_Middle_6	Tb427_02_1931_18S_ribosomal_RNA_Antisense_Middle_6	Tb427.10.10280	Tb427.10.10280	50	7116	ACCCTGTCCG	ACCCTG-CCG	626	12.2	6	10	9	1
Tb427_02_1931_18S_ribosomal_RNA_Antisense_Middle_6	Tb427_02_1931_18S_ribosomal_RNA_Antisense_Middle_6	Tb427.10.10280	Tb427.10.10280	50	7116	ACCCTGTCCG	ACCCTG-CCG	626	12.2	6	10	9	1
Tb427_02_1931_18S_ribosomal_RNA_Antisense_Middle_6	Tb427_02_1931_18S_ribosomal_RNA_Antisense_Middle_6	Tb427.10.10280	Tb427.10.10280	50	7116	ACCCTGTCCG	ACCCTG-CCG	626	12.2	6	10	9	1
Tb427_02_1931_18S_ribosomal_RNA_Antisense_Middle_6	Tb427_02_1931_18S_ribosomal_RNA_Antisense_Middle_6	Tb427.10.10280	Tb427.10.10280	50	7116	ACCCTGTCCG	ACCCTG-CCG	626	12.2	6	10	9	1
Tb427_02_1931_18S_ribosomal_RNA_Antisense_Middle_6	Tb427_02_1931_18S_ribosomal_RNA_Antisense_Middle_6	Tb427.10.10280	Tb427.10.10280	50	7116	ACCCTGTCCG	ACCCTG-CCG	626	12.2	6	10	9	1
Tb427_02_1931_18S_ribosomal_RNA_Antisense_Middle_6	Tb427_02_1931_18S_ribosomal_RNA_Antisense_Middle_6	Tb427.10.10280	Tb427.10.10280	50	7116	ACCCTGTCCG	ACCCTG-CCG	626	12.2	6	10	9	1
Tb427_02_1931_18S_ribosomal_RNA_Antisense_Middle_6	Tb427_02_1931_18S_ribosomal_RNA_Antisense_Middle_6	Tb427.10.10280	Tb427.10.10280	50	7116	ACCCTGTCCG	ACCCTG-CCG	626	12.2	6	10	9	1
Tb427_02_1931_18S_ribosomal_RNA_Antisense_Middle_6	Tb427_02_1931_18S_ribosomal_RNA_Antisense_Middle_6	Tb427.10.10280	Tb427.10.10280	50	7116	ACCCTGTCCG	ACCCTG-CCG	626	12.2	6	10	9	1
Tb427_02_1931_18S_ribosomal_RNA_Antisense_Middle_6	Tb427_02_1931_18S_ribosomal_RNA_Antisense_Middle_6	Tb427.10.10280	Tb427.10.10280	50	7116	ACCCTGTCCG	ACCCTG-CCG	626	12.2	6	10	9	1
Tb427_02_1931_18S_ribosomal_RNA_Antisense_Middle_6	Tb427_02_1931_18S_ribosomal_RNA_Antisense_Middle_6	Tb427.10.10280	Tb427.10.10280	50	7116	ACCCTGTCCG	ACCCTG-CCG	626	12.2	6	10	9	1
Tb427_02_1931_18S_ribosomal_RNA_Antisense_Middle_6	Tb427_02_1931_18S_ribosomal_RNA_Antisense_Middle_6	Tb427.10.10280	Tb427.10.10280	50	7116	ACCCTGTCCG	ACCCTG-CCG	626	12.2	6	10	9	1
Tb427_02_1931_18S_ribosomal_RNA_Antisense_Middle_6	Tb427_02_1931_18S_ribosomal_RNA_Antisense_Middle_6	Tb427.10.10280	Tb427.10.10280	50	7116	ACCCTGTCCG	ACCCTG-CCG	626	12.2	6	10	9	1
Tb427_02_1931_18S_ribosomal_RNA_Antisense_Middle_6	Tb427_02_1931_18S_ribosomal_RNA_Antisense_Middle_6	Tb427.10.10280	Tb427.10.10280	50	7116	ACCCTGTCCG	ACCCTG-CCG	626	12.2	6	10	9	1
Tb427_02_1931_18S_ribosomal_RNA_Antisense_Middle_6	Tb427_02_1931_18S_ribosomal_RNA_Antisense_Middle_6	Tb427.10.10280	Tb427.10.10280	50	7116	ACCCTGTCCG	ACCCTG-CCG	626	12.2	6	10	9	1
Tb427_02_1931_18S_ribosomal_RNA_Antisense_Middle_6	Tb427_02_1931_18S_ribosomal_RNA_Antisense_Middle_6	Tb427.10.10280	Tb427.10.10280	50	7116	ACCCTGTCCG	ACCCTG-CCG	626	12.2	6	10	9	1
Tb427_02_1931_18S_ribosomal_RNA_Antisense_Middle_6	Tb427_02_1931_18S_ribosomal_RNA_Antisense_Middle_6	Tb427.10.10280	Tb427.10.10280	50	7116	ACCCTGTCCG	ACCCTG-CCG	626	12.2	6	10	9	1
Tb427_02_1931_18S_ribosomal_RNA_Antisense_Middle_6	Tb427_02_1931_18S_ribosomal_RNA_Antisense_Middle_6	Tb427.10.10280	Tb427.10.10280	50	7116	ACCCTGTCCG	ACCCTG-CCG	626	12.2	6	10	9	1
Tb427_02_1931_18S_ribosomal_RNA_Antisense_Middle_6	Tb427_02_1931_18S_ribosomal_RNA_Antisense_Middle_6	Tb427.10.10280	Tb427.10.10280	50	7116	ACCCTGTCCG	ACCCTG-CCG	626	12.2	6	10	9	1
Tb427_02_1931_18S_ribosomal_RNA_Antisense_Middle_6	Tb427_02_1931_18S_ribosomal_RNA_Antisense_Middle_6	Tb427.10.10280	Tb427.10.10280	50	7116	ACCCTGTCCG	ACCCTG-CCG	626	12.2	6	10	9	1
Tb427_02_1931_18S_ribosomal_RNA_Antisense_Middle_6	Tb427_02_1931_18S_ribosomal_RNA_Antisense_Middle_6	Tb427.10.10280	Tb427.10.10280	50	7116	ACCCTGTCCG	ACCCTG-CCG	626	12.2	6	10	9	1
Tb427_02_1931_18S_ribosomal_RNA_Antisense_Middle_6	Tb427_02_1931_18S_ribosomal_RNA_Antisense_Middle_6	Tb427.10.10280	Tb427.10.10280	50	7116	ACCCTGTCCG	ACCCTG-CCG	626	12.2	6	10	9	1
Tb427_02_1931_18S_ribosomal_RNA_Antisense_Middle_6	Tb427_02_1931_18S_ribosomal_RNA_Antisense_Middle_6	Tb427.10.10280	Tb427.10.10280	50	7116	ACCCTGTCCG	ACCCTG-CCG	626	12.2	6	10	9	1
Tb427_02_1931_18S_ribosomal_RNA_Antisense_Middle_6	Tb427_02_1931_18S_ribosomal_RNA_Antisense_Middle_6	Tb427.10.10280	Tb427.10.10280	50	7116	ACCCTGTCCG	ACCCTG-CCG	626	12.2	6	10	9	1
Tb427_02_1931_18S_ribosomal_RNA_Antisense_Middle_6	Tb427_02_1931_18S_ribosomal_RNA_Antisense_Middle_6	Tb427.10.10280	Tb427.10.10280	50	7116	ACCCTGTCCG	ACCCTG-CCG	626	12.2	6	10	9	1
Tb427_02_1931_18S_ribosomal_RNA_Antisense_Middle_6	Tb427_02_1931_18S_ribosomal_RNA_Antisense_Middle_6	Tb427.10.10280	Tb427.10.10280	50	7116	ACCCTGTCCG	ACCCTG-CCG	626	12.2	6	10	9	1
Tb427_02_1931_18S_ribosomal_RNA_Antisense_Middle_6	Tb427_02_1931_18S_ribosomal_RNA_Antisense_Middle_6	Tb427.10.10280	Tb427.10.10280	50	7116	ACCCTGTCCG	ACCCTG-CCG	626	12.2	6	10	9	1
Tb427_02_1931_18S_ribosomal_RNA_Antisense_Middle_6	Tb427_02_1931_18S_ribosomal_RNA_Antisense_Middle_6	Tb427.10.10280	Tb427.10.10280	50	7116	ACCCTGTCCG	ACCCTG-CCG	626	12.2	6	10	9	1
Tb427_02_1931_18S_ribosomal_RNA_Antisense_Middle_6	Tb427_02_1931_18S_ribosomal_RNA_Antisense_Middle_6	Tb427.10.10280	Tb427.10.10280	50	7116	ACCCTGTCCG	ACCCTG-CCG	626	12.2	6	10	9	1
Tb427_02_1931_18S_ribosomal_RNA_Antisense_Middle_6	Tb427_02_1931_18S_ribosomal_RNA_Antisense_Middle_6	Tb427.10.10280	Tb427.10.10280	50	7116	ACCCTGTCCG	ACCCTG-CCG	626	12.2	6	10	9	1
Tb427_02_1931_18S_ribosomal_RNA_Antisense_Middle_6	Tb427_02_1931_18S_ribosomal_RNA_Antisense_Middle_6	Tb427.10.10280	Tb427.10.10280	50	7116	ACCCTGTCCG	ACCCTG-CCG	626	12.2	6	10	9	1
Tb427_02_1931_18S_ribosomal_RNA_Antisense_Middle_6	Tb427_02_1931_18S_ribosomal_RNA_Antisense_Middle_6	Tb427.10.10280	Tb427.10.10280	50	7116	ACCCTGTCCG	ACCCTG-CCG	626	12.2	6	10	9	1
Tb427_02_1931_18S_ribosomal_RNA_Antisense_Middle_6	Tb427_02_1931_18S_ribosomal_RNA_Antisense_Middle_6	Tb427.10.10280	Tb427.10.10280	50	7116	ACCCTGTCCG	ACCCTG-CCG	626	12.2	6	10	9	1
Tb427_02_1931_18S_ribosomal_RNA_Antisense_Middle_6	Tb427_02_1931_18S_ribosomal_RNA_Antisense_Middle_6	Tb427.10.10280	Tb427.10.10280	50	7116	ACCCTGTCCG	ACCCTG-CCG	626	12.2	6	10	9	1
Tb427_02_1931_18S_ribosomal_RNA_Antisense_Middle_6	Tb427_02_1931_18S_ribosomal_RNA_Antisense_Middle_6	Tb427.10.10280	Tb427.10.10280	50	7116	ACCCTGTCCG	ACCCTG-CCG	626	12.2	6	10	9	1
Tb427_02_1931_18S_ribosomal_RNA_Antisense_Middle_6	Tb427_02_1931_18S_ribosomal_RNA_Antisense_Middle_6	Tb427.10.10280	Tb427.10.10280	50	7116	ACCCTGTCCG	ACCCTG-CCG	626	12.2	6	10	9	1
Tb427_02_1931_18S_ribosomal_RNA_Antisense_Middle_6	Tb427_02_1931_18S_ribosomal_RNA_Antisense_Middle_6	Tb427.10.10280	Tb427.10.10280	50	7116	ACCCTGTCCG	ACCCTG-CCG	626	12.2	6	10	9	1
Tb427_02_1931_18S_ribosomal_RNA_Antisense_Middle_6	Tb427_02_1931_18S_ribosomal_RNA_Antisense_Middle_6	Tb427.10.10280	Tb427.10.10280	50	7116	ACCCTGTCCG	ACCCTG-CCG	626	12.2	6	10	9	1
Tb427_02_1931_18S_ribosomal_RNA_Antisense_Middle_6	Tb427_02_1931_18S_ribosomal_RNA_Antisense_Middle_6	Tb427.10.10280	Tb427.10.10280	50	7116	ACCCTGTCCG	ACCCTG-CCG	626	12.2	6	10	9	1
Tb427_02_1931_18S_ribosomal_RNA_Antisense_Middle_6	Tb427_02_1931_18S_ribosomal_RNA_Antisense_Middle_6	Tb427.10.10280	Tb427.10.10280	50	7116	ACCCTGTCCG	ACCCTG-CCG	626	12.2	6	10	9	1
Tb427_02_1931_18S_ribosomal_RNA_Antisense_Middle_6	Tb427_02_1931_18S_ribosomal_RNA_Antisense_Middle_6	Tb427.10.10280	Tb427.10.10280	50	7116	ACCCTGTCCG	ACCCTG-CCG	626	12.2	6	10	9	1
Tb427_02_1931_18S_ribosomal_RNA_Antisense_Middle_6	Tb427_02_1931_18S_ribosomal_RNA_Antisense_Middle_6	Tb427.10.10280	Tb427.10.10280	50	7116	ACCCTGTCCG	ACCCTG-CCG	626	12.2	6	10	9	1
Tb427_02_1931_18S_ribosomal_RNA_Antisense_Middle_6	Tb427_02_1931_18S_ribosomal_RNA_Antisense_Middle_6	Tb427.10.10280	Tb427.10.10280	50	7116	ACCCTGTCCG	ACCCTG-CCG	626	12.2	6	10	9	1
Tb427_02_1931_18S_ribosomal_RNA_Antisense_Middle_6	Tb427_02_1931_18S_ribosomal_RNA_Antisense_Middle_6	Tb427.10.10280	Tb427.10.10280	50	7116	ACCCTGTCCG	ACCCTG-CCG	626	12.2	6	10	9	1
Tb427_02_1931_18S_ribosomal_RNA_Antisense_Middle_6	Tb427_02_1931_18S_ribosomal_RNA_Antisense_Middle_6	Tb427.10.10360	Tb427.10.10360	50	9597	ACCCTGTCCG	ACCCTG-CCG	626	12.2	6	10	9	1
Tb427_02_1931_18S_ribosomal_RNA_Antisense_Middle_6	Tb427_02_1931_18S_ribosomal_RNA_Antisense_Middle_6	Tb427.10.10360	Tb427.10.10360	50	9597	ACCCTGTCCG	ACCCTG-CCG	626	12.2	6	10	9	1
Tb427_02_1931_18S_ribosomal_RNA_Antisense_Middle_6	Tb427_02_1931_18S_ribosomal_RNA_Antisense_Middle_6	Tb427.BES28.15	Tb427.BES28.15	50	1431	AAGTTCCCCG	AAG-TCCCCG	626	12.2	6	10	9	1
Tb427_02_1931_18S_ribosomal_RNA_Antisense_Middle_6	Tb427_02_1931_18S_ribosomal_RNA_Antisense_Middle_6	Tb427.08.4110	Tb427.08.4110	50	1773	TTGAGTCAA	TTGAGTCAA	13	17.7	9	9	9	0
Tb427_02_1931_18S_ribosomal_RNA_Antisense_Middle_6	Tb427_02_1931_18S_ribosomal_RNA_Antisense_Middle_6	Tb427tmp.02.3350	Tb427tmp.02.3350	50	2775	GTCAAATTA	GTCAAATTA	13	17.7	9	9	9	0
Tb427_02_1931_18S_ribosomal_RNA_Antisense_Middle_6	Tb427_02_1931_18S_ribosomal_RNA_Antisense_Middle_6	Tb427tmp.01.6990	Tb427tmp.01.6990	50	1878	AAGTTCCCC	AAGTTCCCC	13	17.7	9	9	9	0
Tb427_02_1931_18S_ribosomal_RNA_Antisense_Middle_6	Tb427_02_1931_18S_ribosomal_RNA_Antisense_Middle_6	Tb427.08.4060	Tb427.08.4060	50	1773	TTGAGTCAA	TTGAGTCAA	13	17.7	9	9	9	0
Tb427_02_1931_18S_ribosomal_RNA_Antisense_Middle_6	Tb427_02_1931_18S_ribosomal_RNA_Antisense_Middle_6	Tb427tmp.02.4700	Tb427tmp.02.4700	50	759	ACCCTGTCC	ACCCTGTCC	13	17.7	9	9	9	0
Tb427_02_1931_18S_ribosomal_RNA_Antisense_Middle_6	Tb427_02_1931_18S_ribosomal_RNA_Antisense_Middle_6	Tb427tmp.211.4540	Tb427tmp.211.4540	50	918	CCCGTGTTG	CCCGTGTTG	13	17.7	9	9	9	0
Tb427_02_1931_18S_ribosomal_RNA_Antisense_Middle_6	Tb427_02_1931_18S_ribosomal_RNA_Antisense_Middle_6	Tb427.08.4550	Tb427.08.4550	50	552	TAAAGTTCC	TAAAGTTCC	13	17.7	9	9	9	0
Tb427_02_1931_18S_ribosomal_RNA_Antisense_Middle_6	Tb427_02_1931_18S_ribosomal_RNA_Antisense_Middle_6	Tb427.BES126.3	Tb427.BES126.3	50	1203	TTCCCCGTG	TTCCCCGTG	13	17.7	9	9	9	0
Tb427_02_1931_18S_ribosomal_RNA_Antisense_Middle_6	Tb427_02_1931_18S_ribosomal_RNA_Antisense_Middle_6	N19B2.180	N19B2.180	50	1017	GTAAAGTTC	GTAAAGTTC	13	17.7	9	9	9	0
Tb427_02_1931_18S_ribosomal_RNA_Antisense_Middle_6	Tb427_02_1931_18S_ribosomal_RNA_Antisense_Middle_6	Tb427.08.7260	Tb427.08.7260	50	3087	GTTCCCCGT	GTTCCCCGT	13	17.7	9	9	9	0
Tb427_02_1931_18S_ribosomal_RNA_Antisense_Middle_6	Tb427_02_1931_18S_ribosomal_RNA_Antisense_Middle_6	Tb427.07.820	Tb427.07.820	50	921	CTGTCCGGA	CTGTCCGGA	13	17.7	9	9	9	0
Tb427_02_1931_18S_ribosomal_RNA_Antisense_Middle_6	Tb427_02_1931_18S_ribosomal_RNA_Antisense_Middle_6	Tb427.BES98.4	Tb427.BES98.4	50	1017	GTAAAGTTC	GTAAAGTTC	13	17.7	9	9	9	0
Tb427_02_1931_18S_ribosomal_RNA_Antisense_Middle_6	Tb427_02_1931_18S_ribosomal_RNA_Antisense_Middle_6	Tb427tmp.211.2310	Tb427tmp.211.2310	50	1113	CCGGATCTG	CCGGATCTG	13	17.7	9	9	9	0
Tb427_02_1931_18S_ribosomal_RNA_Antisense_Middle_6	Tb427_02_1931_18S_ribosomal_RNA_Antisense_Middle_6	Tb427tmp.18.0001	Tb427tmp.18.0001	50	4311	AAGTTCCCC	AACTTCCCC	626	12.2	6	9	8	0
Tb427_02_1931_18S_ribosomal_RNA_Antisense_Middle_6	Tb427_02_1931_18S_ribosomal_RNA_Antisense_Middle_6	Tb427tmp.02.4700	Tb427tmp.02.4700	50	759	GGATCTGGT	GGATCTCGT	626	12.2	6	9	8	0
Tb427_02_1931_18S_ribosomal_RNA_Antisense_Middle_6	Tb427_02_1931_18S_ribosomal_RNA_Antisense_Middle_6	Tb427tmp.211.4540	Tb427tmp.211.4540	50	918	ATTAAACCG	ATGAAACCG	626	12.2	6	9	8	0
Tb427_02_1931_18S_ribosomal_RNA_Antisense_Middle_6	Tb427_02_1931_18S_ribosomal_RNA_Antisense_Middle_6	Tb427tmp.211.4540	Tb427tmp.211.4540	50	918	CCCTGTCCG	CCCTGTTCG	626	12.2	6	9	8	0
Tb427_02_1931_18S_ribosomal_RNA_Antisense_Middle_6	Tb427_02_1931_18S_ribosomal_RNA_Antisense_Middle_6	N19B2.180	N19B2.180	50	1017	AATTAAACC	AATTAAGCC	626	12.2	6	9	8	0
Tb427_02_1931_18S_ribosomal_RNA_Antisense_Middle_6	Tb427_02_1931_18S_ribosomal_RNA_Antisense_Middle_6	Tb427.08.7260	Tb427.08.7260	50	3087	TTCCCCGTG	TTCCCCTTG	626	12.2	6	9	8	0
Tb427_02_1931_18S_ribosomal_RNA_Antisense_Middle_6	Tb427_02_1931_18S_ribosomal_RNA_Antisense_Middle_6	Tb427.08.7260	Tb427.08.7260	50	3087	CGTGTTGAG	CGTGTTCAG	626	12.2	6	9	8	0
Tb427_02_1931_18S_ribosomal_RNA_Antisense_Middle_6	Tb427_02_1931_18S_ribosomal_RNA_Antisense_Middle_6	Tb427.08.7260	Tb427.08.7260	50	3087	CGTGTTGAG	CGAGTTGAG	626	12.2	6	9	8	0
Tb427_02_1931_18S_ribosomal_RNA_Antisense_Middle_6	Tb427_02_1931_18S_ribosomal_RNA_Antisense_Middle_6	Tb427.05.1120	Tb427.05.1120	50	18189	TGGTAAAGT	TGTTAAAGT	626	12.2	6	9	8	0
Tb427_02_1931_18S_ribosomal_RNA_Antisense_Middle_6	Tb427_02_1931_18S_ribosomal_RNA_Antisense_Middle_6	Tb427.05.1120	Tb427.05.1120	50	18189	AAAGTTCCC	AATGTTCCC	626	12.2	6	9	8	0
Tb427_02_1931_18S_ribosomal_RNA_Antisense_Middle_6	Tb427_02_1931_18S_ribosomal_RNA_Antisense_Middle_6	Tb427.05.1120	Tb427.05.1120	50	18189	GAGTCAAAT	GAGTCATAT	626	12.2	6	9	8	0
Tb427_02_1931_18S_ribosomal_RNA_Antisense_Middle_6	Tb427_02_1931_18S_ribosomal_RNA_Antisense_Middle_6	Tb427.BES98.4	Tb427.BES98.4	50	1017	AATTAAACC	AATTAAGCC	626	12.2	6	9	8	0
Tb427_02_1931_18S_ribosomal_RNA_Antisense_Middle_6	Tb427_02_1931_18S_ribosomal_RNA_Antisense_Middle_6	Tb427tmp.v2.0360	Tb427tmp.v2.0360	50	342	TTCCCCGTG	TTCCCCTTG	626	12.2	6	9	8	0
Tb427_02_1931_18S_ribosomal_RNA_Antisense_Middle_6	Tb427_02_1931_18S_ribosomal_RNA_Antisense_Middle_6	Tb427tmp.02.2260	Tb427tmp.02.2260	50	2073	TGTTGAGTC	TGATGAGTC	626	12.2	6	9	8	0
Tb427_02_1931_18S_ribosomal_RNA_Antisense_Middle_6	Tb427_02_1931_18S_ribosomal_RNA_Antisense_Middle_6	Tb427tmp.02.2260	Tb427tmp.02.2260	50	2073	CGTGTTGAG	CGTGTTCAG	626	12.2	6	9	8	0
Tb427_02_1931_18S_ribosomal_RNA_Antisense_Middle_6	Tb427_02_1931_18S_ribosomal_RNA_Antisense_Middle_6	Tb427tmp.02.2260	Tb427tmp.02.2260	50	2073	CCTGTCCGG	CCTGTCGGG	626	12.2	6	9	8	0
Tb427_02_1931_18S_ribosomal_RNA_Antisense_Middle_6	Tb427_02_1931_18S_ribosomal_RNA_Antisense_Middle_6	Tb427.04.470	Tb427.04.470	50	693	GTCCGGATC	GTCCGGCTC	626	12.2	6	9	8	0
Tb427_02_1931_18S_ribosomal_RNA_Antisense_Middle_6	Tb427_02_1931_18S_ribosomal_RNA_Antisense_Middle_6	Tb427tmp.01.5570	Tb427tmp.01.5570	50	789	ACCCTGTCC	ACCCTGACC	626	12.2	6	9	8	0
Tb427_02_1931_18S_ribosomal_RNA_Antisense_Middle_6	Tb427_02_1931_18S_ribosomal_RNA_Antisense_Middle_6	Tb427tmp.01.5590	Tb427tmp.01.5590	50	840	TCTGGTAAA	TCCGGTAAA	626	12.2	6	9	8	0
Tb427_02_1931_18S_ribosomal_RNA_Antisense_Middle_6	Tb427_02_1931_18S_ribosomal_RNA_Antisense_Middle_6	Tb427tmp.01.5590	Tb427tmp.01.5590	50	840	ACCCTGTCC	ACCCTGACC	626	12.2	6	9	8	0
Tb427_02_1931_18S_ribosomal_RNA_Antisense_Middle_6	Tb427_02_1931_18S_ribosomal_RNA_Antisense_Middle_6	Tb427tmp.01.4250	Tb427tmp.01.4250	50	1455	GGTAAAGTT	GGGAAAGTT	626	12.2	6	9	8	0
Tb427_02_1931_18S_ribosomal_RNA_Antisense_Middle_6	Tb427_02_1931_18S_ribosomal_RNA_Antisense_Middle_6	Tb427.10.10280	Tb427.10.10280	50	7116	TGAGTCAAA	TGTGTCAAA	626	12.2	6	9	8	0
Tb427_02_1931_18S_ribosomal_RNA_Antisense_Middle_6	Tb427_02_1931_18S_ribosomal_RNA_Antisense_Middle_6	Tb427.10.10360	Tb427.10.10360	50	9597	TGAGTCAAA	TGTGTCAAA	626	12.2	6	9	8	0
Tb427_02_1931_18S_ribosomal_RNA_Antisense_Middle_6	Tb427_02_1931_18S_ribosomal_RNA_Antisense_Middle_6	Tb427.BES28.15	Tb427.BES28.15	50	1431	CAAATTAAA	CACATTAAA	626	12.2	6	9	8	0
Tb427_02_1931_18S_ribosomal_RNA_Antisense_Middle_6	Tb427_02_1931_18S_ribosomal_RNA_Antisense_Middle_6	Tb427.08.4110	Tb427.08.4110	50	1773	TCCGGATC	TCCGGATC	48	15.9	8	8	8	0
Tb427_02_1931_18S_ribosomal_RNA_Antisense_Middle_6	Tb427_02_1931_18S_ribosomal_RNA_Antisense_Middle_6	Tb427tmp.02.3350	Tb427tmp.02.3350	50	2775	AAGTTCCC	AAGTTCCC	48	15.9	8	8	8	0
Tb427_02_1931_18S_ribosomal_RNA_Antisense_Middle_6	Tb427_02_1931_18S_ribosomal_RNA_Antisense_Middle_6	Tb427tmp.01.6990	Tb427tmp.01.6990	50	1878	CGTGTTGA	CGTGTTGA	48	15.9	8	8	8	0
Tb427_02_1931_18S_ribosomal_RNA_Antisense_Middle_6	Tb427_02_1931_18S_ribosomal_RNA_Antisense_Middle_6	Tb427.08.4060	Tb427.08.4060	50	1773	TCCGGATC	TCCGGATC	48	15.9	8	8	8	0
Tb427_02_1931_18S_ribosomal_RNA_Antisense_Middle_6	Tb427_02_1931_18S_ribosomal_RNA_Antisense_Middle_6	Tb427tmp.02.4700	Tb427tmp.02.4700	50	759	TCCGGATC	TCCGGATC	48	15.9	8	8	8	0
Tb427_02_1931_18S_ribosomal_RNA_Antisense_Middle_6	Tb427_02_1931_18S_ribosomal_RNA_Antisense_Middle_6	Tb427.08.4550	Tb427.08.4550	50	552	GTCAAATT	GTCAAATT	48	15.9	8	8	8	0
Tb427_02_1931_18S_ribosomal_RNA_Antisense_Middle_6	Tb427_02_1931_18S_ribosomal_RNA_Antisense_Middle_6	Tb427.BES126.3	Tb427.BES126.3	50	1203	CCTGTCCG	CCTGTCCG	48	15.9	8	8	8	0
Tb427_02_1931_18S_ribosomal_RNA_Antisense_Middle_6	Tb427_02_1931_18S_ribosomal_RNA_Antisense_Middle_6	Tb427.07.820	Tb427.07.820	50	921	CCGTGTTG	CCGTGTTG	48	15.9	8	8	8	0
Tb427_02_1931_18S_ribosomal_RNA_Antisense_Middle_6	Tb427_02_1931_18S_ribosomal_RNA_Antisense_Middle_6	Tb427.05.1120	Tb427.05.1120	50	18189	CCCTGTCC	CCCTGTCC	48	15.9	8	8	8	0
Tb427_02_1931_18S_ribosomal_RNA_Antisense_Middle_6	Tb427_02_1931_18S_ribosomal_RNA_Antisense_Middle_6	Tb427.05.1120	Tb427.05.1120	50	18189	AAATTAAA	AAATTAAA	48	15.9	8	8	8	0
Tb427_02_1931_18S_ribosomal_RNA_Antisense_Middle_6	Tb427_02_1931_18S_ribosomal_RNA_Antisense_Middle_6	Tb427.05.1120	Tb427.05.1120	50	18189	CTGTCCGG	CTGTCCGG	48	15.9	8	8	8	0
Tb427_02_1931_18S_ribosomal_RNA_Antisense_Middle_6	Tb427_02_1931_18S_ribosomal_RNA_Antisense_Middle_6	Tb427.05.1120	Tb427.05.1120	50	18189	TGTTGAGT	TGTTGAGT	48	15.9	8	8	8	0
Tb427_02_1931_18S_ribosomal_RNA_Antisense_Middle_6	Tb427_02_1931_18S_ribosomal_RNA_Antisense_Middle_6	Tb427.05.1120	Tb427.05.1120	50	18189	CAAATTAA	CAAATTAA	48	15.9	8	8	8	0
Tb427_02_1931_18S_ribosomal_RNA_Antisense_Middle_6	Tb427_02_1931_18S_ribosomal_RNA_Antisense_Middle_6	Tb427tmp.244.2725	Tb427tmp.244.2725	50	330	TAAAGTTC	TAAAGTTC	48	15.9	8	8	8	0
Tb427_02_1931_18S_ribosomal_RNA_Antisense_Middle_6	Tb427_02_1931_18S_ribosomal_RNA_Antisense_Middle_6	Tb427.BES29.2	Tb427.BES29.2	50	1206	CCGTGTTG	CCGTGTTG	48	15.9	8	8	8	0
Tb427_02_1931_18S_ribosomal_RNA_Antisense_Middle_6	Tb427_02_1931_18S_ribosomal_RNA_Antisense_Middle_6	Tb427.BES29.2	Tb427.BES29.2	50	1206	CCTGTCCG	CCTGTCCG	48	15.9	8	8	8	0
Tb427_02_1931_18S_ribosomal_RNA_Antisense_Middle_6	Tb427_02_1931_18S_ribosomal_RNA_Antisense_Middle_6	Tb427.10.9450	Tb427.10.9450	50	753	AGTCAAAT	AGTCAAAT	48	15.9	8	8	8	0
Tb427_02_1931_18S_ribosomal_RNA_Antisense_Middle_6	Tb427_02_1931_18S_ribosomal_RNA_Antisense_Middle_6	Tb427.10.7650	Tb427.10.7650	50	627	GTTGAGTC	GTTGAGTC	48	15.9	8	8	8	0
Tb427_02_1931_18S_ribosomal_RNA_Antisense_Middle_6	Tb427_02_1931_18S_ribosomal_RNA_Antisense_Middle_6	Tb427.10.7650	Tb427.10.7650	50	627	GTAAAGTT	GTAAAGTT	48	15.9	8	8	8	0
Tb427_02_1931_18S_ribosomal_RNA_Antisense_Middle_6	Tb427_02_1931_18S_ribosomal_RNA_Antisense_Middle_6	Tb427tmp.v2.0360	Tb427tmp.v2.0360	50	342	TTAAACCG	TTAAACCG	48	15.9	8	8	8	0
Tb427_02_1931_18S_ribosomal_RNA_Antisense_Middle_6	Tb427_02_1931_18S_ribosomal_RNA_Antisense_Middle_6	Tb427.BES126.2	Tb427.BES126.2	50	1023	GTTCCCCG	GTTCCCCG	48	15.9	8	8	8	0
Tb427_02_1931_18S_ribosomal_RNA_Antisense_Middle_6	Tb427_02_1931_18S_ribosomal_RNA_Antisense_Middle_6	Tb427tmp.02.2260	Tb427tmp.02.2260	50	2073	CCCTGTCC	CCCTGTCC	48	15.9	8	8	8	0
Tb427_02_1931_18S_ribosomal_RNA_Antisense_Middle_6	Tb427_02_1931_18S_ribosomal_RNA_Antisense_Middle_6	Tb427.04.470	Tb427.04.470	50	693	TCCCCGTG	TCCCCGTG	48	15.9	8	8	8	0
Tb427_02_1931_18S_ribosomal_RNA_Antisense_Middle_6	Tb427_02_1931_18S_ribosomal_RNA_Antisense_Middle_6	Tb427tmp.01.5570	Tb427tmp.01.5570	50	789	CGGATCTG	CGGATCTG	48	15.9	8	8	8	0
Tb427_02_1931_18S_ribosomal_RNA_Antisense_Middle_6	Tb427_02_1931_18S_ribosomal_RNA_Antisense_Middle_6	Tb427tmp.01.5590	Tb427tmp.01.5590	50	840	CGGATCTG	CGGATCTG	48	15.9	8	8	8	0
Tb427_02_1931_18S_ribosomal_RNA_Antisense_Middle_6	Tb427_02_1931_18S_ribosomal_RNA_Antisense_Middle_6	Tb427tmp.01.4250	Tb427tmp.01.4250	50	1455	CGTGTTGA	CGTGTTGA	48	15.9	8	8	8	0
Tb427_02_1931_18S_ribosomal_RNA_Antisense_Middle_6	Tb427_02_1931_18S_ribosomal_RNA_Antisense_Middle_6	Tb427tmp.01.4250	Tb427tmp.01.4250	50	1455	GTGTTGAG	GTGTTGAG	48	15.9	8	8	8	0
Tb427_02_1931_18S_ribosomal_RNA_Antisense_Middle_6	Tb427_02_1931_18S_ribosomal_RNA_Antisense_Middle_6	Tb427tmp.01.4250	Tb427tmp.01.4250	50	1455	TAAAGTTC	TAAAGTTC	48	15.9	8	8	8	0
Tb427_02_1931_18S_ribosomal_RNA_Antisense_Middle_6	Tb427_02_1931_18S_ribosomal_RNA_Antisense_Middle_6	Tb427.BES56.2	Tb427.BES56.2	50	1203	CCGTGTTG	CCGTGTTG	48	15.9	8	8	8	0
Tb427_02_1931_18S_ribosomal_RNA_Antisense_Middle_6	Tb427_02_1931_18S_ribosomal_RNA_Antisense_Middle_6	Tb427.BES56.2	Tb427.BES56.2	50	1203	CCTGTCCG	CCTGTCCG	48	15.9	8	8	8	0
Tb427_02_1931_18S_ribosomal_RNA_Antisense_Middle_6	Tb427_02_1931_18S_ribosomal_RNA_Antisense_Middle_6	Tb427.08.4110	Tb427.08.4110	50	1773	CCCTGTC	CCCTGTC	174	14	7	7	7	0
Tb427_02_1931_18S_ribosomal_RNA_Antisense_Middle_6	Tb427_02_1931_18S_ribosomal_RNA_Antisense_Middle_6	Tb427.08.4110	Tb427.08.4110	50	1773	ATCTGGT	ATCTGGT	174	14	7	7	7	0
Tb427_02_1931_18S_ribosomal_RNA_Antisense_Middle_6	Tb427_02_1931_18S_ribosomal_RNA_Antisense_Middle_6	Tb427.08.4110	Tb427.08.4110	50	1773	GGATCTG	GGATCTG	174	14	7	7	7	0
Tb427_02_1931_18S_ribosomal_RNA_Antisense_Middle_6	Tb427_02_1931_18S_ribosomal_RNA_Antisense_Middle_6	Tb427.08.4110	Tb427.08.4110	50	1773	TGTTGAG	TGTTGAG	174	14	7	7	7	0
Tb427_02_1931_18S_ribosomal_RNA_Antisense_Middle_6	Tb427_02_1931_18S_ribosomal_RNA_Antisense_Middle_6	Tb427.08.4110	Tb427.08.4110	50	1773	TGTTGAG	TGTTGAG	174	14	7	7	7	0
Tb427_02_1931_18S_ribosomal_RNA_Antisense_Middle_6	Tb427_02_1931_18S_ribosomal_RNA_Antisense_Middle_6	Tb427tmp.02.3350	Tb427tmp.02.3350	50	2775	GGATCTG	GGATCTG	174	14	7	7	7	0
Tb427_02_1931_18S_ribosomal_RNA_Antisense_Middle_6	Tb427_02_1931_18S_ribosomal_RNA_Antisense_Middle_6	Tb427tmp.02.3350	Tb427tmp.02.3350	50	2775	TTAAACC	TTAAACC	174	14	7	7	7	0
Tb427_02_1931_18S_ribosomal_RNA_Antisense_Middle_6	Tb427_02_1931_18S_ribosomal_RNA_Antisense_Middle_6	Tb427tmp.02.3350	Tb427tmp.02.3350	50	2775	TGAGTCA	TGAGTCA	174	14	7	7	7	0
Tb427_02_1931_18S_ribosomal_RNA_Antisense_Middle_6	Tb427_02_1931_18S_ribosomal_RNA_Antisense_Middle_6	Tb427tmp.02.3350	Tb427tmp.02.3350	50	2775	TTGAGTC	TTGAGTC	174	14	7	7	7	0
Tb427_02_1931_18S_ribosomal_RNA_Antisense_Middle_6	Tb427_02_1931_18S_ribosomal_RNA_Antisense_Middle_6	Tb427tmp.02.3350	Tb427tmp.02.3350	50	2775	AAGTTCC	AAGTTCC	174	14	7	7	7	0
Tb427_02_1931_18S_ribosomal_RNA_Antisense_Middle_6	Tb427_02_1931_18S_ribosomal_RNA_Antisense_Middle_6	Tb427tmp.02.3350	Tb427tmp.02.3350	50	2775	CTGGTAA	CTGGTAA	174	14	7	7	7	0
Tb427_02_1931_18S_ribosomal_RNA_Antisense_Middle_6	Tb427_02_1931_18S_ribosomal_RNA_Antisense_Middle_6	Tb427tmp.02.3350	Tb427tmp.02.3350	50	2775	CCCGTGT	CCCGTGT	174	14	7	7	7	0
Tb427_02_1931_18S_ribosomal_RNA_Antisense_Middle_6	Tb427_02_1931_18S_ribosomal_RNA_Antisense_Middle_6	Tb427tmp.02.3350	Tb427tmp.02.3350	50	2775	GTTCCCC	GTTCCCC	174	14	7	7	7	0
Tb427_02_1931_18S_ribosomal_RNA_Antisense_Middle_6	Tb427_02_1931_18S_ribosomal_RNA_Antisense_Middle_6	Tb427tmp.01.6990	Tb427tmp.01.6990	50	1878	ATTAAAC	ATTAAAC	174	14	7	7	7	0
Tb427_02_1931_18S_ribosomal_RNA_Antisense_Middle_6	Tb427_02_1931_18S_ribosomal_RNA_Antisense_Middle_6	Tb427tmp.01.6990	Tb427tmp.01.6990	50	1878	TGAGTCA	TGAGTCA	174	14	7	7	7	0
Tb427_02_1931_18S_ribosomal_RNA_Antisense_Middle_6	Tb427_02_1931_18S_ribosomal_RNA_Antisense_Middle_6	Tb427tmp.01.6990	Tb427tmp.01.6990	50	1878	TCCCCGT	TCCCCGT	174	14	7	7	7	0
Tb427_02_1931_18S_ribosomal_RNA_Antisense_Middle_6	Tb427_02_1931_18S_ribosomal_RNA_Antisense_Middle_6	Tb427tmp.01.6990	Tb427tmp.01.6990	50	1878	GTCCGGA	GTCCGGA	174	14	7	7	7	0
Tb427_02_1931_18S_ribosomal_RNA_Antisense_Middle_6	Tb427_02_1931_18S_ribosomal_RNA_Antisense_Middle_6	Tb427tmp.01.6990	Tb427tmp.01.6990	50	1878	GTCCGGA	GTCCGGA	174	14	7	7	7	0
Tb427_02_1931_18S_ribosomal_RNA_Antisense_Middle_6	Tb427_02_1931_18S_ribosomal_RNA_Antisense_Middle_6	Tb427tmp.01.6990	Tb427tmp.01.6990	50	1878	CAAATTA	CAAATTA	174	14	7	7	7	0
Tb427_02_1931_18S_ribosomal_RNA_Antisense_Middle_6	Tb427_02_1931_18S_ribosomal_RNA_Antisense_Middle_6	Tb427tmp.01.6990	Tb427tmp.01.6990	50	1878	CGTGTTG	CGTGTTG	174	14	7	7	7	0
Tb427_02_1931_18S_ribosomal_RNA_Antisense_Middle_6	Tb427_02_1931_18S_ribosomal_RNA_Antisense_Middle_6	Tb427tmp.01.6990	Tb427tmp.01.6990	50	1878	ACCCTGT	ACCCTGT	174	14	7	7	7	0
Tb427_02_1931_18S_ribosomal_RNA_Antisense_Middle_6	Tb427_02_1931_18S_ribosomal_RNA_Antisense_Middle_6	Tb427.08.4060	Tb427.08.4060	50	1773	CCCTGTC	CCCTGTC	174	14	7	7	7	0
Tb427_02_1931_18S_ribosomal_RNA_Antisense_Middle_6	Tb427_02_1931_18S_ribosomal_RNA_Antisense_Middle_6	Tb427.08.4060	Tb427.08.4060	50	1773	ATCTGGT	ATCTGGT	174	14	7	7	7	0
Tb427_02_1931_18S_ribosomal_RNA_Antisense_Middle_6	Tb427_02_1931_18S_ribosomal_RNA_Antisense_Middle_6	Tb427.08.4060	Tb427.08.4060	50	1773	GGATCTG	GGATCTG	174	14	7	7	7	0
Tb427_02_1931_18S_ribosomal_RNA_Antisense_Middle_6	Tb427_02_1931_18S_ribosomal_RNA_Antisense_Middle_6	Tb427.08.4060	Tb427.08.4060	50	1773	TGTTGAG	TGTTGAG	174	14	7	7	7	0
Tb427_02_1931_18S_ribosomal_RNA_Antisense_Middle_6	Tb427_02_1931_18S_ribosomal_RNA_Antisense_Middle_6	Tb427.08.4060	Tb427.08.4060	50	1773	TGTTGAG	TGTTGAG	174	14	7	7	7	0
Tb427_02_1931_18S_ribosomal_RNA_Antisense_Middle_6	Tb427_02_1931_18S_ribosomal_RNA_Antisense_Middle_6	Tb427tmp.18.0001	Tb427tmp.18.0001	50	4311	GGTAAAG	GGTAAAG	174	14	7	7	7	0
Tb427_02_1931_18S_ribosomal_RNA_Antisense_Middle_6	Tb427_02_1931_18S_ribosomal_RNA_Antisense_Middle_6	Tb427tmp.18.0001	Tb427tmp.18.0001	50	4311	TGTTGAG	TGTTGAG	174	14	7	7	7	0
Tb427_02_1931_18S_ribosomal_RNA_Antisense_Middle_6	Tb427_02_1931_18S_ribosomal_RNA_Antisense_Middle_6	Tb427tmp.18.0001	Tb427tmp.18.0001	50	4311	GATCTGG	GATCTGG	174	14	7	7	7	0
Tb427_02_1931_18S_ribosomal_RNA_Antisense_Middle_6	Tb427_02_1931_18S_ribosomal_RNA_Antisense_Middle_6	Tb427tmp.18.0001	Tb427tmp.18.0001	50	4311	TCTGGTA	TCTGGTA	174	14	7	7	7	0
Tb427_02_1931_18S_ribosomal_RNA_Antisense_Middle_6	Tb427_02_1931_18S_ribosomal_RNA_Antisense_Middle_6	Tb427tmp.18.0001	Tb427tmp.18.0001	50	4311	AGTTCCC	AGTTCCC	174	14	7	7	7	0
Tb427_02_1931_18S_ribosomal_RNA_Antisense_Middle_6	Tb427_02_1931_18S_ribosomal_RNA_Antisense_Middle_6	Tb427tmp.18.0001	Tb427tmp.18.0001	50	4311	CCTGTCC	CCTGTCC	174	14	7	7	7	0
Tb427_02_1931_18S_ribosomal_RNA_Antisense_Middle_6	Tb427_02_1931_18S_ribosomal_RNA_Antisense_Middle_6	Tb427tmp.02.4700	Tb427tmp.02.4700	50	759	GGATCTG	GGATCTG	174	14	7	7	7	0
Tb427_02_1931_18S_ribosomal_RNA_Antisense_Middle_6	Tb427_02_1931_18S_ribosomal_RNA_Antisense_Middle_6	Tb427tmp.02.4700	Tb427tmp.02.4700	50	759	AAGTTCC	AAGTTCC	174	14	7	7	7	0
Tb427_02_1931_18S_ribosomal_RNA_Antisense_Middle_6	Tb427_02_1931_18S_ribosomal_RNA_Antisense_Middle_6	Tb427tmp.02.4700	Tb427tmp.02.4700	50	759	ATTAAAC	ATTAAAC	174	14	7	7	7	0
Tb427_02_1931_18S_ribosomal_RNA_Antisense_Middle_6	Tb427_02_1931_18S_ribosomal_RNA_Antisense_Middle_6	Tb427tmp.02.4700	Tb427tmp.02.4700	50	759	TCCGGAT	TCCGGAT	174	14	7	7	7	0
Tb427_02_1931_18S_ribosomal_RNA_Antisense_Middle_6	Tb427_02_1931_18S_ribosomal_RNA_Antisense_Middle_6	Tb427tmp.211.4540	Tb427tmp.211.4540	50	918	GTTCCCC	GTTCCCC	174	14	7	7	7	0
Tb427_02_1931_18S_ribosomal_RNA_Antisense_Middle_6	Tb427_02_1931_18S_ribosomal_RNA_Antisense_Middle_6	Tb427tmp.211.4540	Tb427tmp.211.4540	50	918	CGGATCT	CGGATCT	174	14	7	7	7	0
Tb427_02_1931_18S_ribosomal_RNA_Antisense_Middle_6	Tb427_02_1931_18S_ribosomal_RNA_Antisense_Middle_6	Tb427tmp.211.4540	Tb427tmp.211.4540	50	918	AGTCAAA	AGTCAAA	174	14	7	7	7	0
Tb427_02_1931_18S_ribosomal_RNA_Antisense_Middle_6	Tb427_02_1931_18S_ribosomal_RNA_Antisense_Middle_6	Tb427.08.4550	Tb427.08.4550	50	552	GTGTTGA	GTGTTGA	174	14	7	7	7	0
Tb427_02_1931_18S_ribosomal_RNA_Antisense_Middle_6	Tb427_02_1931_18S_ribosomal_RNA_Antisense_Middle_6	Tb427.08.4550	Tb427.08.4550	50	552	TTCCCCG	TTCCCCG	174	14	7	7	7	0
Tb427_02_1931_18S_ribosomal_RNA_Antisense_Middle_6	Tb427_02_1931_18S_ribosomal_RNA_Antisense_Middle_6	Tb427.BES126.3	Tb427.BES126.3	50	1203	ATTAAAC	ATTAAAC	174	14	7	7	7	0
Tb427_02_1931_18S_ribosomal_RNA_Antisense_Middle_6	Tb427_02_1931_18S_ribosomal_RNA_Antisense_Middle_6	Tb427.BES126.3	Tb427.BES126.3	50	1203	CAAATTA	CAAATTA	174	14	7	7	7	0
Tb427_02_1931_18S_ribosomal_RNA_Antisense_Middle_6	Tb427_02_1931_18S_ribosomal_RNA_Antisense_Middle_6	N19B2.180	N19B2.180	50	1017	GGATCTG	GGATCTG	174	14	7	7	7	0
Tb427_02_1931_18S_ribosomal_RNA_Antisense_Middle_6	Tb427_02_1931_18S_ribosomal_RNA_Antisense_Middle_6	N19B2.180	N19B2.180	50	1017	AATTAAA	AATTAAA	174	14	7	7	7	0
Tb427_02_1931_18S_ribosomal_RNA_Antisense_Middle_6	Tb427_02_1931_18S_ribosomal_RNA_Antisense_Middle_6	Tb427.08.7260	Tb427.08.7260	50	3087	CCGTGTT	CCGTGTT	174	14	7	7	7	0
Tb427_02_1931_18S_ribosomal_RNA_Antisense_Middle_6	Tb427_02_1931_18S_ribosomal_RNA_Antisense_Middle_6	Tb427.08.7260	Tb427.08.7260	50	3087	GTGTTGA	GTGTTGA	174	14	7	7	7	0
Tb427_02_1931_18S_ribosomal_RNA_Antisense_Middle_6	Tb427_02_1931_18S_ribosomal_RNA_Antisense_Middle_6	Tb427.07.820	Tb427.07.820	50	921	AAAGTTC	AAAGTTC	174	14	7	7	7	0
Tb427_02_1931_18S_ribosomal_RNA_Antisense_Middle_6	Tb427_02_1931_18S_ribosomal_RNA_Antisense_Middle_6	Tb427.07.820	Tb427.07.820	50	921	CCCCGTG	CCCCGTG	174	14	7	7	7	0
Tb427_02_1931_18S_ribosomal_RNA_Antisense_Middle_6	Tb427_02_1931_18S_ribosomal_RNA_Antisense_Middle_6	Tb427.07.820	Tb427.07.820	50	921	GTTGAGT	GTTGAGT	174	14	7	7	7	0
Tb427_02_1931_18S_ribosomal_RNA_Antisense_Middle_6	Tb427_02_1931_18S_ribosomal_RNA_Antisense_Middle_6	Tb427.05.1120	Tb427.05.1120	50	18189	GTTCCCC	GTTCCCC	174	14	7	7	7	0
Tb427_02_1931_18S_ribosomal_RNA_Antisense_Middle_6	Tb427_02_1931_18S_ribosomal_RNA_Antisense_Middle_6	Tb427.05.1120	Tb427.05.1120	50	18189	GGTAAAG	GGTAAAG	174	14	7	7	7	0
Tb427_02_1931_18S_ribosomal_RNA_Antisense_Middle_6	Tb427_02_1931_18S_ribosomal_RNA_Antisense_Middle_6	Tb427.05.1120	Tb427.05.1120	50	18189	GATCTGG	GATCTGG	174	14	7	7	7	0
Tb427_02_1931_18S_ribosomal_RNA_Antisense_Middle_6	Tb427_02_1931_18S_ribosomal_RNA_Antisense_Middle_6	Tb427.05.1120	Tb427.05.1120	50	18189	TGTTGAG	TGTTGAG	174	14	7	7	7	0
Tb427_02_1931_18S_ribosomal_RNA_Antisense_Middle_6	Tb427_02_1931_18S_ribosomal_RNA_Antisense_Middle_6	Tb427.05.1120	Tb427.05.1120	50	18189	GATCTGG	GATCTGG	174	14	7	7	7	0
Tb427_02_1931_18S_ribosomal_RNA_Antisense_Middle_6	Tb427_02_1931_18S_ribosomal_RNA_Antisense_Middle_6	Tb427.05.1120	Tb427.05.1120	50	18189	TGTTGAG	TGTTGAG	174	14	7	7	7	0
Tb427_02_1931_18S_ribosomal_RNA_Antisense_Middle_6	Tb427_02_1931_18S_ribosomal_RNA_Antisense_Middle_6	Tb427.05.1120	Tb427.05.1120	50	18189	GATCTGG	GATCTGG	174	14	7	7	7	0
Tb427_02_1931_18S_ribosomal_RNA_Antisense_Middle_6	Tb427_02_1931_18S_ribosomal_RNA_Antisense_Middle_6	Tb427.05.1120	Tb427.05.1120	50	18189	TGTTGAG	TGTTGAG	174	14	7	7	7	0
Tb427_02_1931_18S_ribosomal_RNA_Antisense_Middle_6	Tb427_02_1931_18S_ribosomal_RNA_Antisense_Middle_6	Tb427.05.1120	Tb427.05.1120	50	18189	GATCTGG	GATCTGG	174	14	7	7	7	0
Tb427_02_1931_18S_ribosomal_RNA_Antisense_Middle_6	Tb427_02_1931_18S_ribosomal_RNA_Antisense_Middle_6	Tb427.05.1120	Tb427.05.1120	50	18189	TGTTGAG	TGTTGAG	174	14	7	7	7	0
Tb427_02_1931_18S_ribosomal_RNA_Antisense_Middle_6	Tb427_02_1931_18S_ribosomal_RNA_Antisense_Middle_6	Tb427.05.1120	Tb427.05.1120	50	18189	GATCTGG	GATCTGG	174	14	7	7	7	0
Tb427_02_1931_18S_ribosomal_RNA_Antisense_Middle_6	Tb427_02_1931_18S_ribosomal_RNA_Antisense_Middle_6	Tb427.05.1120	Tb427.05.1120	50	18189	TGTTGAG	TGTTGAG	174	14	7	7	7	0
Tb427_02_1931_18S_ribosomal_RNA_Antisense_Middle_6	Tb427_02_1931_18S_ribosomal_RNA_Antisense_Middle_6	Tb427.05.1120	Tb427.05.1120	50	18189	GATCTGG	GATCTGG	174	14	7	7	7	0
Tb427_02_1931_18S_ribosomal_RNA_Antisense_Middle_6	Tb427_02_1931_18S_ribosomal_RNA_Antisense_Middle_6	Tb427.05.1120	Tb427.05.1120	50	18189	TGTTGAG	TGTTGAG	174	14	7	7	7	0
Tb427_02_1931_18S_ribosomal_RNA_Antisense_Middle_6	Tb427_02_1931_18S_ribosomal_RNA_Antisense_Middle_6	Tb427.05.1120	Tb427.05.1120	50	18189	GATCTGG	GATCTGG	174	14	7	7	7	0
Tb427_02_1931_18S_ribosomal_RNA_Antisense_Middle_6	Tb427_02_1931_18S_ribosomal_RNA_Antisense_Middle_6	Tb427.05.1120	Tb427.05.1120	50	18189	TGTTGAG	TGTTGAG	174	14	7	7	7	0
Tb427_02_1931_18S_ribosomal_RNA_Antisense_Middle_6	Tb427_02_1931_18S_ribosomal_RNA_Antisense_Middle_6	Tb427.05.1120	Tb427.05.1120	50	18189	GATCTGG	GATCTGG	174	14	7	7	7	0
Tb427_02_1931_18S_ribosomal_RNA_Antisense_Middle_6	Tb427_02_1931_18S_ribosomal_RNA_Antisense_Middle_6	Tb427.05.1120	Tb427.05.1120	50	18189	TGTTGAG	TGTTGAG	174	14	7	7	7	0
Tb427_02_1931_18S_ribosomal_RNA_Antisense_Middle_6	Tb427_02_1931_18S_ribosomal_RNA_Antisense_Middle_6	Tb427.05.1120	Tb427.05.1120	50	18189	GATCTGG	GATCTGG	174	14	7	7	7	0
Tb427_02_1931_18S_ribosomal_RNA_Antisense_Middle_6	Tb427_02_1931_18S_ribosomal_RNA_Antisense_Middle_6	Tb427.05.1120	Tb427.05.1120	50	18189	TGTTGAG	TGTTGAG	174	14	7	7	7	0
Tb427_02_1931_18S_ribosomal_RNA_Antisense_Middle_6	Tb427_02_1931_18S_ribosomal_RNA_Antisense_Middle_6	Tb427.05.1120	Tb427.05.1120	50	18189	GATCTGG	GATCTGG	174	14	7	7	7	0
Tb427_02_1931_18S_ribosomal_RNA_Antisense_Middle_6	Tb427_02_1931_18S_ribosomal_RNA_Antisense_Middle_6	Tb427.05.1120	Tb427.05.1120	50	18189	TGTTGAG	TGTTGAG	174	14	7	7	7	0
Tb427_02_1931_18S_ribosomal_RNA_Antisense_Middle_6	Tb427_02_1931_18S_ribosomal_RNA_Antisense_Middle_6	Tb427.05.1120	Tb427.05.1120	50	18189	GATCTGG	GATCTGG	174	14	7	7	7	0
Tb427_02_1931_18S_ribosomal_RNA_Antisense_Middle_6	Tb427_02_1931_18S_ribosomal_RNA_Antisense_Middle_6	Tb427.05.1120	Tb427.05.1120	50	18189	GTGTTGA	GTGTTGA	174	14	7	7	7	0
Tb427_02_1931_18S_ribosomal_RNA_Antisense_Middle_6	Tb427_02_1931_18S_ribosomal_RNA_Antisense_Middle_6	Tb427.05.1120	Tb427.05.1120	50	18189	CCCGTGT	CCCGTGT	174	14	7	7	7	0
Tb427_02_1931_18S_ribosomal_RNA_Antisense_Middle_6	Tb427_02_1931_18S_ribosomal_RNA_Antisense_Middle_6	Tb427.05.1120	Tb427.05.1120	50	18189	GTTGAGT	GTTGAGT	174	14	7	7	7	0
Tb427_02_1931_18S_ribosomal_RNA_Antisense_Middle_6	Tb427_02_1931_18S_ribosomal_RNA_Antisense_Middle_6	Tb427.05.1120	Tb427.05.1120	50	18189	GTCCGGA	GTCCGGA	174	14	7	7	7	0
Tb427_02_1931_18S_ribosomal_RNA_Antisense_Middle_6	Tb427_02_1931_18S_ribosomal_RNA_Antisense_Middle_6	Tb427.05.1120	Tb427.05.1120	50	18189	TGTTGAG	TGTTGAG	174	14	7	7	7	0
Tb427_02_1931_18S_ribosomal_RNA_Antisense_Middle_6	Tb427_02_1931_18S_ribosomal_RNA_Antisense_Middle_6	Tb427.05.1120	Tb427.05.1120	50	18189	GTGTTGA	GTGTTGA	174	14	7	7	7	0
Tb427_02_1931_18S_ribosomal_RNA_Antisense_Middle_6	Tb427_02_1931_18S_ribosomal_RNA_Antisense_Middle_6	Tb427.BES98.4	Tb427.BES98.4	50	1017	GGATCTG	GGATCTG	174	14	7	7	7	0
Tb427_02_1931_18S_ribosomal_RNA_Antisense_Middle_6	Tb427_02_1931_18S_ribosomal_RNA_Antisense_Middle_6	Tb427.BES98.4	Tb427.BES98.4	50	1017	AATTAAA	AATTAAA	174	14	7	7	7	0
Tb427_02_1931_18S_ribosomal_RNA_Antisense_Middle_6	Tb427_02_1931_18S_ribosomal_RNA_Antisense_Middle_6	Tb427.BES29.2	Tb427.BES29.2	50	1206	ATTAAAC	ATTAAAC	174	14	7	7	7	0
Tb427_02_1931_18S_ribosomal_RNA_Antisense_Middle_6	Tb427_02_1931_18S_ribosomal_RNA_Antisense_Middle_6	Tb427.10.9450	Tb427.10.9450	50	753	CCGTGTT	CCGTGTT	174	14	7	7	7	0
Tb427_02_1931_18S_ribosomal_RNA_Antisense_Middle_6	Tb427_02_1931_18S_ribosomal_RNA_Antisense_Middle_6	Tb427.10.9450	Tb427.10.9450	50	753	GGTAAAG	GGTAAAG	174	14	7	7	7	0
Tb427_02_1931_18S_ribosomal_RNA_Antisense_Middle_6	Tb427_02_1931_18S_ribosomal_RNA_Antisense_Middle_6	Tb427tmp.160.0840	Tb427tmp.160.0840	50	1080	AAGTTCC	AAGTTCC	174	14	7	7	7	0
Tb427_02_1931_18S_ribosomal_RNA_Antisense_Middle_6	Tb427_02_1931_18S_ribosomal_RNA_Antisense_Middle_6	Tb427.10.7650	Tb427.10.7650	50	627	CCGGATC	CCGGATC	174	14	7	7	7	0
Tb427_02_1931_18S_ribosomal_RNA_Antisense_Middle_6	Tb427_02_1931_18S_ribosomal_RNA_Antisense_Middle_6	Tb427.10.7650	Tb427.10.7650	50	627	CCCGTGT	CCCGTGT	174	14	7	7	7	0
Tb427_02_1931_18S_ribosomal_RNA_Antisense_Middle_6	Tb427_02_1931_18S_ribosomal_RNA_Antisense_Middle_6	Tb427.10.7650	Tb427.10.7650	50	627	GTGTTGA	GTGTTGA	174	14	7	7	7	0
Tb427_02_1931_18S_ribosomal_RNA_Antisense_Middle_6	Tb427_02_1931_18S_ribosomal_RNA_Antisense_Middle_6	Tb427tmp.v2.0360	Tb427tmp.v2.0360	50	342	AGTCAAA	AGTCAAA	174	14	7	7	7	0
Tb427_02_1931_18S_ribosomal_RNA_Antisense_Middle_6	Tb427_02_1931_18S_ribosomal_RNA_Antisense_Middle_6	Tb427tmp.v2.0360	Tb427tmp.v2.0360	50	342	AATTAAA	AATTAAA	174	14	7	7	7	0
Tb427_02_1931_18S_ribosomal_RNA_Antisense_Middle_6	Tb427_02_1931_18S_ribosomal_RNA_Antisense_Middle_6	Tb427.BES126.2	Tb427.BES126.2	50	1023	ATTAAAC	ATTAAAC	174	14	7	7	7	0
Tb427_02_1931_18S_ribosomal_RNA_Antisense_Middle_6	Tb427_02_1931_18S_ribosomal_RNA_Antisense_Middle_6	Tb427.BES126.2	Tb427.BES126.2	50	1023	TGTTGAG	TGTTGAG	174	14	7	7	7	0
Tb427_02_1931_18S_ribosomal_RNA_Antisense_Middle_6	Tb427_02_1931_18S_ribosomal_RNA_Antisense_Middle_6	Tb427.BES126.2	Tb427.BES126.2	50	1023	AGTTCCC	AGTTCCC	174	14	7	7	7	0
Tb427_02_1931_18S_ribosomal_RNA_Antisense_Middle_6	Tb427_02_1931_18S_ribosomal_RNA_Antisense_Middle_6	Tb427.BES126.2	Tb427.BES126.2	50	1023	GTAAAGT	GTAAAGT	174	14	7	7	7	0
Tb427_02_1931_18S_ribosomal_RNA_Antisense_Middle_6	Tb427_02_1931_18S_ribosomal_RNA_Antisense_Middle_6	Tb427tmp.02.0350	Tb427tmp.02.0350	50	1422	AGTTCCC	AGTTCCC	174	14	7	7	7	0
Tb427_02_1931_18S_ribosomal_RNA_Antisense_Middle_6	Tb427_02_1931_18S_ribosomal_RNA_Antisense_Middle_6	Tb427tmp.02.0350	Tb427tmp.02.0350	50	1422	TAAACCG	TAAACCG	174	14	7	7	7	0
Tb427_02_1931_18S_ribosomal_RNA_Antisense_Middle_6	Tb427_02_1931_18S_ribosomal_RNA_Antisense_Middle_6	Tb427tmp.02.0350	Tb427tmp.02.0350	50	1422	GGTAAAG	GGTAAAG	174	14	7	7	7	0
Tb427_02_1931_18S_ribosomal_RNA_Antisense_Middle_6	Tb427_02_1931_18S_ribosomal_RNA_Antisense_Middle_6	Tb427tmp.02.2260	Tb427tmp.02.2260	50	2073	AGTCAAA	AGTCAAA	174	14	7	7	7	0
Tb427_02_1931_18S_ribosomal_RNA_Antisense_Middle_6	Tb427_02_1931_18S_ribosomal_RNA_Antisense_Middle_6	Tb427tmp.02.2260	Tb427tmp.02.2260	50	2073	CACCCTG	CACCCTG	174	14	7	7	7	0
Tb427_02_1931_18S_ribosomal_RNA_Antisense_Middle_6	Tb427_02_1931_18S_ribosomal_RNA_Antisense_Middle_6	Tb427tmp.02.2260	Tb427tmp.02.2260	50	2073	CTGTCCG	CTGTCCG	174	14	7	7	7	0
Tb427_02_1931_18S_ribosomal_RNA_Antisense_Middle_6	Tb427_02_1931_18S_ribosomal_RNA_Antisense_Middle_6	Tb427tmp.02.2260	Tb427tmp.02.2260	50	2073	CCTGTCC	CCTGTCC	174	14	7	7	7	0
Tb427_02_1931_18S_ribosomal_RNA_Antisense_Middle_6	Tb427_02_1931_18S_ribosomal_RNA_Antisense_Middle_6	Tb427tmp.02.2260	Tb427tmp.02.2260	50	2073	CTGGTAA	CTGGTAA	174	14	7	7	7	0
Tb427_02_1931_18S_ribosomal_RNA_Antisense_Middle_6	Tb427_02_1931_18S_ribosomal_RNA_Antisense_Middle_6	Tb427.04.470	Tb427.04.470	50	693	CGTGTTG	CGTGTTG	174	14	7	7	7	0
Tb427_02_1931_18S_ribosomal_RNA_Antisense_Middle_6	Tb427_02_1931_18S_ribosomal_RNA_Antisense_Middle_6	Tb427tmp.01.5570	Tb427tmp.01.5570	50	789	GAGTCAA	GAGTCAA	174	14	7	7	7	0
Tb427_02_1931_18S_ribosomal_RNA_Antisense_Middle_6	Tb427_02_1931_18S_ribosomal_RNA_Antisense_Middle_6	Tb427tmp.01.5590	Tb427tmp.01.5590	50	840	GAGTCAA	GAGTCAA	174	14	7	7	7	0
Tb427_02_1931_18S_ribosomal_RNA_Antisense_Middle_6	Tb427_02_1931_18S_ribosomal_RNA_Antisense_Middle_6	Tb427.04.1080	Tb427.04.1080	50	1833	GTCCGGA	GTCCGGA	174	14	7	7	7	0
Tb427_02_1931_18S_ribosomal_RNA_Antisense_Middle_6	Tb427_02_1931_18S_ribosomal_RNA_Antisense_Middle_6	Tb427.04.1080	Tb427.04.1080	50	1833	TTAAACC	TTAAACC	174	14	7	7	7	0
Tb427_02_1931_18S_ribosomal_RNA_Antisense_Middle_6	Tb427_02_1931_18S_ribosomal_RNA_Antisense_Middle_6	Tb427.04.1080	Tb427.04.1080	50	1833	AAGTTCC	AAGTTCC	174	14	7	7	7	0
Tb427_02_1931_18S_ribosomal_RNA_Antisense_Middle_6	Tb427_02_1931_18S_ribosomal_RNA_Antisense_Middle_6	Tb427tmp.01.4250	Tb427tmp.01.4250	50	1455	AAGTTCC	AAGTTCC	174	14	7	7	7	0
Tb427_02_1931_18S_ribosomal_RNA_Antisense_Middle_6	Tb427_02_1931_18S_ribosomal_RNA_Antisense_Middle_6	Tb427tmp.01.4250	Tb427tmp.01.4250	50	1455	ATCTGGT	ATCTGGT	174	14	7	7	7	0
Tb427_02_1931_18S_ribosomal_RNA_Antisense_Middle_6	Tb427_02_1931_18S_ribosomal_RNA_Antisense_Middle_6	Tb427tmp.01.4250	Tb427tmp.01.4250	50	1455	CCCCGTG	CCCCGTG	174	14	7	7	7	0
Tb427_02_1931_18S_ribosomal_RNA_Antisense_Middle_6	Tb427_02_1931_18S_ribosomal_RNA_Antisense_Middle_6	Tb427.BES56.2	Tb427.BES56.2	50	1203	ATTAAAC	ATTAAAC	174	14	7	7	7	0
Tb427_02_1931_18S_ribosomal_RNA_Antisense_Middle_6	Tb427_02_1931_18S_ribosomal_RNA_Antisense_Middle_6	Tb427.BES56.2	Tb427.BES56.2	50	1203	TAAAGTT	TAAAGTT	174	14	7	7	7	0
Tb427_02_1931_18S_ribosomal_RNA_Antisense_Middle_6	Tb427_02_1931_18S_ribosomal_RNA_Antisense_Middle_6	Tb427.BES56.2	Tb427.BES56.2	50	1203	GTAAAGT	GTAAAGT	174	14	7	7	7	0
Tb427_02_1931_18S_ribosomal_RNA_Antisense_Middle_6	Tb427_02_1931_18S_ribosomal_RNA_Antisense_Middle_6	Tb427tmp.01.4820	Tb427tmp.01.4820	50	744	AGTCAAA	AGTCAAA	174	14	7	7	7	0
Tb427_02_1931_18S_ribosomal_RNA_Antisense_Middle_6	Tb427_02_1931_18S_ribosomal_RNA_Antisense_Middle_6	Tb427tmp.01.4820	Tb427tmp.01.4820	50	744	CCCGTGT	CCCGTGT	174	14	7	7	7	0
Tb427_02_1931_18S_ribosomal_RNA_Antisense_Middle_6	Tb427_02_1931_18S_ribosomal_RNA_Antisense_Middle_6	Tb427tmp.02.4690	Tb427tmp.02.4690	50	591	TGGTAAA	TGGTAAA	174	14	7	7	7	0
Tb427_02_1931_18S_ribosomal_RNA_Antisense_Middle_6	Tb427_02_1931_18S_ribosomal_RNA_Antisense_Middle_6	Tb427.07.6600	Tb427.07.6600	50	807	CCCCGTG	CCCCGTG	174	14	7	7	7	0
Tb427_02_1931_18S_ribosomal_RNA_Antisense_Middle_6	Tb427_02_1931_18S_ribosomal_RNA_Antisense_Middle_6	Tb427.10.10280	Tb427.10.10280	50	7116	CTGGTAA	CTGGTAA	174	14	7	7	7	0
Tb427_02_1931_18S_ribosomal_RNA_Antisense_Middle_6	Tb427_02_1931_18S_ribosomal_RNA_Antisense_Middle_6	Tb427.07.4580	Tb427.07.4580	50	1725	AGTTCCC	AGTTCCC	174	14	7	7	7	0
Tb427_02_1931_18S_ribosomal_RNA_Antisense_Middle_6	Tb427_02_1931_18S_ribosomal_RNA_Antisense_Middle_6	Tb427.07.4580	Tb427.07.4580	50	1725	AGTTCCC	AGTTCCC	174	14	7	7	7	0
Tb427_02_1931_18S_ribosomal_RNA_Antisense_Middle_6	Tb427_02_1931_18S_ribosomal_RNA_Antisense_Middle_6	Tb427.10.10360	Tb427.10.10360	50	9597	CTGGTAA	CTGGTAA	174	14	7	7	7	0
Tb427_02_1931_18S_ribosomal_RNA_Antisense_Middle_6	Tb427_02_1931_18S_ribosomal_RNA_Antisense_Middle_6	Tb427.BES28.15	Tb427.BES28.15	50	1431	AAATTAA	AAATTAA	174	14	7	7	7	0
Tb427_02_1931_18S_ribosomal_RNA_Antisense_Middle_6	Tb427_02_1931_18S_ribosomal_RNA_Antisense_Middle_6	Tb427.BES28.15	Tb427.BES28.15	50	1431	TAAAGTT	TAAAGTT	174	14	7	7	7	0
Tb427_02_1931_18S_ribosomal_RNA_Antisense_Middle_6	Tb427_02_1931_18S_ribosomal_RNA_Antisense_Middle_6	Tb427.BES28.15	Tb427.BES28.15	50	1431	CTGGTAA	CTGGTAA	174	14	7	7	7	0
Tb427_02_1931_18S_ribosomal_RNA_Antisense_Middle_6	Tb427_02_1931_18S_ribosomal_RNA_Antisense_Middle_6	Tb427.BES28.15	Tb427.BES28.15	50	1431	AGTCAAA	AGTCAAA	174	14	7	7	7	0
Tb427_02_1931_18S_ribosomal_RNA_Antisense_Middle_6	Tb427_02_1931_18S_ribosomal_RNA_Antisense_Middle_6	Tb427.BES28.15	Tb427.BES28.15	50	1431	AGTCAAA	AGTCAAA	174	14	7	7	7	0
Tb427_02_1931_18S_ribosomal_RNA_Antisense_Middle_6	Tb427_02_1931_18S_ribosomal_RNA_Antisense_Middle_6	Tb427.BES28.15	Tb427.BES28.15	50	1431	TCAAATT	TCAAATT	174	14	7	7	7	0
Tb427_02_1931_18S_ribosomal_RNA_Antisense_Middle_6	Tb427_02_1931_18S_ribosomal_RNA_Antisense_Middle_6	Tb427.BES28.15	Tb427.BES28.15	50	1431	CGGATCT	CGGATCT	174	14	7	7	7	0
Tb427_02_1931_18S_ribosomal_RNA_Antisense_Middle_6	Tb427_02_1931_18S_ribosomal_RNA_Antisense_Middle_6	Tb427.08.4110	Tb427.08.4110	50	1773	TGAGTC	TGAGTC	626	12.2	6	6	6	0
Tb427_02_1931_18S_ribosomal_RNA_Antisense_Middle_6	Tb427_02_1931_18S_ribosomal_RNA_Antisense_Middle_6	Tb427.08.4110	Tb427.08.4110	50	1773	AAACCG	AAACCG	626	12.2	6	6	6	0
Tb427_02_1931_18S_ribosomal_RNA_Antisense_Middle_6	Tb427_02_1931_18S_ribosomal_RNA_Antisense_Middle_6	Tb427.08.4110	Tb427.08.4110	50	1773	TGTTGA	TGTTGA	626	12.2	6	6	6	0
Tb427_02_1931_18S_ribosomal_RNA_Antisense_Middle_6	Tb427_02_1931_18S_ribosomal_RNA_Antisense_Middle_6	Tb427.08.4110	Tb427.08.4110	50	1773	GTAAAG	GTAAAG	626	12.2	6	6	6	0
Tb427_02_1931_18S_ribosomal_RNA_Antisense_Middle_6	Tb427_02_1931_18S_ribosomal_RNA_Antisense_Middle_6	Tb427.08.4110	Tb427.08.4110	50	1773	TGGTAA	TGGTAA	626	12.2	6	6	6	0
Tb427_02_1931_18S_ribosomal_RNA_Antisense_Middle_6	Tb427_02_1931_18S_ribosomal_RNA_Antisense_Middle_6	Tb427.08.4110	Tb427.08.4110	50	1773	TGTTGA	TGTTGA	626	12.2	6	6	6	0
Tb427_02_1931_18S_ribosomal_RNA_Antisense_Middle_6	Tb427_02_1931_18S_ribosomal_RNA_Antisense_Middle_6	Tb427.08.4110	Tb427.08.4110	50	1773	AAACCG	AAACCG	626	12.2	6	6	6	0
Tb427_02_1931_18S_ribosomal_RNA_Antisense_Middle_6	Tb427_02_1931_18S_ribosomal_RNA_Antisense_Middle_6	Tb427.08.4110	Tb427.08.4110	50	1773	TGAGTC	TGAGTC	626	12.2	6	6	6	0
Tb427_02_1931_18S_ribosomal_RNA_Antisense_Middle_6	Tb427_02_1931_18S_ribosomal_RNA_Antisense_Middle_6	Tb427.08.4110	Tb427.08.4110	50	1773	TGGTAA	TGGTAA	626	12.2	6	6	6	0
Tb427_02_1931_18S_ribosomal_RNA_Antisense_Middle_6	Tb427_02_1931_18S_ribosomal_RNA_Antisense_Middle_6	Tb427.08.4110	Tb427.08.4110	50	1773	AGTCAA	AGTCAA	626	12.2	6	6	6	0
Tb427_02_1931_18S_ribosomal_RNA_Antisense_Middle_6	Tb427_02_1931_18S_ribosomal_RNA_Antisense_Middle_6	Tb427.08.4110	Tb427.08.4110	50	1773	TGTTGA	TGTTGA	626	12.2	6	6	6	0
Tb427_02_1931_18S_ribosomal_RNA_Antisense_Middle_6	Tb427_02_1931_18S_ribosomal_RNA_Antisense_Middle_6	Tb427.08.4110	Tb427.08.4110	50	1773	CACCCT	CACCCT	626	12.2	6	6	6	0
Tb427_02_1931_18S_ribosomal_RNA_Antisense_Middle_6	Tb427_02_1931_18S_ribosomal_RNA_Antisense_Middle_6	Tb427.08.4110	Tb427.08.4110	50	1773	CCGTGT	CCGTGT	626	12.2	6	6	6	0
Tb427_02_1931_18S_ribosomal_RNA_Antisense_Middle_6	Tb427_02_1931_18S_ribosomal_RNA_Antisense_Middle_6	Tb427.08.4110	Tb427.08.4110	50	1773	GTTCCC	GTTCCC	626	12.2	6	6	6	0
Tb427_02_1931_18S_ribosomal_RNA_Antisense_Middle_6	Tb427_02_1931_18S_ribosomal_RNA_Antisense_Middle_6	Tb427.08.4110	Tb427.08.4110	50	1773	AAGTTC	AAGTTC	626	12.2	6	6	6	0
Tb427_02_1931_18S_ribosomal_RNA_Antisense_Middle_6	Tb427_02_1931_18S_ribosomal_RNA_Antisense_Middle_6	Tb427.08.4110	Tb427.08.4110	50	1773	TGGTAA	TGGTAA	626	12.2	6	6	6	0
Tb427_02_1931_18S_ribosomal_RNA_Antisense_Middle_6	Tb427_02_1931_18S_ribosomal_RNA_Antisense_Middle_6	Tb427.08.4110	Tb427.08.4110	50	1773	CTGGTA	CTGGTA	626	12.2	6	6	6	0
Tb427_02_1931_18S_ribosomal_RNA_Antisense_Middle_6	Tb427_02_1931_18S_ribosomal_RNA_Antisense_Middle_6	Tb427.08.4110	Tb427.08.4110	50	1773	AGTTCC	AGTTCC	626	12.2	6	6	6	0
Tb427_02_1931_18S_ribosomal_RNA_Antisense_Middle_6	Tb427_02_1931_18S_ribosomal_RNA_Antisense_Middle_6	Tb427.08.4110	Tb427.08.4110	50	1773	CCGTGT	CCGTGT	626	12.2	6	6	6	0
Tb427_02_1931_18S_ribosomal_RNA_Antisense_Middle_6	Tb427_02_1931_18S_ribosomal_RNA_Antisense_Middle_6	Tb427.08.4110	Tb427.08.4110	50	1773	AGTTCC	AGTTCC	626	12.2	6	6	6	0
Tb427_02_1931_18S_ribosomal_RNA_Antisense_Middle_6	Tb427_02_1931_18S_ribosomal_RNA_Antisense_Middle_6	Tb427tmp.02.3350	Tb427tmp.02.3350	50	2775	TGGTAA	TGGTAA	626	12.2	6	6	6	0
Tb427_02_1931_18S_ribosomal_RNA_Antisense_Middle_6	Tb427_02_1931_18S_ribosomal_RNA_Antisense_Middle_6	Tb427tmp.02.3350	Tb427tmp.02.3350	50	2775	ATCTGG	ATCTGG	626	12.2	6	6	6	0
Tb427_02_1931_18S_ribosomal_RNA_Antisense_Middle_6	Tb427_02_1931_18S_ribosomal_RNA_Antisense_Middle_6	Tb427tmp.02.3350	Tb427tmp.02.3350	50	2775	CGTGTT	CGTGTT	626	12.2	6	6	6	0
Tb427_02_1931_18S_ribosomal_RNA_Antisense_Middle_6	Tb427_02_1931_18S_ribosomal_RNA_Antisense_Middle_6	Tb427tmp.02.3350	Tb427tmp.02.3350	50	2775	TCTGGT	TCTGGT	626	12.2	6	6	6	0
Tb427_02_1931_18S_ribosomal_RNA_Antisense_Middle_6	Tb427_02_1931_18S_ribosomal_RNA_Antisense_Middle_6	Tb427tmp.02.3350	Tb427tmp.02.3350	50	2775	GTGTTG	GTGTTG	626	12.2	6	6	6	0
Tb427_02_1931_18S_ribosomal_RNA_Antisense_Middle_6	Tb427_02_1931_18S_ribosomal_RNA_Antisense_Middle_6	Tb427tmp.02.3350	Tb427tmp.02.3350	50	2775	CTGTCC	CTGTCC	626	12.2	6	6	6	0
Tb427_02_1931_18S_ribosomal_RNA_Antisense_Middle_6	Tb427_02_1931_18S_ribosomal_RNA_Antisense_Middle_6	Tb427tmp.02.3350	Tb427tmp.02.3350	50	2775	TTCCCC	TTCCCC	626	12.2	6	6	6	0
Tb427_02_1931_18S_ribosomal_RNA_Antisense_Middle_6	Tb427_02_1931_18S_ribosomal_RNA_Antisense_Middle_6	Tb427tmp.02.3350	Tb427tmp.02.3350	50	2775	TGTCCG	TGTCCG	626	12.2	6	6	6	0
Tb427_02_1931_18S_ribosomal_RNA_Antisense_Middle_6	Tb427_02_1931_18S_ribosomal_RNA_Antisense_Middle_6	Tb427tmp.02.3350	Tb427tmp.02.3350	50	2775	TTCCCC	TTCCCC	626	12.2	6	6	6	0
Tb427_02_1931_18S_ribosomal_RNA_Antisense_Middle_6	Tb427_02_1931_18S_ribosomal_RNA_Antisense_Middle_6	Tb427tmp.02.3350	Tb427tmp.02.3350	50	2775	GTAAAG	GTAAAG	626	12.2	6	6	6	0
Tb427_02_1931_18S_ribosomal_RNA_Antisense_Middle_6	Tb427_02_1931_18S_ribosomal_RNA_Antisense_Middle_6	Tb427tmp.02.3350	Tb427tmp.02.3350	50	2775	TTCCCC	TTCCCC	626	12.2	6	6	6	0
Tb427_02_1931_18S_ribosomal_RNA_Antisense_Middle_6	Tb427_02_1931_18S_ribosomal_RNA_Antisense_Middle_6	Tb427tmp.02.3350	Tb427tmp.02.3350	50	2775	AAACCG	AAACCG	626	12.2	6	6	6	0
Tb427_02_1931_18S_ribosomal_RNA_Antisense_Middle_6	Tb427_02_1931_18S_ribosomal_RNA_Antisense_Middle_6	Tb427tmp.02.3350	Tb427tmp.02.3350	50	2775	CCGTGT	CCGTGT	626	12.2	6	6	6	0
Tb427_02_1931_18S_ribosomal_RNA_Antisense_Middle_6	Tb427_02_1931_18S_ribosomal_RNA_Antisense_Middle_6	Tb427tmp.02.3350	Tb427tmp.02.3350	50	2775	CCCTGT	CCCTGT	626	12.2	6	6	6	0
Tb427_02_1931_18S_ribosomal_RNA_Antisense_Middle_6	Tb427_02_1931_18S_ribosomal_RNA_Antisense_Middle_6	Tb427tmp.02.3350	Tb427tmp.02.3350	50	2775	TGGTAA	TGGTAA	626	12.2	6	6	6	0
Tb427_02_1931_18S_ribosomal_RNA_Antisense_Middle_6	Tb427_02_1931_18S_ribosomal_RNA_Antisense_Middle_6	Tb427tmp.02.3350	Tb427tmp.02.3350	50	2775	TCCCCG	TCCCCG	626	12.2	6	6	6	0
Tb427_02_1931_18S_ribosomal_RNA_Antisense_Middle_6	Tb427_02_1931_18S_ribosomal_RNA_Antisense_Middle_6	Tb427tmp.02.3350	Tb427tmp.02.3350	50	2775	GTCAAA	GTCAAA	626	12.2	6	6	6	0
Tb427_02_1931_18S_ribosomal_RNA_Antisense_Middle_6	Tb427_02_1931_18S_ribosomal_RNA_Antisense_Middle_6	Tb427tmp.02.3350	Tb427tmp.02.3350	50	2775	TTCCCC	TTCCCC	626	12.2	6	6	6	0
Tb427_02_1931_18S_ribosomal_RNA_Antisense_Middle_6	Tb427_02_1931_18S_ribosomal_RNA_Antisense_Middle_6	Tb427tmp.02.3350	Tb427tmp.02.3350	50	2775	TCTGGT	TCTGGT	626	12.2	6	6	6	0
Tb427_02_1931_18S_ribosomal_RNA_Antisense_Middle_6	Tb427_02_1931_18S_ribosomal_RNA_Antisense_Middle_6	Tb427tmp.02.3350	Tb427tmp.02.3350	50	2775	AAGTTC	AAGTTC	626	12.2	6	6	6	0
Tb427_02_1931_18S_ribosomal_RNA_Antisense_Middle_6	Tb427_02_1931_18S_ribosomal_RNA_Antisense_Middle_6	Tb427tmp.02.3350	Tb427tmp.02.3350	50	2775	TCAAAT	TCAAAT	626	12.2	6	6	6	0
Tb427_02_1931_18S_ribosomal_RNA_Antisense_Middle_6	Tb427_02_1931_18S_ribosomal_RNA_Antisense_Middle_6	Tb427tmp.02.3350	Tb427tmp.02.3350	50	2775	TGTCCG	TGTCCG	626	12.2	6	6	6	0
Tb427_02_1931_18S_ribosomal_RNA_Antisense_Middle_6	Tb427_02_1931_18S_ribosomal_RNA_Antisense_Middle_6	Tb427tmp.02.3350	Tb427tmp.02.3350	50	2775	TTCCCC	TTCCCC	626	12.2	6	6	6	0
Tb427_02_1931_18S_ribosomal_RNA_Antisense_Middle_6	Tb427_02_1931_18S_ribosomal_RNA_Antisense_Middle_6	Tb427tmp.02.3350	Tb427tmp.02.3350	50	2775	AGTTCC	AGTTCC	626	12.2	6	6	6	0
Tb427_02_1931_18S_ribosomal_RNA_Antisense_Middle_6	Tb427_02_1931_18S_ribosomal_RNA_Antisense_Middle_6	Tb427tmp.02.3350	Tb427tmp.02.3350	50	2775	TGTCCG	TGTCCG	626	12.2	6	6	6	0
Tb427_02_1931_18S_ribosomal_RNA_Antisense_Middle_6	Tb427_02_1931_18S_ribosomal_RNA_Antisense_Middle_6	Tb427tmp.02.3350	Tb427tmp.02.3350	50	2775	CGGATC	CGGATC	626	12.2	6	6	6	0
Tb427_02_1931_18S_ribosomal_RNA_Antisense_Middle_6	Tb427_02_1931_18S_ribosomal_RNA_Antisense_Middle_6	Tb427tmp.01.6990	Tb427tmp.01.6990	50	1878	CCCGTG	CCCGTG	626	12.2	6	6	6	0
Tb427_02_1931_18S_ribosomal_RNA_Antisense_Middle_6	Tb427_02_1931_18S_ribosomal_RNA_Antisense_Middle_6	Tb427tmp.01.6990	Tb427tmp.01.6990	50	1878	CGGATC	CGGATC	626	12.2	6	6	6	0
Tb427_02_1931_18S_ribosomal_RNA_Antisense_Middle_6	Tb427_02_1931_18S_ribosomal_RNA_Antisense_Middle_6	Tb427tmp.01.6990	Tb427tmp.01.6990	50	1878	CACCCT	CACCCT	626	12.2	6	6	6	0
Tb427_02_1931_18S_ribosomal_RNA_Antisense_Middle_6	Tb427_02_1931_18S_ribosomal_RNA_Antisense_Middle_6	Tb427tmp.01.6990	Tb427tmp.01.6990	50	1878	CTGTCC	CTGTCC	626	12.2	6	6	6	0
Tb427_02_1931_18S_ribosomal_RNA_Antisense_Middle_6	Tb427_02_1931_18S_ribosomal_RNA_Antisense_Middle_6	Tb427tmp.01.6990	Tb427tmp.01.6990	50	1878	GTCAAA	GTCAAA	626	12.2	6	6	6	0
Tb427_02_1931_18S_ribosomal_RNA_Antisense_Middle_6	Tb427_02_1931_18S_ribosomal_RNA_Antisense_Middle_6	Tb427tmp.01.6990	Tb427tmp.01.6990	50	1878	GGATCT	GGATCT	626	12.2	6	6	6	0
Tb427_02_1931_18S_ribosomal_RNA_Antisense_Middle_6	Tb427_02_1931_18S_ribosomal_RNA_Antisense_Middle_6	Tb427tmp.01.6990	Tb427tmp.01.6990	50	1878	TGTCCG	TGTCCG	626	12.2	6	6	6	0
Tb427_02_1931_18S_ribosomal_RNA_Antisense_Middle_6	Tb427_02_1931_18S_ribosomal_RNA_Antisense_Middle_6	Tb427tmp.01.6990	Tb427tmp.01.6990	50	1878	TCAAAT	TCAAAT	626	12.2	6	6	6	0
Tb427_02_1931_18S_ribosomal_RNA_Antisense_Middle_6	Tb427_02_1931_18S_ribosomal_RNA_Antisense_Middle_6	Tb427tmp.01.6990	Tb427tmp.01.6990	50	1878	TGTCCG	TGTCCG	626	12.2	6	6	6	0
Tb427_02_1931_18S_ribosomal_RNA_Antisense_Middle_6	Tb427_02_1931_18S_ribosomal_RNA_Antisense_Middle_6	Tb427tmp.01.6990	Tb427tmp.01.6990	50	1878	GTAAAG	GTAAAG	626	12.2	6	6	6	0
Tb427_02_1931_18S_ribosomal_RNA_Antisense_Middle_6	Tb427_02_1931_18S_ribosomal_RNA_Antisense_Middle_6	Tb427tmp.01.6990	Tb427tmp.01.6990	50	1878	GTGTTG	GTGTTG	626	12.2	6	6	6	0
Tb427_02_1931_18S_ribosomal_RNA_Antisense_Middle_6	Tb427_02_1931_18S_ribosomal_RNA_Antisense_Middle_6	Tb427tmp.01.6990	Tb427tmp.01.6990	50	1878	CCGGAT	CCGGAT	626	12.2	6	6	6	0
Tb427_02_1931_18S_ribosomal_RNA_Antisense_Middle_6	Tb427_02_1931_18S_ribosomal_RNA_Antisense_Middle_6	Tb427tmp.01.6990	Tb427tmp.01.6990	50	1878	CCGTGT	CCGTGT	626	12.2	6	6	6	0
Tb427_02_1931_18S_ribosomal_RNA_Antisense_Middle_6	Tb427_02_1931_18S_ribosomal_RNA_Antisense_Middle_6	Tb427tmp.01.6990	Tb427tmp.01.6990	50	1878	TCCGGA	TCCGGA	626	12.2	6	6	6	0
Tb427_02_1931_18S_ribosomal_RNA_Antisense_Middle_6	Tb427_02_1931_18S_ribosomal_RNA_Antisense_Middle_6	Tb427tmp.01.6990	Tb427tmp.01.6990	50	1878	TCCGGA	TCCGGA	626	12.2	6	6	6	0
Tb427_02_1931_18S_ribosomal_RNA_Antisense_Middle_6	Tb427_02_1931_18S_ribosomal_RNA_Antisense_Middle_6	Tb427tmp.01.6990	Tb427tmp.01.6990	50	1878	AAACCG	AAACCG	626	12.2	6	6	6	0
Tb427_02_1931_18S_ribosomal_RNA_Antisense_Middle_6	Tb427_02_1931_18S_ribosomal_RNA_Antisense_Middle_6	Tb427tmp.01.6990	Tb427tmp.01.6990	50	1878	ATCTGG	ATCTGG	626	12.2	6	6	6	0
Tb427_02_1931_18S_ribosomal_RNA_Antisense_Middle_6	Tb427_02_1931_18S_ribosomal_RNA_Antisense_Middle_6	Tb427tmp.01.6990	Tb427tmp.01.6990	50	1878	AAAGTT	AAAGTT	626	12.2	6	6	6	0
Tb427_02_1931_18S_ribosomal_RNA_Antisense_Middle_6	Tb427_02_1931_18S_ribosomal_RNA_Antisense_Middle_6	Tb427tmp.01.6990	Tb427tmp.01.6990	50	1878	AGTTCC	AGTTCC	626	12.2	6	6	6	0
Tb427_02_1931_18S_ribosomal_RNA_Antisense_Middle_6	Tb427_02_1931_18S_ribosomal_RNA_Antisense_Middle_6	Tb427tmp.01.6990	Tb427tmp.01.6990	50	1878	CTGTCC	CTGTCC	626	12.2	6	6	6	0
Tb427_02_1931_18S_ribosomal_RNA_Antisense_Middle_6	Tb427_02_1931_18S_ribosomal_RNA_Antisense_Middle_6	Tb427tmp.01.6990	Tb427tmp.01.6990	50	1878	TCTGGT	TCTGGT	626	12.2	6	6	6	0
Tb427_02_1931_18S_ribosomal_RNA_Antisense_Middle_6	Tb427_02_1931_18S_ribosomal_RNA_Antisense_Middle_6	Tb427.01.3350	Tb427.01.3350	50	522	TGGTAA	TGGTAA	626	12.2	6	6	6	0
Tb427_02_1931_18S_ribosomal_RNA_Antisense_Middle_6	Tb427_02_1931_18S_ribosomal_RNA_Antisense_Middle_6	Tb427.01.3350	Tb427.01.3350	50	522	CACCCT	CACCCT	626	12.2	6	6	6	0
Tb427_02_1931_18S_ribosomal_RNA_Antisense_Middle_6	Tb427_02_1931_18S_ribosomal_RNA_Antisense_Middle_6	Tb427.01.3350	Tb427.01.3350	50	522	TTCCCC	TTCCCC	626	12.2	6	6	6	0
Tb427_02_1931_18S_ribosomal_RNA_Antisense_Middle_6	Tb427_02_1931_18S_ribosomal_RNA_Antisense_Middle_6	Tb427.01.3350	Tb427.01.3350	50	522	TTCCCC	TTCCCC	626	12.2	6	6	6	0
Tb427_02_1931_18S_ribosomal_RNA_Antisense_Middle_6	Tb427_02_1931_18S_ribosomal_RNA_Antisense_Middle_6	Tb427.01.3350	Tb427.01.3350	50	522	CTGGTA	CTGGTA	626	12.2	6	6	6	0
Tb427_02_1931_18S_ribosomal_RNA_Antisense_Middle_6	Tb427_02_1931_18S_ribosomal_RNA_Antisense_Middle_6	Tb427.01.3350	Tb427.01.3350	50	522	CTGTCC	CTGTCC	626	12.2	6	6	6	0
Tb427_02_1931_18S_ribosomal_RNA_Antisense_Middle_6	Tb427_02_1931_18S_ribosomal_RNA_Antisense_Middle_6	Tb427.08.4060	Tb427.08.4060	50	1773	TGAGTC	TGAGTC	626	12.2	6	6	6	0
Tb427_02_1931_18S_ribosomal_RNA_Antisense_Middle_6	Tb427_02_1931_18S_ribosomal_RNA_Antisense_Middle_6	Tb427.08.4060	Tb427.08.4060	50	1773	AAACCG	AAACCG	626	12.2	6	6	6	0
Tb427_02_1931_18S_ribosomal_RNA_Antisense_Middle_6	Tb427_02_1931_18S_ribosomal_RNA_Antisense_Middle_6	Tb427.08.4060	Tb427.08.4060	50	1773	TGTTGA	TGTTGA	626	12.2	6	6	6	0
Tb427_02_1931_18S_ribosomal_RNA_Antisense_Middle_6	Tb427_02_1931_18S_ribosomal_RNA_Antisense_Middle_6	Tb427.08.4060	Tb427.08.4060	50	1773	AAAGTT	AAAGTT	626	12.2	6	6	6	0
Tb427_02_1931_18S_ribosomal_RNA_Antisense_Middle_6	Tb427_02_1931_18S_ribosomal_RNA_Antisense_Middle_6	Tb427.08.4060	Tb427.08.4060	50	1773	TCTGGT	TCTGGT	626	12.2	6	6	6	0
Tb427_02_1931_18S_ribosomal_RNA_Antisense_Middle_6	Tb427_02_1931_18S_ribosomal_RNA_Antisense_Middle_6	Tb427.08.4060	Tb427.08.4060	50	1773	GTAAAG	GTAAAG	626	12.2	6	6	6	0
Tb427_02_1931_18S_ribosomal_RNA_Antisense_Middle_6	Tb427_02_1931_18S_ribosomal_RNA_Antisense_Middle_6	Tb427.08.4060	Tb427.08.4060	50	1773	TGGTAA	TGGTAA	626	12.2	6	6	6	0
Tb427_02_1931_18S_ribosomal_RNA_Antisense_Middle_6	Tb427_02_1931_18S_ribosomal_RNA_Antisense_Middle_6	Tb427.08.4060	Tb427.08.4060	50	1773	TGTTGA	TGTTGA	626	12.2	6	6	6	0
Tb427_02_1931_18S_ribosomal_RNA_Antisense_Middle_6	Tb427_02_1931_18S_ribosomal_RNA_Antisense_Middle_6	Tb427.08.4060	Tb427.08.4060	50	1773	AAACCG	AAACCG	626	12.2	6	6	6	0
Tb427_02_1931_18S_ribosomal_RNA_Antisense_Middle_6	Tb427_02_1931_18S_ribosomal_RNA_Antisense_Middle_6	Tb427.08.4060	Tb427.08.4060	50	1773	TGAGTC	TGAGTC	626	12.2	6	6	6	0
Tb427_02_1931_18S_ribosomal_RNA_Antisense_Middle_6	Tb427_02_1931_18S_ribosomal_RNA_Antisense_Middle_6	Tb427.08.4060	Tb427.08.4060	50	1773	TGGTAA	TGGTAA	626	12.2	6	6	6	0
Tb427_02_1931_18S_ribosomal_RNA_Antisense_Middle_6	Tb427_02_1931_18S_ribosomal_RNA_Antisense_Middle_6	Tb427.08.4060	Tb427.08.4060	50	1773	AGTCAA	AGTCAA	626	12.2	6	6	6	0
Tb427_02_1931_18S_ribosomal_RNA_Antisense_Middle_6	Tb427_02_1931_18S_ribosomal_RNA_Antisense_Middle_6	Tb427.08.4060	Tb427.08.4060	50	1773	TGTTGA	TGTTGA	626	12.2	6	6	6	0
Tb427_02_1931_18S_ribosomal_RNA_Antisense_Middle_6	Tb427_02_1931_18S_ribosomal_RNA_Antisense_Middle_6	Tb427.08.4060	Tb427.08.4060	50	1773	CACCCT	CACCCT	626	12.2	6	6	6	0
Tb427_02_1931_18S_ribosomal_RNA_Antisense_Middle_6	Tb427_02_1931_18S_ribosomal_RNA_Antisense_Middle_6	Tb427.08.4060	Tb427.08.4060	50	1773	CCGTGT	CCGTGT	626	12.2	6	6	6	0
Tb427_02_1931_18S_ribosomal_RNA_Antisense_Middle_6	Tb427_02_1931_18S_ribosomal_RNA_Antisense_Middle_6	Tb427.08.4060	Tb427.08.4060	50	1773	GTTCCC	GTTCCC	626	12.2	6	6	6	0
Tb427_02_1931_18S_ribosomal_RNA_Antisense_Middle_6	Tb427_02_1931_18S_ribosomal_RNA_Antisense_Middle_6	Tb427.08.4060	Tb427.08.4060	50	1773	AAGTTC	AAGTTC	626	12.2	6	6	6	0
Tb427_02_1931_18S_ribosomal_RNA_Antisense_Middle_6	Tb427_02_1931_18S_ribosomal_RNA_Antisense_Middle_6	Tb427.08.4060	Tb427.08.4060	50	1773	TGGTAA	TGGTAA	626	12.2	6	6	6	0
Tb427_02_1931_18S_ribosomal_RNA_Antisense_Middle_6	Tb427_02_1931_18S_ribosomal_RNA_Antisense_Middle_6	Tb427.08.4060	Tb427.08.4060	50	1773	CTGGTA	CTGGTA	626	12.2	6	6	6	0
Tb427_02_1931_18S_ribosomal_RNA_Antisense_Middle_6	Tb427_02_1931_18S_ribosomal_RNA_Antisense_Middle_6	Tb427.08.4060	Tb427.08.4060	50	1773	AGTTCC	AGTTCC	626	12.2	6	6	6	0
Tb427_02_1931_18S_ribosomal_RNA_Antisense_Middle_6	Tb427_02_1931_18S_ribosomal_RNA_Antisense_Middle_6	Tb427.08.4060	Tb427.08.4060	50	1773	CCGTGT	CCGTGT	626	12.2	6	6	6	0
Tb427_02_1931_18S_ribosomal_RNA_Antisense_Middle_6	Tb427_02_1931_18S_ribosomal_RNA_Antisense_Middle_6	Tb427.08.4060	Tb427.08.4060	50	1773	AGTTCC	AGTTCC	626	12.2	6	6	6	0
Tb427_02_1931_18S_ribosomal_RNA_Antisense_Middle_6	Tb427_02_1931_18S_ribosomal_RNA_Antisense_Middle_6	Tb427tmp.18.0001	Tb427tmp.18.0001	50	4311	TTCCCC	TTCCCC	626	12.2	6	6	6	0
Tb427_02_1931_18S_ribosomal_RNA_Antisense_Middle_6	Tb427_02_1931_18S_ribosomal_RNA_Antisense_Middle_6	Tb427tmp.18.0001	Tb427tmp.18.0001	50	4311	TTAAAC	TTAAAC	626	12.2	6	6	6	0
Tb427_02_1931_18S_ribosomal_RNA_Antisense_Middle_6	Tb427_02_1931_18S_ribosomal_RNA_Antisense_Middle_6	Tb427tmp.18.0001	Tb427tmp.18.0001	50	4311	CGGATC	CGGATC	626	12.2	6	6	6	0
Tb427_02_1931_18S_ribosomal_RNA_Antisense_Middle_6	Tb427_02_1931_18S_ribosomal_RNA_Antisense_Middle_6	Tb427tmp.18.0001	Tb427tmp.18.0001	50	4311	AAGTTC	AAGTTC	626	12.2	6	6	6	0
Tb427_02_1931_18S_ribosomal_RNA_Antisense_Middle_6	Tb427_02_1931_18S_ribosomal_RNA_Antisense_Middle_6	Tb427tmp.18.0001	Tb427tmp.18.0001	50	4311	CACCCT	CACCCT	626	12.2	6	6	6	0
Tb427_02_1931_18S_ribosomal_RNA_Antisense_Middle_6	Tb427_02_1931_18S_ribosomal_RNA_Antisense_Middle_6	Tb427tmp.18.0001	Tb427tmp.18.0001	50	4311	GTGTTG	GTGTTG	626	12.2	6	6	6	0
Tb427_02_1931_18S_ribosomal_RNA_Antisense_Middle_6	Tb427_02_1931_18S_ribosomal_RNA_Antisense_Middle_6	Tb427tmp.18.0001	Tb427tmp.18.0001	50	4311	CCCCGT	CCCCGT	626	12.2	6	6	6	0
Tb427_02_1931_18S_ribosomal_RNA_Antisense_Middle_6	Tb427_02_1931_18S_ribosomal_RNA_Antisense_Middle_6	Tb427tmp.18.0001	Tb427tmp.18.0001	50	4311	GTCCGG	GTCCGG	626	12.2	6	6	6	0
Tb427_02_1931_18S_ribosomal_RNA_Antisense_Middle_6	Tb427_02_1931_18S_ribosomal_RNA_Antisense_Middle_6	Tb427tmp.18.0001	Tb427tmp.18.0001	50	4311	CAAATT	CAAATT	626	12.2	6	6	6	0
Tb427_02_1931_18S_ribosomal_RNA_Antisense_Middle_6	Tb427_02_1931_18S_ribosomal_RNA_Antisense_Middle_6	Tb427tmp.18.0001	Tb427tmp.18.0001	50	4311	TTGAGT	TTGAGT	626	12.2	6	6	6	0
Tb427_02_1931_18S_ribosomal_RNA_Antisense_Middle_6	Tb427_02_1931_18S_ribosomal_RNA_Antisense_Middle_6	Tb427tmp.18.0001	Tb427tmp.18.0001	50	4311	TCCCCG	TCCCCG	626	12.2	6	6	6	0
Tb427_02_1931_18S_ribosomal_RNA_Antisense_Middle_6	Tb427_02_1931_18S_ribosomal_RNA_Antisense_Middle_6	Tb427tmp.18.0001	Tb427tmp.18.0001	50	4311	TTCCCC	TTCCCC	626	12.2	6	6	6	0
Tb427_02_1931_18S_ribosomal_RNA_Antisense_Middle_6	Tb427_02_1931_18S_ribosomal_RNA_Antisense_Middle_6	Tb427tmp.18.0001	Tb427tmp.18.0001	50	4311	GTGTTG	GTGTTG	626	12.2	6	6	6	0
Tb427_02_1931_18S_ribosomal_RNA_Antisense_Middle_6	Tb427_02_1931_18S_ribosomal_RNA_Antisense_Middle_6	Tb427tmp.18.0001	Tb427tmp.18.0001	50	4311	GTGTTG	GTGTTG	626	12.2	6	6	6	0
Tb427_02_1931_18S_ribosomal_RNA_Antisense_Middle_6	Tb427_02_1931_18S_ribosomal_RNA_Antisense_Middle_6	Tb427tmp.18.0001	Tb427tmp.18.0001	50	4311	GTGTTG	GTGTTG	626	12.2	6	6	6	0
Tb427_02_1931_18S_ribosomal_RNA_Antisense_Middle_6	Tb427_02_1931_18S_ribosomal_RNA_Antisense_Middle_6	Tb427tmp.18.0001	Tb427tmp.18.0001	50	4311	GTGTTG	GTGTTG	626	12.2	6	6	6	0
Tb427_02_1931_18S_ribosomal_RNA_Antisense_Middle_6	Tb427_02_1931_18S_ribosomal_RNA_Antisense_Middle_6	Tb427tmp.18.0001	Tb427tmp.18.0001	50	4311	GTGTTG	GTGTTG	626	12.2	6	6	6	0
Tb427_02_1931_18S_ribosomal_RNA_Antisense_Middle_6	Tb427_02_1931_18S_ribosomal_RNA_Antisense_Middle_6	Tb427tmp.18.0001	Tb427tmp.18.0001	50	4311	GTGTTG	GTGTTG	626	12.2	6	6	6	0
Tb427_02_1931_18S_ribosomal_RNA_Antisense_Middle_6	Tb427_02_1931_18S_ribosomal_RNA_Antisense_Middle_6	Tb427tmp.18.0001	Tb427tmp.18.0001	50	4311	GTGTTG	GTGTTG	626	12.2	6	6	6	0
Tb427_02_1931_18S_ribosomal_RNA_Antisense_Middle_6	Tb427_02_1931_18S_ribosomal_RNA_Antisense_Middle_6	Tb427tmp.18.0001	Tb427tmp.18.0001	50	4311	GTGTTG	GTGTTG	626	12.2	6	6	6	0
Tb427_02_1931_18S_ribosomal_RNA_Antisense_Middle_6	Tb427_02_1931_18S_ribosomal_RNA_Antisense_Middle_6	Tb427tmp.18.0001	Tb427tmp.18.0001	50	4311	GTGTTG	GTGTTG	626	12.2	6	6	6	0
Tb427_02_1931_18S_ribosomal_RNA_Antisense_Middle_6	Tb427_02_1931_18S_ribosomal_RNA_Antisense_Middle_6	Tb427tmp.18.0001	Tb427tmp.18.0001	50	4311	GTGTTG	GTGTTG	626	12.2	6	6	6	0
Tb427_02_1931_18S_ribosomal_RNA_Antisense_Middle_6	Tb427_02_1931_18S_ribosomal_RNA_Antisense_Middle_6	Tb427tmp.18.0001	Tb427tmp.18.0001	50	4311	GTGTTG	GTGTTG	626	12.2	6	6	6	0
Tb427_02_1931_18S_ribosomal_RNA_Antisense_Middle_6	Tb427_02_1931_18S_ribosomal_RNA_Antisense_Middle_6	Tb427tmp.18.0001	Tb427tmp.18.0001	50	4311	GTGTTG	GTGTTG	626	12.2	6	6	6	0
Tb427_02_1931_18S_ribosomal_RNA_Antisense_Middle_6	Tb427_02_1931_18S_ribosomal_RNA_Antisense_Middle_6	Tb427tmp.18.0001	Tb427tmp.18.0001	50	4311	GTGTTG	GTGTTG	626	12.2	6	6	6	0
Tb427_02_1931_18S_ribosomal_RNA_Antisense_Middle_6	Tb427_02_1931_18S_ribosomal_RNA_Antisense_Middle_6	Tb427tmp.18.0001	Tb427tmp.18.0001	50	4311	GTGTTG	GTGTTG	626	12.2	6	6	6	0
Tb427_02_1931_18S_ribosomal_RNA_Antisense_Middle_6	Tb427_02_1931_18S_ribosomal_RNA_Antisense_Middle_6	Tb427tmp.18.0001	Tb427tmp.18.0001	50	4311	GTGTTG	GTGTTG	626	12.2	6	6	6	0
Tb427_02_1931_18S_ribosomal_RNA_Antisense_Middle_6	Tb427_02_1931_18S_ribosomal_RNA_Antisense_Middle_6	Tb427tmp.18.0001	Tb427tmp.18.0001	50	4311	GTGTTG	GTGTTG	626	12.2	6	6	6	0
Tb427_02_1931_18S_ribosomal_RNA_Antisense_Middle_6	Tb427_02_1931_18S_ribosomal_RNA_Antisense_Middle_6	Tb427tmp.18.0001	Tb427tmp.18.0001	50	4311	GTGTTG	GTGTTG	626	12.2	6	6	6	0
Tb427_02_1931_18S_ribosomal_RNA_Antisense_Middle_6	Tb427_02_1931_18S_ribosomal_RNA_Antisense_Middle_6	Tb427tmp.18.0001	Tb427tmp.18.0001	50	4311	GTGTTG	GTGTTG	626	12.2	6	6	6	0
Tb427_02_1931_18S_ribosomal_RNA_Antisense_Middle_6	Tb427_02_1931_18S_ribosomal_RNA_Antisense_Middle_6	Tb427tmp.18.0001	Tb427tmp.18.0001	50	4311	GTGTTG	GTGTTG	626	12.2	6	6	6	0
Tb427_02_1931_18S_ribosomal_RNA_Antisense_Middle_6	Tb427_02_1931_18S_ribosomal_RNA_Antisense_Middle_6	Tb427tmp.18.0001	Tb427tmp.18.0001	50	4311	GTGTTG	GTGTTG	626	12.2	6	6	6	0
Tb427_02_1931_18S_ribosomal_RNA_Antisense_Middle_6	Tb427_02_1931_18S_ribosomal_RNA_Antisense_Middle_6	Tb427tmp.18.0001	Tb427tmp.18.0001	50	4311	GTGTTG	GTGTTG	626	12.2	6	6	6	0
Tb427_02_1931_18S_ribosomal_RNA_Antisense_Middle_6	Tb427_02_1931_18S_ribosomal_RNA_Antisense_Middle_6	Tb427tmp.18.0001	Tb427tmp.18.0001	50	4311	GTGTTG	GTGTTG	626	12.2	6	6	6	0
Tb427_02_1931_18S_ribosomal_RNA_Antisense_Middle_6	Tb427_02_1931_18S_ribosomal_RNA_Antisense_Middle_6	Tb427tmp.18.0001	Tb427tmp.18.0001	50	4311	GTGTTG	GTGTTG	626	12.2	6	6	6	0
Tb427_02_1931_18S_ribosomal_RNA_Antisense_Middle_6	Tb427_02_1931_18S_ribosomal_RNA_Antisense_Middle_6	Tb427tmp.18.0001	Tb427tmp.18.0001	50	4311	GTGTTG	GTGTTG	626	12.2	6	6	6	0
Tb427_02_1931_18S_ribosomal_RNA_Antisense_Middle_6	Tb427_02_1931_18S_ribosomal_RNA_Antisense_Middle_6	Tb427tmp.18.0001	Tb427tmp.18.0001	50	4311	GTGTTG	GTGTTG	626	12.2	6	6	6	0
Tb427_02_1931_18S_ribosomal_RNA_Antisense_Middle_6	Tb427_02_1931_18S_ribosomal_RNA_Antisense_Middle_6	Tb427tmp.18.0001	Tb427tmp.18.0001	50	4311	GTGTTG	GTGTTG	626	12.2	6	6	6	0
Tb427_02_1931_18S_ribosomal_RNA_Antisense_Middle_6	Tb427_02_1931_18S_ribosomal_RNA_Antisense_Middle_6	Tb427tmp.18.0001	Tb427tmp.18.0001	50	4311	GTGTTG	GTGTTG	626	12.2	6	6	6	0
Tb427_02_1931_18S_ribosomal_RNA_Antisense_Middle_6	Tb427_02_1931_18S_ribosomal_RNA_Antisense_Middle_6	Tb427tmp.18.0001	Tb427tmp.18.0001	50	4311	GTGTTG	GTGTTG	626	12.2	6	6	6	0
Tb427_02_1931_18S_ribosomal_RNA_Antisense_Middle_6	Tb427_02_1931_18S_ribosomal_RNA_Antisense_Middle_6	Tb427tmp.18.0001	Tb427tmp.18.0001	50	4311	GTGTTG	GTGTTG	626	12.2	6	6	6	0
Tb427_02_1931_18S_ribosomal_RNA_Antisense_Middle_6	Tb427_02_1931_18S_ribosomal_RNA_Antisense_Middle_6	Tb427tmp.18.0001	Tb427tmp.18.0001	50	4311	GTGTTG	GTGTTG	626	12.2	6	6	6	0
Tb427_02_1931_18S_ribosomal_RNA_Antisense_Middle_6	Tb427_02_1931_18S_ribosomal_RNA_Antisense_Middle_6	Tb427tmp.18.0001	Tb427tmp.18.0001	50	4311	GTGTTG	GTGTTG	626	12.2	6	6	6	0
Tb427_02_1931_18S_ribosomal_RNA_Antisense_Middle_6	Tb427_02_1931_18S_ribosomal_RNA_Antisense_Middle_6	Tb427tmp.18.0001	Tb427tmp.18.0001	50	4311	GTGTTG	GTGTTG	626	12.2	6	6	6	0
Tb427_02_1931_18S_ribosomal_RNA_Antisense_Middle_6	Tb427_02_1931_18S_ribosomal_RNA_Antisense_Middle_6	Tb427tmp.18.0001	Tb427tmp.18.0001	50	4311	GTGTTG	GTGTTG	626	12.2	6	6	6	0
Tb427_02_1931_18S_ribosomal_RNA_Antisense_Middle_6	Tb427_02_1931_18S_ribosomal_RNA_Antisense_Middle_6	Tb427tmp.18.0001	Tb427tmp.18.0001	50	4311	GTGTTG	GTGTTG	626	12.2	6	6	6	0
Tb427_02_1931_18S_ribosomal_RNA_Antisense_Middle_6	Tb427_02_1931_18S_ribosomal_RNA_Antisense_Middle_6	Tb427tmp.18.0001	Tb427tmp.18.0001	50	4311	GTGTTG	GTGTTG	626	12.2	6	6	6	0
Tb427_02_1931_18S_ribosomal_RNA_Antisense_Middle_6	Tb427_02_1931_18S_ribosomal_RNA_Antisense_Middle_6	Tb427tmp.18.0001	Tb427tmp.18.0001	50	4311	GTGTTG	GTGTTG	626	12.2	6	6	6	0
Tb427_02_1931_18S_ribosomal_RNA_Antisense_Middle_6	Tb427_02_1931_18S_ribosomal_RNA_Antisense_Middle_6	Tb427tmp.18.0001	Tb427tmp.18.0001	50	4311	GTGTTG	GTGTTG	626	12.2	6	6	6	0
Tb427_02_1931_18S_ribosomal_RNA_Antisense_Middle_6	Tb427_02_1931_18S_ribosomal_RNA_Antisense_Middle_6	Tb427tmp.18.0001	Tb427tmp.18.0001	50	4311	GTGTTG	GTGTTG	626	12.2	6	6	6	0
Tb427_02_1931_18S_ribosomal_RNA_Antisense_Middle_6	Tb427_02_1931_18S_ribosomal_RNA_Antisense_Middle_6	Tb427tmp.18.0001	Tb427tmp.18.0001	50	4311	GTGTTG	GTGTTG	626	12.2	6	6	6	0
Tb427_02_1931_18S_ribosomal_RNA_Antisense_Middle_6	Tb427_02_1931_18S_ribosomal_RNA_Antisense_Middle_6	Tb427tmp.18.0001	Tb427tmp.18.0001	50	4311	GTGTTG	GTGTTG	626	12.2	6	6	6	0
Tb427_02_1931_18S_ribosomal_RNA_Antisense_Middle_6	Tb427_02_1931_18S_ribosomal_RNA_Antisense_Middle_6	Tb427tmp.18.0001	Tb427tmp.18.0001	50	4311	GTGTTG	GTGTTG	626	12.2	6	6	6	0
Tb427_02_1931_18S_ribosomal_RNA_Antisense_Middle_6	Tb427_02_1931_18S_ribosomal_RNA_Antisense_Middle_6	Tb427tmp.18.0001	Tb427tmp.18.0001	50	4311	GTGTTG	GTGTTG	626	12.2	6	6	6	0
Tb427_02_1931_18S_ribosomal_RNA_Antisense_Middle_6	Tb427_02_1931_18S_ribosomal_RNA_Antisense_Middle_6	Tb427tmp.18.0001	Tb427tmp.18.0001	50	4311	GTGTTG	GTGTTG	626	12.2	6	6	6	0
Tb427_02_1931_18S_ribosomal_RNA_Antisense_Middle_6	Tb427_02_1931_18S_ribosomal_RNA_Antisense_Middle_6	Tb427tmp.18.0001	Tb427tmp.18.0001	50	4311	GTGTTG	GTGTTG	626	12.2	6	6	6	0
Tb427_02_1931_18S_ribosomal_RNA_Antisense_Middle_6	Tb427_02_1931_18S_ribosomal_RNA_Antisense_Middle_6	Tb427tmp.18.0001	Tb427tmp.18.0001	50	4311	GTGTTG	GTGTTG	626	12.2	6	6	6	0
Tb427_02_1931_18S_ribosomal_RNA_Antisense_Middle_6	Tb427_02_1931_18S_ribosomal_RNA_Antisense_Middle_6	Tb427tmp.18.0001	Tb427tmp.18.0001	50	4311	GTGTTG	GTGTTG	626	12.2	6	6	6	0
Tb427_02_1931_18S_ribosomal_RNA_Antisense_Middle_6	Tb427_02_1931_18S_ribosomal_RNA_Antisense_Middle_6	Tb427tmp.18.0001	Tb427tmp.18.0001	50	4311	GTGTTG	GTGTTG	626	12.2	6	6	6	0
Tb427_02_1931_18S_ribosomal_RNA_Antisense_Middle_6	Tb427_02_1931_18S_ribosomal_RNA_Antisense_Middle_6	Tb427tmp.18.0001	Tb427tmp.18.0001	50	4311	TGTTGA	TGTTGA	626	12.2	6	6	6	0
Tb427_02_1931_18S_ribosomal_RNA_Antisense_Middle_6	Tb427_02_1931_18S_ribosomal_RNA_Antisense_Middle_6	Tb427tmp.18.0001	Tb427tmp.18.0001	50	4311	GATCTG	GATCTG	626	12.2	6	6	6	0
Tb427_02_1931_18S_ribosomal_RNA_Antisense_Middle_6	Tb427_02_1931_18S_ribosomal_RNA_Antisense_Middle_6	Tb427tmp.18.0001	Tb427tmp.18.0001	50	4311	GATCTG	GATCTG	626	12.2	6	6	6	0
Tb427_02_1931_18S_ribosomal_RNA_Antisense_Middle_6	Tb427_02_1931_18S_ribosomal_RNA_Antisense_Middle_6	Tb427tmp.18.0001	Tb427tmp.18.0001	50	4311	GTGTTG	GTGTTG	626	12.2	6	6	6	0
Tb427_02_1931_18S_ribosomal_RNA_Antisense_Middle_6	Tb427_02_1931_18S_ribosomal_RNA_Antisense_Middle_6	Tb427tmp.18.0001	Tb427tmp.18.0001	50	4311	AAATTA	AAATTA	626	12.2	6	6	6	0
Tb427_02_1931_18S_ribosomal_RNA_Antisense_Middle_6	Tb427_02_1931_18S_ribosomal_RNA_Antisense_Middle_6	Tb427tmp.18.0001	Tb427tmp.18.0001	50	4311	ATTAAA	ATTAAA	626	12.2	6	6	6	0
Tb427_02_1931_18S_ribosomal_RNA_Antisense_Middle_6	Tb427_02_1931_18S_ribosomal_RNA_Antisense_Middle_6	Tb427tmp.18.0001	Tb427tmp.18.0001	50	4311	TCAAAT	TCAAAT	626	12.2	6	6	6	0
Tb427_02_1931_18S_ribosomal_RNA_Antisense_Middle_6	Tb427_02_1931_18S_ribosomal_RNA_Antisense_Middle_6	Tb427tmp.18.0001	Tb427tmp.18.0001	50	4311	CGTGTT	CGTGTT	626	12.2	6	6	6	0
Tb427_02_1931_18S_ribosomal_RNA_Antisense_Middle_6	Tb427_02_1931_18S_ribosomal_RNA_Antisense_Middle_6	Tb427tmp.18.0001	Tb427tmp.18.0001	50	4311	TTAAAC	TTAAAC	626	12.2	6	6	6	0
Tb427_02_1931_18S_ribosomal_RNA_Antisense_Middle_6	Tb427_02_1931_18S_ribosomal_RNA_Antisense_Middle_6	Tb427tmp.18.0001	Tb427tmp.18.0001	50	4311	GAGTCA	GAGTCA	626	12.2	6	6	6	0
Tb427_02_1931_18S_ribosomal_RNA_Antisense_Middle_6	Tb427_02_1931_18S_ribosomal_RNA_Antisense_Middle_6	Tb427tmp.02.4700	Tb427tmp.02.4700	50	759	TCAAAT	TCAAAT	626	12.2	6	6	6	0
Tb427_02_1931_18S_ribosomal_RNA_Antisense_Middle_6	Tb427_02_1931_18S_ribosomal_RNA_Antisense_Middle_6	Tb427tmp.02.4700	Tb427tmp.02.4700	50	759	CGGATC	CGGATC	626	12.2	6	6	6	0
Tb427_02_1931_18S_ribosomal_RNA_Antisense_Middle_6	Tb427_02_1931_18S_ribosomal_RNA_Antisense_Middle_6	Tb427tmp.02.4700	Tb427tmp.02.4700	50	759	CCTGTC	CCTGTC	626	12.2	6	6	6	0
Tb427_02_1931_18S_ribosomal_RNA_Antisense_Middle_6	Tb427_02_1931_18S_ribosomal_RNA_Antisense_Middle_6	Tb427tmp.02.4700	Tb427tmp.02.4700	50	759	AATTAA	AATTAA	626	12.2	6	6	6	0
Tb427_02_1931_18S_ribosomal_RNA_Antisense_Middle_6	Tb427_02_1931_18S_ribosomal_RNA_Antisense_Middle_6	Tb427tmp.02.4700	Tb427tmp.02.4700	50	759	GTGTTG	GTGTTG	626	12.2	6	6	6	0
Tb427_02_1931_18S_ribosomal_RNA_Antisense_Middle_6	Tb427_02_1931_18S_ribosomal_RNA_Antisense_Middle_6	Tb427tmp.02.4700	Tb427tmp.02.4700	50	759	GTGTTG	GTGTTG	626	12.2	6	6	6	0
Tb427_02_1931_18S_ribosomal_RNA_Antisense_Middle_6	Tb427_02_1931_18S_ribosomal_RNA_Antisense_Middle_6	Tb427tmp.02.4700	Tb427tmp.02.4700	50	759	CTGTCC	CTGTCC	626	12.2	6	6	6	0
Tb427_02_1931_18S_ribosomal_RNA_Antisense_Middle_6	Tb427_02_1931_18S_ribosomal_RNA_Antisense_Middle_6	Tb427tmp.02.4700	Tb427tmp.02.4700	50	759	TCCGGA	TCCGGA	626	12.2	6	6	6	0
Tb427_02_1931_18S_ribosomal_RNA_Antisense_Middle_6	Tb427_02_1931_18S_ribosomal_RNA_Antisense_Middle_6	Tb427tmp.02.4700	Tb427tmp.02.4700	50	759	AGTTCC	AGTTCC	626	12.2	6	6	6	0
Tb427_02_1931_18S_ribosomal_RNA_Antisense_Middle_6	Tb427_02_1931_18S_ribosomal_RNA_Antisense_Middle_6	Tb427tmp.211.4540	Tb427tmp.211.4540	50	918	ATCTGG	ATCTGG	626	12.2	6	6	6	0
Tb427_02_1931_18S_ribosomal_RNA_Antisense_Middle_6	Tb427_02_1931_18S_ribosomal_RNA_Antisense_Middle_6	Tb427tmp.211.4540	Tb427tmp.211.4540	50	918	CCGTGT	CCGTGT	626	12.2	6	6	6	0
Tb427_02_1931_18S_ribosomal_RNA_Antisense_Middle_6	Tb427_02_1931_18S_ribosomal_RNA_Antisense_Middle_6	Tb427tmp.211.4540	Tb427tmp.211.4540	50	918	TGTTGA	TGTTGA	626	12.2	6	6	6	0
Tb427_02_1931_18S_ribosomal_RNA_Antisense_Middle_6	Tb427_02_1931_18S_ribosomal_RNA_Antisense_Middle_6	Tb427tmp.211.4540	Tb427tmp.211.4540	50	918	TCCCCG	TCCCCG	626	12.2	6	6	6	0
Tb427_02_1931_18S_ribosomal_RNA_Antisense_Middle_6	Tb427_02_1931_18S_ribosomal_RNA_Antisense_Middle_6	Tb427tmp.211.4540	Tb427tmp.211.4540	50	918	CAAATT	CAAATT	626	12.2	6	6	6	0
Tb427_02_1931_18S_ribosomal_RNA_Antisense_Middle_6	Tb427_02_1931_18S_ribosomal_RNA_Antisense_Middle_6	Tb427tmp.211.4540	Tb427tmp.211.4540	50	918	TCAAAT	TCAAAT	626	12.2	6	6	6	0
Tb427_02_1931_18S_ribosomal_RNA_Antisense_Middle_6	Tb427_02_1931_18S_ribosomal_RNA_Antisense_Middle_6	Tb427tmp.211.4540	Tb427tmp.211.4540	50	918	TGTCCG	TGTCCG	626	12.2	6	6	6	0
Tb427_02_1931_18S_ribosomal_RNA_Antisense_Middle_6	Tb427_02_1931_18S_ribosomal_RNA_Antisense_Middle_6	Tb427.08.4550	Tb427.08.4550	50	552	CGTGTT	CGTGTT	626	12.2	6	6	6	0
Tb427_02_1931_18S_ribosomal_RNA_Antisense_Middle_6	Tb427_02_1931_18S_ribosomal_RNA_Antisense_Middle_6	Tb427.08.4550	Tb427.08.4550	50	552	GTGTTG	GTGTTG	626	12.2	6	6	6	0
Tb427_02_1931_18S_ribosomal_RNA_Antisense_Middle_6	Tb427_02_1931_18S_ribosomal_RNA_Antisense_Middle_6	Tb427.08.4550	Tb427.08.4550	50	552	AGTTCC	AGTTCC	626	12.2	6	6	6	0
Tb427_02_1931_18S_ribosomal_RNA_Antisense_Middle_6	Tb427_02_1931_18S_ribosomal_RNA_Antisense_Middle_6	Tb427.08.4550	Tb427.08.4550	50	552	CCCCGT	CCCCGT	626	12.2	6	6	6	0
Tb427_02_1931_18S_ribosomal_RNA_Antisense_Middle_6	Tb427_02_1931_18S_ribosomal_RNA_Antisense_Middle_6	Tb427.08.4550	Tb427.08.4550	50	552	CCCTGT	CCCTGT	626	12.2	6	6	6	0
Tb427_02_1931_18S_ribosomal_RNA_Antisense_Middle_6	Tb427_02_1931_18S_ribosomal_RNA_Antisense_Middle_6	Tb427.08.4550	Tb427.08.4550	50	552	GGATCT	GGATCT	626	12.2	6	6	6	0
Tb427_02_1931_18S_ribosomal_RNA_Antisense_Middle_6	Tb427_02_1931_18S_ribosomal_RNA_Antisense_Middle_6	Tb427.08.4550	Tb427.08.4550	50	552	CGGATC	CGGATC	626	12.2	6	6	6	0
Tb427_02_1931_18S_ribosomal_RNA_Antisense_Middle_6	Tb427_02_1931_18S_ribosomal_RNA_Antisense_Middle_6	Tb427.08.4550	Tb427.08.4550	50	552	TAAAGT	TAAAGT	626	12.2	6	6	6	0
Tb427_02_1931_18S_ribosomal_RNA_Antisense_Middle_6	Tb427_02_1931_18S_ribosomal_RNA_Antisense_Middle_6	Tb427.08.4550	Tb427.08.4550	50	552	TAAACC	TAAACC	626	12.2	6	6	6	0
Tb427_02_1931_18S_ribosomal_RNA_Antisense_Middle_6	Tb427_02_1931_18S_ribosomal_RNA_Antisense_Middle_6	Tb427.BES126.3	Tb427.BES126.3	50	1203	GTGTTG	GTGTTG	626	12.2	6	6	6	0
Tb427_02_1931_18S_ribosomal_RNA_Antisense_Middle_6	Tb427_02_1931_18S_ribosomal_RNA_Antisense_Middle_6	Tb427.BES126.3	Tb427.BES126.3	50	1203	TAAAGT	TAAAGT	626	12.2	6	6	6	0
Tb427_02_1931_18S_ribosomal_RNA_Antisense_Middle_6	Tb427_02_1931_18S_ribosomal_RNA_Antisense_Middle_6	Tb427.BES126.3	Tb427.BES126.3	50	1203	TCAAAT	TCAAAT	626	12.2	6	6	6	0
Tb427_02_1931_18S_ribosomal_RNA_Antisense_Middle_6	Tb427_02_1931_18S_ribosomal_RNA_Antisense_Middle_6	Tb427.BES126.3	Tb427.BES126.3	50	1203	GTAAAG	GTAAAG	626	12.2	6	6	6	0
Tb427_02_1931_18S_ribosomal_RNA_Antisense_Middle_6	Tb427_02_1931_18S_ribosomal_RNA_Antisense_Middle_6	Tb427.BES126.3	Tb427.BES126.3	50	1203	ATTAAA	ATTAAA	626	12.2	6	6	6	0
Tb427_02_1931_18S_ribosomal_RNA_Antisense_Middle_6	Tb427_02_1931_18S_ribosomal_RNA_Antisense_Middle_6	Tb427.BES126.3	Tb427.BES126.3	50	1203	CCGTGT	CCGTGT	626	12.2	6	6	6	0
Tb427_02_1931_18S_ribosomal_RNA_Antisense_Middle_6	Tb427_02_1931_18S_ribosomal_RNA_Antisense_Middle_6	Tb427.BES126.3	Tb427.BES126.3	50	1203	GTTGAG	GTTGAG	626	12.2	6	6	6	0
Tb427_02_1931_18S_ribosomal_RNA_Antisense_Middle_6	Tb427_02_1931_18S_ribosomal_RNA_Antisense_Middle_6	Tb427.BES126.3	Tb427.BES126.3	50	1203	CACCCT	CACCCT	626	12.2	6	6	6	0
Tb427_02_1931_18S_ribosomal_RNA_Antisense_Middle_6	Tb427_02_1931_18S_ribosomal_RNA_Antisense_Middle_6	Tb427.BES126.3	Tb427.BES126.3	50	1203	GGATCT	GGATCT	626	12.2	6	6	6	0
Tb427_02_1931_18S_ribosomal_RNA_Antisense_Middle_6	Tb427_02_1931_18S_ribosomal_RNA_Antisense_Middle_6	Tb427.BES126.3	Tb427.BES126.3	50	1203	ATCTGG	ATCTGG	626	12.2	6	6	6	0
Tb427_02_1931_18S_ribosomal_RNA_Antisense_Middle_6	Tb427_02_1931_18S_ribosomal_RNA_Antisense_Middle_6	Tb427.BES126.3	Tb427.BES126.3	50	1203	GTCAAA	GTCAAA	626	12.2	6	6	6	0
Tb427_02_1931_18S_ribosomal_RNA_Antisense_Middle_6	Tb427_02_1931_18S_ribosomal_RNA_Antisense_Middle_6	Tb427.BES126.3	Tb427.BES126.3	50	1203	CCCGTG	CCCGTG	626	12.2	6	6	6	0
Tb427_02_1931_18S_ribosomal_RNA_Antisense_Middle_6	Tb427_02_1931_18S_ribosomal_RNA_Antisense_Middle_6	Tb427.BES126.3	Tb427.BES126.3	50	1203	GTGTTG	GTGTTG	626	12.2	6	6	6	0
Tb427_02_1931_18S_ribosomal_RNA_Antisense_Middle_6	Tb427_02_1931_18S_ribosomal_RNA_Antisense_Middle_6	Tb427.BES126.3	Tb427.BES126.3	50	1203	GGTAAA	GGTAAA	626	12.2	6	6	6	0
Tb427_02_1931_18S_ribosomal_RNA_Antisense_Middle_6	Tb427_02_1931_18S_ribosomal_RNA_Antisense_Middle_6	N19B2.180	N19B2.180	50	1017	CAAATT	CAAATT	626	12.2	6	6	6	0
Tb427_02_1931_18S_ribosomal_RNA_Antisense_Middle_6	Tb427_02_1931_18S_ribosomal_RNA_Antisense_Middle_6	N19B2.180	N19B2.180	50	1017	TTAAAC	TTAAAC	626	12.2	6	6	6	0
Tb427_02_1931_18S_ribosomal_RNA_Antisense_Middle_6	Tb427_02_1931_18S_ribosomal_RNA_Antisense_Middle_6	N19B2.180	N19B2.180	50	1017	GTGTTG	GTGTTG	626	12.2	6	6	6	0
Tb427_02_1931_18S_ribosomal_RNA_Antisense_Middle_6	Tb427_02_1931_18S_ribosomal_RNA_Antisense_Middle_6	N19B2.180	N19B2.180	50	1017	TTGAGT	TTGAGT	626	12.2	6	6	6	0
Tb427_02_1931_18S_ribosomal_RNA_Antisense_Middle_6	Tb427_02_1931_18S_ribosomal_RNA_Antisense_Middle_6	N19B2.180	N19B2.180	50	1017	AAATTA	AAATTA	626	12.2	6	6	6	0
Tb427_02_1931_18S_ribosomal_RNA_Antisense_Middle_6	Tb427_02_1931_18S_ribosomal_RNA_Antisense_Middle_6	N19B2.180	N19B2.180	50	1017	GTCAAA	GTCAAA	626	12.2	6	6	6	0
Tb427_02_1931_18S_ribosomal_RNA_Antisense_Middle_6	Tb427_02_1931_18S_ribosomal_RNA_Antisense_Middle_6	N19B2.180	N19B2.180	50	1017	ATTAAA	ATTAAA	626	12.2	6	6	6	0
Tb427_02_1931_18S_ribosomal_RNA_Antisense_Middle_6	Tb427_02_1931_18S_ribosomal_RNA_Antisense_Middle_6	N19B2.180	N19B2.180	50	1017	CACCCT	CACCCT	626	12.2	6	6	6	0
Tb427_02_1931_18S_ribosomal_RNA_Antisense_Middle_6	Tb427_02_1931_18S_ribosomal_RNA_Antisense_Middle_6	N19B2.180	N19B2.180	50	1017	CAAATT	CAAATT	626	12.2	6	6	6	0
Tb427_02_1931_18S_ribosomal_RNA_Antisense_Middle_6	Tb427_02_1931_18S_ribosomal_RNA_Antisense_Middle_6	N19B2.180	N19B2.180	50	1017	CTGTCC	CTGTCC	626	12.2	6	6	6	0
Tb427_02_1931_18S_ribosomal_RNA_Antisense_Middle_6	Tb427_02_1931_18S_ribosomal_RNA_Antisense_Middle_6	N19B2.180	N19B2.180	50	1017	TTCCCC	TTCCCC	626	12.2	6	6	6	0
Tb427_02_1931_18S_ribosomal_RNA_Antisense_Middle_6	Tb427_02_1931_18S_ribosomal_RNA_Antisense_Middle_6	N19B2.180	N19B2.180	50	1017	CAAATT	CAAATT	626	12.2	6	6	6	0
Tb427_02_1931_18S_ribosomal_RNA_Antisense_Middle_6	Tb427_02_1931_18S_ribosomal_RNA_Antisense_Middle_6	N19B2.180	N19B2.180	50	1017	TTAAAC	TTAAAC	626	12.2	6	6	6	0
Tb427_02_1931_18S_ribosomal_RNA_Antisense_Middle_6	Tb427_02_1931_18S_ribosomal_RNA_Antisense_Middle_6	Tb427.08.7260	Tb427.08.7260	50	3087	CCCTGT	CCCTGT	626	12.2	6	6	6	0
Tb427_02_1931_18S_ribosomal_RNA_Antisense_Middle_6	Tb427_02_1931_18S_ribosomal_RNA_Antisense_Middle_6	Tb427.08.7260	Tb427.08.7260	50	3087	CCCGTG	CCCGTG	626	12.2	6	6	6	0
Tb427_02_1931_18S_ribosomal_RNA_Antisense_Middle_6	Tb427_02_1931_18S_ribosomal_RNA_Antisense_Middle_6	Tb427.08.7260	Tb427.08.7260	50	3087	TAAACC	TAAACC	626	12.2	6	6	6	0
Tb427_02_1931_18S_ribosomal_RNA_Antisense_Middle_6	Tb427_02_1931_18S_ribosomal_RNA_Antisense_Middle_6	Tb427.08.7260	Tb427.08.7260	50	3087	GTAAAG	GTAAAG	626	12.2	6	6	6	0
Tb427_02_1931_18S_ribosomal_RNA_Antisense_Middle_6	Tb427_02_1931_18S_ribosomal_RNA_Antisense_Middle_6	Tb427.08.7260	Tb427.08.7260	50	3087	GTGTTG	GTGTTG	626	12.2	6	6	6	0
Tb427_02_1931_18S_ribosomal_RNA_Antisense_Middle_6	Tb427_02_1931_18S_ribosomal_RNA_Antisense_Middle_6	Tb427.08.7260	Tb427.08.7260	50	3087	GAGTCA	GAGTCA	626	12.2	6	6	6	0
Tb427_02_1931_18S_ribosomal_RNA_Antisense_Middle_6	Tb427_02_1931_18S_ribosomal_RNA_Antisense_Middle_6	Tb427.08.7260	Tb427.08.7260	50	3087	TCCGGA	TCCGGA	626	12.2	6	6	6	0
Tb427_02_1931_18S_ribosomal_RNA_Antisense_Middle_6	Tb427_02_1931_18S_ribosomal_RNA_Antisense_Middle_6	Tb427.08.7260	Tb427.08.7260	50	3087	TCCGGA	TCCGGA	626	12.2	6	6	6	0
Tb427_02_1931_18S_ribosomal_RNA_Antisense_Middle_6	Tb427_02_1931_18S_ribosomal_RNA_Antisense_Middle_6	Tb427.08.7260	Tb427.08.7260	50	3087	ACCCTG	ACCCTG	626	12.2	6	6	6	0
Tb427_02_1931_18S_ribosomal_RNA_Antisense_Middle_6	Tb427_02_1931_18S_ribosomal_RNA_Antisense_Middle_6	Tb427.08.7260	Tb427.08.7260	50	3087	AAGTTC	AAGTTC	626	12.2	6	6	6	0
Tb427_02_1931_18S_ribosomal_RNA_Antisense_Middle_6	Tb427_02_1931_18S_ribosomal_RNA_Antisense_Middle_6	Tb427.08.7260	Tb427.08.7260	50	3087	CCGTGT	CCGTGT	626	12.2	6	6	6	0
Tb427_02_1931_18S_ribosomal_RNA_Antisense_Middle_6	Tb427_02_1931_18S_ribosomal_RNA_Antisense_Middle_6	Tb427.08.7260	Tb427.08.7260	50	3087	AAACCG	AAACCG	626	12.2	6	6	6	0
Tb427_02_1931_18S_ribosomal_RNA_Antisense_Middle_6	Tb427_02_1931_18S_ribosomal_RNA_Antisense_Middle_6	Tb427.08.7260	Tb427.08.7260	50	3087	ATTAAA	ATTAAA	626	12.2	6	6	6	0
Tb427_02_1931_18S_ribosomal_RNA_Antisense_Middle_6	Tb427_02_1931_18S_ribosomal_RNA_Antisense_Middle_6	Tb427.08.7260	Tb427.08.7260	50	3087	AAAGTT	AAAGTT	626	12.2	6	6	6	0
Tb427_02_1931_18S_ribosomal_RNA_Antisense_Middle_6	Tb427_02_1931_18S_ribosomal_RNA_Antisense_Middle_6	Tb427.08.7260	Tb427.08.7260	50	3087	CAAATT	CAAATT	626	12.2	6	6	6	0
Tb427_02_1931_18S_ribosomal_RNA_Antisense_Middle_6	Tb427_02_1931_18S_ribosomal_RNA_Antisense_Middle_6	Tb427.08.7260	Tb427.08.7260	50	3087	TTCCCC	TTCCCC	626	12.2	6	6	6	0
Tb427_02_1931_18S_ribosomal_RNA_Antisense_Middle_6	Tb427_02_1931_18S_ribosomal_RNA_Antisense_Middle_6	Tb427.08.7260	Tb427.08.7260	50	3087	GTCAAA	GTCAAA	626	12.2	6	6	6	0
Tb427_02_1931_18S_ribosomal_RNA_Antisense_Middle_6	Tb427_02_1931_18S_ribosomal_RNA_Antisense_Middle_6	Tb427.08.7260	Tb427.08.7260	50	3087	CGGATC	CGGATC	626	12.2	6	6	6	0
Tb427_02_1931_18S_ribosomal_RNA_Antisense_Middle_6	Tb427_02_1931_18S_ribosomal_RNA_Antisense_Middle_6	Tb427.08.7260	Tb427.08.7260	50	3087	GTTCCC	GTTCCC	626	12.2	6	6	6	0
Tb427_02_1931_18S_ribosomal_RNA_Antisense_Middle_6	Tb427_02_1931_18S_ribosomal_RNA_Antisense_Middle_6	Tb427.08.7260	Tb427.08.7260	50	3087	AAGTTC	AAGTTC	626	12.2	6	6	6	0
Tb427_02_1931_18S_ribosomal_RNA_Antisense_Middle_6	Tb427_02_1931_18S_ribosomal_RNA_Antisense_Middle_6	Tb427.08.7260	Tb427.08.7260	50	3087	AAACCG	AAACCG	626	12.2	6	6	6	0
Tb427_02_1931_18S_ribosomal_RNA_Antisense_Middle_6	Tb427_02_1931_18S_ribosomal_RNA_Antisense_Middle_6	Tb427.07.820	Tb427.07.820	50	921	AATTAA	AATTAA	626	12.2	6	6	6	0
Tb427_02_1931_18S_ribosomal_RNA_Antisense_Middle_6	Tb427_02_1931_18S_ribosomal_RNA_Antisense_Middle_6	Tb427.07.820	Tb427.07.820	50	921	TGAGTC	TGAGTC	626	12.2	6	6	6	0
Tb427_02_1931_18S_ribosomal_RNA_Antisense_Middle_6	Tb427_02_1931_18S_ribosomal_RNA_Antisense_Middle_6	Tb427.07.820	Tb427.07.820	50	921	AAAGTT	AAAGTT	626	12.2	6	6	6	0
Tb427_02_1931_18S_ribosomal_RNA_Antisense_Middle_6	Tb427_02_1931_18S_ribosomal_RNA_Antisense_Middle_6	Tb427.07.820	Tb427.07.820	50	921	TTAAAC	TTAAAC	626	12.2	6	6	6	0
Tb427_02_1931_18S_ribosomal_RNA_Antisense_Middle_6	Tb427_02_1931_18S_ribosomal_RNA_Antisense_Middle_6	Tb427.07.820	Tb427.07.820	50	921	CAAATT	CAAATT	626	12.2	6	6	6	0
Tb427_02_1931_18S_ribosomal_RNA_Antisense_Middle_6	Tb427_02_1931_18S_ribosomal_RNA_Antisense_Middle_6	Tb427.07.820	Tb427.07.820	50	921	TTCCCC	TTCCCC	626	12.2	6	6	6	0
Tb427_02_1931_18S_ribosomal_RNA_Antisense_Middle_6	Tb427_02_1931_18S_ribosomal_RNA_Antisense_Middle_6	Tb427.07.820	Tb427.07.820	50	921	TGTTGA	TGTTGA	626	12.2	6	6	6	0
Tb427_02_1931_18S_ribosomal_RNA_Antisense_Middle_6	Tb427_02_1931_18S_ribosomal_RNA_Antisense_Middle_6	Tb427.07.820	Tb427.07.820	50	921	CCTGTC	CCTGTC	626	12.2	6	6	6	0
Tb427_02_1931_18S_ribosomal_RNA_Antisense_Middle_6	Tb427_02_1931_18S_ribosomal_RNA_Antisense_Middle_6	Tb427.07.820	Tb427.07.820	50	921	TCCGGA	TCCGGA	626	12.2	6	6	6	0
Tb427_02_1931_18S_ribosomal_RNA_Antisense_Middle_6	Tb427_02_1931_18S_ribosomal_RNA_Antisense_Middle_6	Tb427.07.820	Tb427.07.820	50	921	TCAAAT	TCAAAT	626	12.2	6	6	6	0
Tb427_02_1931_18S_ribosomal_RNA_Antisense_Middle_6	Tb427_02_1931_18S_ribosomal_RNA_Antisense_Middle_6	Tb427.07.820	Tb427.07.820	50	921	GGATCT	GGATCT	626	12.2	6	6	6	0
Tb427_02_1931_18S_ribosomal_RNA_Antisense_Middle_6	Tb427_02_1931_18S_ribosomal_RNA_Antisense_Middle_6	Tb427.07.820	Tb427.07.820	50	921	ATTAAA	ATTAAA	626	12.2	6	6	6	0
Tb427_02_1931_18S_ribosomal_RNA_Antisense_Middle_6	Tb427_02_1931_18S_ribosomal_RNA_Antisense_Middle_6	Tb427.05.1120	Tb427.05.1120	50	18189	CGGATC	CGGATC	626	12.2	6	6	6	0
Tb427_02_1931_18S_ribosomal_RNA_Antisense_Middle_6	Tb427_02_1931_18S_ribosomal_RNA_Antisense_Middle_6	Tb427.05.1120	Tb427.05.1120	50	18189	TTCCCC	TTCCCC	626	12.2	6	6	6	0
Tb427_02_1931_18S_ribosomal_RNA_Antisense_Middle_6	Tb427_02_1931_18S_ribosomal_RNA_Antisense_Middle_6	Tb427.05.1120	Tb427.05.1120	50	18189	GTTGAG	GTTGAG	626	12.2	6	6	6	0
Tb427_02_1931_18S_ribosomal_RNA_Antisense_Middle_6	Tb427_02_1931_18S_ribosomal_RNA_Antisense_Middle_6	Tb427.05.1120	Tb427.05.1120	50	18189	AAGTTC	AAGTTC	626	12.2	6	6	6	0
Tb427_02_1931_18S_ribosomal_RNA_Antisense_Middle_6	Tb427_02_1931_18S_ribosomal_RNA_Antisense_Middle_6	Tb427.05.1120	Tb427.05.1120	50	18189	CCCCGT	CCCCGT	626	12.2	6	6	6	0
Tb427_02_1931_18S_ribosomal_RNA_Antisense_Middle_6	Tb427_02_1931_18S_ribosomal_RNA_Antisense_Middle_6	Tb427.05.1120	Tb427.05.1120	50	18189	AAACCG	AAACCG	626	12.2	6	6	6	0
Tb427_02_1931_18S_ribosomal_RNA_Antisense_Middle_6	Tb427_02_1931_18S_ribosomal_RNA_Antisense_Middle_6	Tb427.05.1120	Tb427.05.1120	50	18189	GTTCCC	GTTCCC	626	12.2	6	6	6	0
Tb427_02_1931_18S_ribosomal_RNA_Antisense_Middle_6	Tb427_02_1931_18S_ribosomal_RNA_Antisense_Middle_6	Tb427.05.1120	Tb427.05.1120	50	18189	GTTGAG	GTTGAG	626	12.2	6	6	6	0
Tb427_02_1931_18S_ribosomal_RNA_Antisense_Middle_6	Tb427_02_1931_18S_ribosomal_RNA_Antisense_Middle_6	Tb427.05.1120	Tb427.05.1120	50	18189	GAGTCA	GAGTCA	626	12.2	6	6	6	0
Tb427_02_1931_18S_ribosomal_RNA_Antisense_Middle_6	Tb427_02_1931_18S_ribosomal_RNA_Antisense_Middle_6	Tb427.05.1120	Tb427.05.1120	50	18189	GTAAAG	GTAAAG	626	12.2	6	6	6	0
Tb427_02_1931_18S_ribosomal_RNA_Antisense_Middle_6	Tb427_02_1931_18S_ribosomal_RNA_Antisense_Middle_6	Tb427.05.1120	Tb427.05.1120	50	18189	TAAAGT	TAAAGT	626	12.2	6	6	6	0
Tb427_02_1931_18S_ribosomal_RNA_Antisense_Middle_6	Tb427_02_1931_18S_ribosomal_RNA_Antisense_Middle_6	Tb427.05.1120	Tb427.05.1120	50	18189	TAAAGT	TAAAGT	626	12.2	6	6	6	0
Tb427_02_1931_18S_ribosomal_RNA_Antisense_Middle_6	Tb427_02_1931_18S_ribosomal_RNA_Antisense_Middle_6	Tb427.05.1120	Tb427.05.1120	50	18189	AAGTTC	AAGTTC	626	12.2	6	6	6	0
Tb427_02_1931_18S_ribosomal_RNA_Antisense_Middle_6	Tb427_02_1931_18S_ribosomal_RNA_Antisense_Middle_6	Tb427.05.1120	Tb427.05.1120	50	18189	TTGAGT	TTGAGT	626	12.2	6	6	6	0
Tb427_02_1931_18S_ribosomal_RNA_Antisense_Middle_6	Tb427_02_1931_18S_ribosomal_RNA_Antisense_Middle_6	Tb427.05.1120	Tb427.05.1120	50	18189	CCCGTG	CCCGTG	626	12.2	6	6	6	0
Tb427_02_1931_18S_ribosomal_RNA_Antisense_Middle_6	Tb427_02_1931_18S_ribosomal_RNA_Antisense_Middle_6	Tb427.05.1120	Tb427.05.1120	50	18189	CACCCT	CACCCT	626	12.2	6	6	6	0
Tb427_02_1931_18S_ribosomal_RNA_Antisense_Middle_6	Tb427_02_1931_18S_ribosomal_RNA_Antisense_Middle_6	Tb427.05.1120	Tb427.05.1120	50	18189	TCCCCG	TCCCCG	626	12.2	6	6	6	0
Tb427_02_1931_18S_ribosomal_RNA_Antisense_Middle_6	Tb427_02_1931_18S_ribosomal_RNA_Antisense_Middle_6	Tb427.05.1120	Tb427.05.1120	50	18189	TGTTGA	TGTTGA	626	12.2	6	6	6	0
Tb427_02_1931_18S_ribosomal_RNA_Antisense_Middle_6	Tb427_02_1931_18S_ribosomal_RNA_Antisense_Middle_6	Tb427.05.1120	Tb427.05.1120	50	18189	GAGTCA	GAGTCA	626	12.2	6	6	6	0
Tb427_02_1931_18S_ribosomal_RNA_Antisense_Middle_6	Tb427_02_1931_18S_ribosomal_RNA_Antisense_Middle_6	Tb427.05.1120	Tb427.05.1120	50	18189	TTGAGT	TTGAGT	626	12.2	6	6	6	0
Tb427_02_1931_18S_ribosomal_RNA_Antisense_Middle_6	Tb427_02_1931_18S_ribosomal_RNA_Antisense_Middle_6	Tb427.05.1120	Tb427.05.1120	50	18189	CCCGTG	CCCGTG	626	12.2	6	6	6	0
Tb427_02_1931_18S_ribosomal_RNA_Antisense_Middle_6	Tb427_02_1931_18S_ribosomal_RNA_Antisense_Middle_6	Tb427.05.1120	Tb427.05.1120	50	18189	CACCCT	CACCCT	626	12.2	6	6	6	0
Tb427_02_1931_18S_ribosomal_RNA_Antisense_Middle_6	Tb427_02_1931_18S_ribosomal_RNA_Antisense_Middle_6	Tb427.05.1120	Tb427.05.1120	50	18189	TCCCCG	TCCCCG	626	12.2	6	6	6	0
Tb427_02_1931_18S_ribosomal_RNA_Antisense_Middle_6	Tb427_02_1931_18S_ribosomal_RNA_Antisense_Middle_6	Tb427.05.1120	Tb427.05.1120	50	18189	TGTTGA	TGTTGA	626	12.2	6	6	6	0
Tb427_02_1931_18S_ribosomal_RNA_Antisense_Middle_6	Tb427_02_1931_18S_ribosomal_RNA_Antisense_Middle_6	Tb427.05.1120	Tb427.05.1120	50	18189	GAGTCA	GAGTCA	626	12.2	6	6	6	0
Tb427_02_1931_18S_ribosomal_RNA_Antisense_Middle_6	Tb427_02_1931_18S_ribosomal_RNA_Antisense_Middle_6	Tb427.05.1120	Tb427.05.1120	50	18189	TTGAGT	TTGAGT	626	12.2	6	6	6	0
Tb427_02_1931_18S_ribosomal_RNA_Antisense_Middle_6	Tb427_02_1931_18S_ribosomal_RNA_Antisense_Middle_6	Tb427.05.1120	Tb427.05.1120	50	18189	CCCGTG	CCCGTG	626	12.2	6	6	6	0
Tb427_02_1931_18S_ribosomal_RNA_Antisense_Middle_6	Tb427_02_1931_18S_ribosomal_RNA_Antisense_Middle_6	Tb427.05.1120	Tb427.05.1120	50	18189	CACCCT	CACCCT	626	12.2	6	6	6	0
Tb427_02_1931_18S_ribosomal_RNA_Antisense_Middle_6	Tb427_02_1931_18S_ribosomal_RNA_Antisense_Middle_6	Tb427.05.1120	Tb427.05.1120	50	18189	TCCCCG	TCCCCG	626	12.2	6	6	6	0
Tb427_02_1931_18S_ribosomal_RNA_Antisense_Middle_6	Tb427_02_1931_18S_ribosomal_RNA_Antisense_Middle_6	Tb427.05.1120	Tb427.05.1120	50	18189	TGTTGA	TGTTGA	626	12.2	6	6	6	0
Tb427_02_1931_18S_ribosomal_RNA_Antisense_Middle_6	Tb427_02_1931_18S_ribosomal_RNA_Antisense_Middle_6	Tb427.05.1120	Tb427.05.1120	50	18189	GAGTCA	GAGTCA	626	12.2	6	6	6	0
Tb427_02_1931_18S_ribosomal_RNA_Antisense_Middle_6	Tb427_02_1931_18S_ribosomal_RNA_Antisense_Middle_6	Tb427.05.1120	Tb427.05.1120	50	18189	TTGAGT	TTGAGT	626	12.2	6	6	6	0
Tb427_02_1931_18S_ribosomal_RNA_Antisense_Middle_6	Tb427_02_1931_18S_ribosomal_RNA_Antisense_Middle_6	Tb427.05.1120	Tb427.05.1120	50	18189	CCCGTG	CCCGTG	626	12.2	6	6	6	0
Tb427_02_1931_18S_ribosomal_RNA_Antisense_Middle_6	Tb427_02_1931_18S_ribosomal_RNA_Antisense_Middle_6	Tb427.05.1120	Tb427.05.1120	50	18189	CACCCT	CACCCT	626	12.2	6	6	6	0
Tb427_02_1931_18S_ribosomal_RNA_Antisense_Middle_6	Tb427_02_1931_18S_ribosomal_RNA_Antisense_Middle_6	Tb427.05.1120	Tb427.05.1120	50	18189	TCCCCG	TCCCCG	626	12.2	6	6	6	0
Tb427_02_1931_18S_ribosomal_RNA_Antisense_Middle_6	Tb427_02_1931_18S_ribosomal_RNA_Antisense_Middle_6	Tb427.05.1120	Tb427.05.1120	50	18189	TGTTGA	TGTTGA	626	12.2	6	6	6	0
Tb427_02_1931_18S_ribosomal_RNA_Antisense_Middle_6	Tb427_02_1931_18S_ribosomal_RNA_Antisense_Middle_6	Tb427.05.1120	Tb427.05.1120	50	18189	GAGTCA	GAGTCA	626	12.2	6	6	6	0
Tb427_02_1931_18S_ribosomal_RNA_Antisense_Middle_6	Tb427_02_1931_18S_ribosomal_RNA_Antisense_Middle_6	Tb427.05.1120	Tb427.05.1120	50	18189	TTGAGT	TTGAGT	626	12.2	6	6	6	0
Tb427_02_1931_18S_ribosomal_RNA_Antisense_Middle_6	Tb427_02_1931_18S_ribosomal_RNA_Antisense_Middle_6	Tb427.05.1120	Tb427.05.1120	50	18189	CCCGTG	CCCGTG	626	12.2	6	6	6	0
Tb427_02_1931_18S_ribosomal_RNA_Antisense_Middle_6	Tb427_02_1931_18S_ribosomal_RNA_Antisense_Middle_6	Tb427.05.1120	Tb427.05.1120	50	18189	CACCCT	CACCCT	626	12.2	6	6	6	0
Tb427_02_1931_18S_ribosomal_RNA_Antisense_Middle_6	Tb427_02_1931_18S_ribosomal_RNA_Antisense_Middle_6	Tb427.05.1120	Tb427.05.1120	50	18189	TCCCCG	TCCCCG	626	12.2	6	6	6	0
Tb427_02_1931_18S_ribosomal_RNA_Antisense_Middle_6	Tb427_02_1931_18S_ribosomal_RNA_Antisense_Middle_6	Tb427.05.1120	Tb427.05.1120	50	18189	TGTTGA	TGTTGA	626	12.2	6	6	6	0
Tb427_02_1931_18S_ribosomal_RNA_Antisense_Middle_6	Tb427_02_1931_18S_ribosomal_RNA_Antisense_Middle_6	Tb427.05.1120	Tb427.05.1120	50	18189	GAGTCA	GAGTCA	626	12.2	6	6	6	0
Tb427_02_1931_18S_ribosomal_RNA_Antisense_Middle_6	Tb427_02_1931_18S_ribosomal_RNA_Antisense_Middle_6	Tb427.05.1120	Tb427.05.1120	50	18189	TTGAGT	TTGAGT	626	12.2	6	6	6	0
Tb427_02_1931_18S_ribosomal_RNA_Antisense_Middle_6	Tb427_02_1931_18S_ribosomal_RNA_Antisense_Middle_6	Tb427.05.1120	Tb427.05.1120	50	18189	CCCGTG	CCCGTG	626	12.2	6	6	6	0
Tb427_02_1931_18S_ribosomal_RNA_Antisense_Middle_6	Tb427_02_1931_18S_ribosomal_RNA_Antisense_Middle_6	Tb427.05.1120	Tb427.05.1120	50	18189	CACCCT	CACCCT	626	12.2	6	6	6	0
Tb427_02_1931_18S_ribosomal_RNA_Antisense_Middle_6	Tb427_02_1931_18S_ribosomal_RNA_Antisense_Middle_6	Tb427.05.1120	Tb427.05.1120	50	18189	TCCCCG	TCCCCG	626	12.2	6	6	6	0
Tb427_02_1931_18S_ribosomal_RNA_Antisense_Middle_6	Tb427_02_1931_18S_ribosomal_RNA_Antisense_Middle_6	Tb427.05.1120	Tb427.05.1120	50	18189	TGTTGA	TGTTGA	626	12.2	6	6	6	0
Tb427_02_1931_18S_ribosomal_RNA_Antisense_Middle_6	Tb427_02_1931_18S_ribosomal_RNA_Antisense_Middle_6	Tb427.05.1120	Tb427.05.1120	50	18189	GAGTCA	GAGTCA	626	12.2	6	6	6	0
Tb427_02_1931_18S_ribosomal_RNA_Antisense_Middle_6	Tb427_02_1931_18S_ribosomal_RNA_Antisense_Middle_6	Tb427.05.1120	Tb427.05.1120	50	18189	TTGAGT	TTGAGT	626	12.2	6	6	6	0
Tb427_02_1931_18S_ribosomal_RNA_Antisense_Middle_6	Tb427_02_1931_18S_ribosomal_RNA_Antisense_Middle_6	Tb427.05.1120	Tb427.05.1120	50	18189	CCCGTG	CCCGTG	626	12.2	6	6	6	0
Tb427_02_1931_18S_ribosomal_RNA_Antisense_Middle_6	Tb427_02_1931_18S_ribosomal_RNA_Antisense_Middle_6	Tb427.05.1120	Tb427.05.1120	50	18189	CACCCT	CACCCT	626	12.2	6	6	6	0
Tb427_02_1931_18S_ribosomal_RNA_Antisense_Middle_6	Tb427_02_1931_18S_ribosomal_RNA_Antisense_Middle_6	Tb427.05.1120	Tb427.05.1120	50	18189	TCCCCG	TCCCCG	626	12.2	6	6	6	0
Tb427_02_1931_18S_ribosomal_RNA_Antisense_Middle_6	Tb427_02_1931_18S_ribosomal_RNA_Antisense_Middle_6	Tb427.05.1120	Tb427.05.1120	50	18189	TGTTGA	TGTTGA	626	12.2	6	6	6	0
Tb427_02_1931_18S_ribosomal_RNA_Antisense_Middle_6	Tb427_02_1931_18S_ribosomal_RNA_Antisense_Middle_6	Tb427.05.1120	Tb427.05.1120	50	18189	GAGTCA	GAGTCA	626	12.2	6	6	6	0
Tb427_02_1931_18S_ribosomal_RNA_Antisense_Middle_6	Tb427_02_1931_18S_ribosomal_RNA_Antisense_Middle_6	Tb427.05.1120	Tb427.05.1120	50	18189	TTGAGT	TTGAGT	626	12.2	6	6	6	0
Tb427_02_1931_18S_ribosomal_RNA_Antisense_Middle_6	Tb427_02_1931_18S_ribosomal_RNA_Antisense_Middle_6	Tb427.05.1120	Tb427.05.1120	50	18189	CCCGTG	CCCGTG	626	12.2	6	6	6	0
Tb427_02_1931_18S_ribosomal_RNA_Antisense_Middle_6	Tb427_02_1931_18S_ribosomal_RNA_Antisense_Middle_6	Tb427.05.1120	Tb427.05.1120	50	18189	CACCCT	CACCCT	626	12.2	6	6	6	0
Tb427_02_1931_18S_ribosomal_RNA_Antisense_Middle_6	Tb427_02_1931_18S_ribosomal_RNA_Antisense_Middle_6	Tb427.05.1120	Tb427.05.1120	50	18189	TCCCCG	TCCCCG	626	12.2	6	6	6	0
Tb427_02_1931_18S_ribosomal_RNA_Antisense_Middle_6	Tb427_02_1931_18S_ribosomal_RNA_Antisense_Middle_6	Tb427.05.1120	Tb427.05.1120	50	18189	TGTTGA	TGTTGA	626	12.2	6	6	6	0
Tb427_02_1931_18S_ribosomal_RNA_Antisense_Middle_6	Tb427_02_1931_18S_ribosomal_RNA_Antisense_Middle_6	Tb427.05.1120	Tb427.05.1120	50	18189	GAGTCA	GAGTCA	626	12.2	6	6	6	0
Tb427_02_1931_18S_ribosomal_RNA_Antisense_Middle_6	Tb427_02_1931_18S_ribosomal_RNA_Antisense_Middle_6	Tb427.05.1120	Tb427.05.1120	50	18189	TTGAGT	TTGAGT	626	12.2	6	6	6	0
Tb427_02_1931_18S_ribosomal_RNA_Antisense_Middle_6	Tb427_02_1931_18S_ribosomal_RNA_Antisense_Middle_6	Tb427.05.1120	Tb427.05.1120	50	18189	CCCGTG	CCCGTG	626	12.2	6	6	6	0
Tb427_02_1931_18S_ribosomal_RNA_Antisense_Middle_6	Tb427_02_1931_18S_ribosomal_RNA_Antisense_Middle_6	Tb427.05.1120	Tb427.05.1120	50	18189	CACCCT	CACCCT	626	12.2	6	6	6	0
Tb427_02_1931_18S_ribosomal_RNA_Antisense_Middle_6	Tb427_02_1931_18S_ribosomal_RNA_Antisense_Middle_6	Tb427.05.1120	Tb427.05.1120	50	18189	TCCCCG	TCCCCG	626	12.2	6	6	6	0
Tb427_02_1931_18S_ribosomal_RNA_Antisense_Middle_6	Tb427_02_1931_18S_ribosomal_RNA_Antisense_Middle_6	Tb427.05.1120	Tb427.05.1120	50	18189	TGTTGA	TGTTGA	626	12.2	6	6	6	0
Tb427_02_1931_18S_ribosomal_RNA_Antisense_Middle_6	Tb427_02_1931_18S_ribosomal_RNA_Antisense_Middle_6	Tb427.05.1120	Tb427.05.1120	50	18189	GAGTCA	GAGTCA	626	12.2	6	6	6	0
Tb427_02_1931_18S_ribosomal_RNA_Antisense_Middle_6	Tb427_02_1931_18S_ribosomal_RNA_Antisense_Middle_6	Tb427.05.1120	Tb427.05.1120	50	18189	TTGAGT	TTGAGT	626	12.2	6	6	6	0
Tb427_02_1931_18S_ribosomal_RNA_Antisense_Middle_6	Tb427_02_1931_18S_ribosomal_RNA_Antisense_Middle_6	Tb427.05.1120	Tb427.05.1120	50	18189	CCCGTG	CCCGTG	626	12.2	6	6	6	0
Tb427_02_1931_18S_ribosomal_RNA_Antisense_Middle_6	Tb427_02_1931_18S_ribosomal_RNA_Antisense_Middle_6	Tb427.05.1120	Tb427.05.1120	50	18189	CACCCT	CACCCT	626	12.2	6	6	6	0
Tb427_02_1931_18S_ribosomal_RNA_Antisense_Middle_6	Tb427_02_1931_18S_ribosomal_RNA_Antisense_Middle_6	Tb427.05.1120	Tb427.05.1120	50	18189	TCCCCG	TCCCCG	626	12.2	6	6	6	0
Tb427_02_1931_18S_ribosomal_RNA_Antisense_Middle_6	Tb427_02_1931_18S_ribosomal_RNA_Antisense_Middle_6	Tb427.05.1120	Tb427.05.1120	50	18189	TGTTGA	TGTTGA	626	12.2	6	6	6	0
Tb427_02_1931_18S_ribosomal_RNA_Antisense_Middle_6	Tb427_02_1931_18S_ribosomal_RNA_Antisense_Middle_6	Tb427.05.1120	Tb427.05.1120	50	18189	GAGTCA	GAGTCA	626	12.2	6	6	6	0
Tb427_02_1931_18S_ribosomal_RNA_Antisense_Middle_6	Tb427_02_1931_18S_ribosomal_RNA_Antisense_Middle_6	Tb427.05.1120	Tb427.05.1120	50	18189	TGTTGA	TGTTGA	626	12.2	6	6	6	0
Tb427_02_1931_18S_ribosomal_RNA_Antisense_Middle_6	Tb427_02_1931_18S_ribosomal_RNA_Antisense_Middle_6	Tb427.05.1120	Tb427.05.1120	50	18189	CGTGTT	CGTGTT	626	12.2	6	6	6	0
Tb427_02_1931_18S_ribosomal_RNA_Antisense_Middle_6	Tb427_02_1931_18S_ribosomal_RNA_Antisense_Middle_6	Tb427.05.1120	Tb427.05.1120	50	18189	TGTTGA	TGTTGA	626	12.2	6	6	6	0
Tb427_02_1931_18S_ribosomal_RNA_Antisense_Middle_6	Tb427_02_1931_18S_ribosomal_RNA_Antisense_Middle_6	Tb427.05.1120	Tb427.05.1120	50	18189	TGTTGA	TGTTGA	626	12.2	6	6	6	0
Tb427_02_1931_18S_ribosomal_RNA_Antisense_Middle_6	Tb427_02_1931_18S_ribosomal_RNA_Antisense_Middle_6	Tb427.05.1120	Tb427.05.1120	50	18189	GTTCCC	GTTCCC	626	12.2	6	6	6	0
Tb427_02_1931_18S_ribosomal_RNA_Antisense_Middle_6	Tb427_02_1931_18S_ribosomal_RNA_Antisense_Middle_6	Tb427.05.1120	Tb427.05.1120	50	18189	AGTCAA	AGTCAA	626	12.2	6	6	6	0
Tb427_02_1931_18S_ribosomal_RNA_Antisense_Middle_6	Tb427_02_1931_18S_ribosomal_RNA_Antisense_Middle_6	Tb427.05.1120	Tb427.05.1120	50	18189	TCTGGT	TCTGGT	626	12.2	6	6	6	0
Tb427_02_1931_18S_ribosomal_RNA_Antisense_Middle_6	Tb427_02_1931_18S_ribosomal_RNA_Antisense_Middle_6	Tb427.05.1120	Tb427.05.1120	50	18189	TTGAGT	TTGAGT	626	12.2	6	6	6	0
Tb427_02_1931_18S_ribosomal_RNA_Antisense_Middle_6	Tb427_02_1931_18S_ribosomal_RNA_Antisense_Middle_6	Tb427.05.1120	Tb427.05.1120	50	18189	AGTTCC	AGTTCC	626	12.2	6	6	6	0
Tb427_02_1931_18S_ribosomal_RNA_Antisense_Middle_6	Tb427_02_1931_18S_ribosomal_RNA_Antisense_Middle_6	Tb427.05.1120	Tb427.05.1120	50	18189	GTTGAG	GTTGAG	626	12.2	6	6	6	0
Tb427_02_1931_18S_ribosomal_RNA_Antisense_Middle_6	Tb427_02_1931_18S_ribosomal_RNA_Antisense_Middle_6	Tb427.05.1120	Tb427.05.1120	50	18189	AAAGTT	AAAGTT	626	12.2	6	6	6	0
Tb427_02_1931_18S_ribosomal_RNA_Antisense_Middle_6	Tb427_02_1931_18S_ribosomal_RNA_Antisense_Middle_6	Tb427.05.1120	Tb427.05.1120	50	18189	GTCAAA	GTCAAA	626	12.2	6	6	6	0
Tb427_02_1931_18S_ribosomal_RNA_Antisense_Middle_6	Tb427_02_1931_18S_ribosomal_RNA_Antisense_Middle_6	Tb427.05.1120	Tb427.05.1120	50	18189	GTGTTG	GTGTTG	626	12.2	6	6	6	0
Tb427_02_1931_18S_ribosomal_RNA_Antisense_Middle_6	Tb427_02_1931_18S_ribosomal_RNA_Antisense_Middle_6	Tb427.05.1120	Tb427.05.1120	50	18189	TTCCCC	TTCCCC	626	12.2	6	6	6	0
Tb427_02_1931_18S_ribosomal_RNA_Antisense_Middle_6	Tb427_02_1931_18S_ribosomal_RNA_Antisense_Middle_6	Tb427.05.1120	Tb427.05.1120	50	18189	TAAACC	TAAACC	626	12.2	6	6	6	0
Tb427_02_1931_18S_ribosomal_RNA_Antisense_Middle_6	Tb427_02_1931_18S_ribosomal_RNA_Antisense_Middle_6	Tb427.05.1120	Tb427.05.1120	50	18189	TCTGGT	TCTGGT	626	12.2	6	6	6	0
Tb427_02_1931_18S_ribosomal_RNA_Antisense_Middle_6	Tb427_02_1931_18S_ribosomal_RNA_Antisense_Middle_6	Tb427.05.1120	Tb427.05.1120	50	18189	CCGTGT	CCGTGT	626	12.2	6	6	6	0
Tb427_02_1931_18S_ribosomal_RNA_Antisense_Middle_6	Tb427_02_1931_18S_ribosomal_RNA_Antisense_Middle_6	Tb427.05.1120	Tb427.05.1120	50	18189	GTTGAG	GTTGAG	626	12.2	6	6	6	0
Tb427_02_1931_18S_ribosomal_RNA_Antisense_Middle_6	Tb427_02_1931_18S_ribosomal_RNA_Antisense_Middle_6	Tb427.05.1120	Tb427.05.1120	50	18189	TGTTGA	TGTTGA	626	12.2	6	6	6	0
Tb427_02_1931_18S_ribosomal_RNA_Antisense_Middle_6	Tb427_02_1931_18S_ribosomal_RNA_Antisense_Middle_6	Tb427.05.1120	Tb427.05.1120	50	18189	TGTTGA	TGTTGA	626	12.2	6	6	6	0
Tb427_02_1931_18S_ribosomal_RNA_Antisense_Middle_6	Tb427_02_1931_18S_ribosomal_RNA_Antisense_Middle_6	Tb427.05.1120	Tb427.05.1120	50	18189	GTAAAG	GTAAAG	626	12.2	6	6	6	0
Tb427_02_1931_18S_ribosomal_RNA_Antisense_Middle_6	Tb427_02_1931_18S_ribosomal_RNA_Antisense_Middle_6	Tb427.05.1120	Tb427.05.1120	50	18189	CCCGTG	CCCGTG	626	12.2	6	6	6	0
Tb427_02_1931_18S_ribosomal_RNA_Antisense_Middle_6	Tb427_02_1931_18S_ribosomal_RNA_Antisense_Middle_6	Tb427.05.1120	Tb427.05.1120	50	18189	AAACCG	AAACCG	626	12.2	6	6	6	0
Tb427_02_1931_18S_ribosomal_RNA_Antisense_Middle_6	Tb427_02_1931_18S_ribosomal_RNA_Antisense_Middle_6	Tb427.05.1120	Tb427.05.1120	50	18189	AAGTTC	AAGTTC	626	12.2	6	6	6	0
Tb427_02_1931_18S_ribosomal_RNA_Antisense_Middle_6	Tb427_02_1931_18S_ribosomal_RNA_Antisense_Middle_6	Tb427.05.1120	Tb427.05.1120	50	18189	GTTCCC	GTTCCC	626	12.2	6	6	6	0
Tb427_02_1931_18S_ribosomal_RNA_Antisense_Middle_6	Tb427_02_1931_18S_ribosomal_RNA_Antisense_Middle_6	Tb427.05.1120	Tb427.05.1120	50	18189	AGTTCC	AGTTCC	626	12.2	6	6	6	0
Tb427_02_1931_18S_ribosomal_RNA_Antisense_Middle_6	Tb427_02_1931_18S_ribosomal_RNA_Antisense_Middle_6	Tb427.05.1120	Tb427.05.1120	50	18189	AAGTTC	AAGTTC	626	12.2	6	6	6	0
Tb427_02_1931_18S_ribosomal_RNA_Antisense_Middle_6	Tb427_02_1931_18S_ribosomal_RNA_Antisense_Middle_6	Tb427.05.1120	Tb427.05.1120	50	18189	AGTCAA	AGTCAA	626	12.2	6	6	6	0
[truncated: 14,178 more rows]

## Sheet: Unaffected
qseqid	qacc	sseqid	sacc	qlen	slen	qseq	sseq	evalue	bitscore	score	length	nident	gaps		BLAST command
Tb427_02_1931_18S_ribosomal_RNA_Antisense_End_2	Tb427_02_1931_18S_ribosomal_RNA_Antisense_End_2	Tb427.08.1360	Tb427.08.1360	50	12675	CATTCCTCGTTGCGCG	CATTCCTCGTTGCGCG	0.22	30.7	16	16	16	0		blastn -db 2018-06-21_residualgenes_blast_0wash_3wash_mRNA_bwa_greater2fold_pAdj0.1_genes.fasta -query rRNA_Antisense_oligos50bp.fasta -out 2018-06-21_BLASTdb_BWA_residualgenes_0wash_3wash_mRNA_bwa_greater2fold_pAdj0.1_genes_rRNA_Antisense_oligos50bp -word_size 6 -evalue 1000 -dust no -outfmt "6 qseqid qacc sseqid sacc qlen slen qseq sseq evalue bitscore score length nident gaps"
Tb427_02_1953_28S_ribosomal_RNA_LSU-alpha_Antisense_50bpEnd3	Tb427_02_1953_28S_ribosomal_RNA_LSU-alpha_Antisense_50bpEnd3	Tb427.07.4380	Tb427.07.4380	50	1896	GCCGACCA-CCTTCACTTTC	GCCGACCAGCCTTCACTTTC	0.22	30.7	16	20	19	1
Tb427_02_1953_28S_ribosomal_RNA_LSU-alpha_Antisense_50bpMiddle2	Tb427_02_1953_28S_ribosomal_RNA_LSU-alpha_Antisense_50bpMiddle2	Tb427tmp.02.3290	Tb427tmp.02.3290	50	2250	TCGACGTGAACCAGCTACTAGGTGGTT	TCGACGTGAA-CAGC-ACT-GGTGGTT	0.22	30.7	16	27	24	3
Tb427_02_1931_18S_ribosomal_RNA_Antisense_Start_1	Tb427_02_1931_18S_ribosomal_RNA_Antisense_Start_1	Tb427.BES29.2	Tb427.BES29.2	50	1206	AGTTATCCAGTAATGCGGA	AGTTAT-CAGTAATGCGGA	0.81	28.8	15	19	18	1
Tb427_02_1931_18S_ribosomal_RNA_Antisense_Start_1	Tb427_02_1931_18S_ribosomal_RNA_Antisense_Start_1	N19B2.165	N19B2.165	50	1206	AGTTATCCAGTAATGCGGA	AGTTAT-CAGTAATGCGGA	0.81	28.8	15	19	18	1
Tb427_02_1931_18S_ribosomal_RNA_Antisense_Start_1	Tb427_02_1931_18S_ribosomal_RNA_Antisense_Start_1	Tb427.BES129.2	Tb427.BES129.2	50	1023	AGTTATCCAGTAATGCGGA	AGTTAT-CAGTAATGCGGA	0.81	28.8	15	19	18	1
Tb427_02_1931_18S_ribosomal_RNA_Antisense_Start_1	Tb427_02_1931_18S_ribosomal_RNA_Antisense_Start_1	Tb427tmp.211.4190	Tb427tmp.211.4190	50	936	AGCTTGGCGTTTCGC	AGCTTGGCGTTTCGC	0.81	28.8	15	15	15	0
Tb427_02_1931_18S_ribosomal_RNA_Antisense_Start_1	Tb427_02_1931_18S_ribosomal_RNA_Antisense_Start_1	Tb427.BES129.4	Tb427.BES129.4	50	1206	AGTTATCCAGTAATGCGGA	AGTTAT-CAGTAATGCGGA	0.81	28.8	15	19	18	1
Tb427_02_1931_18S_ribosomal_RNA_Antisense_Start_1	Tb427_02_1931_18S_ribosomal_RNA_Antisense_Start_1	Tb427.BES40.2	Tb427.BES40.2	50	1023	AGTTATCCAGTAATGCGGA	AGTTAT-CAGTAATGCGGA	0.81	28.8	15	19	18	1
Tb427_02_1931_18S_ribosomal_RNA_Antisense_Start_1	Tb427_02_1931_18S_ribosomal_RNA_Antisense_Start_1	Tb427.BES129.3	Tb427.BES129.3	50	1023	AGTTATCCAGTAATGCGGA	AGTTAT-CAGTAATGCGGA	0.81	28.8	15	19	18	1
Tb427_02_1931_18S_ribosomal_RNA_Antisense_Start_1	Tb427_02_1931_18S_ribosomal_RNA_Antisense_Start_1	H25N7.15	H25N7.15	50	1203	AGTTATCCAGTAATGCGGA	AGTTAT-CAGTAATGCGGA	0.81	28.8	15	19	18	1
Tb427_02_1931_18S_ribosomal_RNA_Antisense_Start_1	Tb427_02_1931_18S_ribosomal_RNA_Antisense_Start_1	N19B2.160	N19B2.160	50	1023	AGTTATCCAGTAATGCGGA	AGTTAT-CAGTAATGCGGA	0.81	28.8	15	19	18	1
Tb427_02_1931_18S_ribosomal_RNA_Antisense_Start_1	Tb427_02_1931_18S_ribosomal_RNA_Antisense_Start_1	Tb427.BES40.3	Tb427.BES40.3	50	1206	AGTTATCCAGTAATGCGGA	AGTTAT-CAGTAATGCGGA	0.81	28.8	15	19	18	1
Tb427_02_1931_18S_ribosomal_RNA_Antisense_Start_1	Tb427_02_1931_18S_ribosomal_RNA_Antisense_Start_1	H25N7.14	H25N7.14	50	1020	AGTTATCCAGTAATGCGGA	AGTTAT-CAGTAATGCGGA	0.81	28.8	15	19	18	1
Tb427_02_1931_18S_ribosomal_RNA_Antisense_Start_1	Tb427_02_1931_18S_ribosomal_RNA_Antisense_Start_1	N19B2.155	N19B2.155	50	1023	AGTTATCCAGTAATGCGGA	AGTTAT-CAGTAATGCGGA	0.81	28.8	15	19	18	1
Tb427_02_1953_28S_ribosomal_RNA_LSU-alpha_Antisense_50bpEnd3	Tb427_02_1953_28S_ribosomal_RNA_LSU-alpha_Antisense_50bpEnd3	Tb427.06.240	Tb427.06.240	50	309	GTGCGCCGACCACCTTCA	GTGCGCCGACGACCTTCA	0.81	28.8	15	18	17	0
Tb427_02_1953_28S_ribosomal_RNA_LSU-alpha_Antisense_50bpEnd3	Tb427_02_1953_28S_ribosomal_RNA_LSU-alpha_Antisense_50bpEnd3	Tb427tmp.01.6040	Tb427tmp.01.6040	50	2469	GCCGACCACCTTCACTTT	GCCGAACACCTTCACTTT	0.81	28.8	15	18	17	0
Tb427_02_1953_28S_ribosomal_RNA_LSU-alpha_Antisense_50bpEnd3	Tb427_02_1953_28S_ribosomal_RNA_LSU-alpha_Antisense_50bpEnd3	Tb427.06.2430	Tb427.06.2430	50	1341	ACCACCTTCACTTTC	ACCACCTTCACTTTC	0.81	28.8	15	15	15	0
Tb427_02_1953_28S_ribosomal_RNA_LSU-alpha_Antisense_50bpMiddle2	Tb427_02_1953_28S_ribosomal_RNA_LSU-alpha_Antisense_50bpMiddle2	Tb427.10.3890	Tb427.10.3890	50	2520	AGGGAAACTTCGACGTGA	AGGGCAACTTCGACGTGA	0.81	28.8	15	18	17	0
Tb427_02_1953_28S_ribosomal_RNA_LSU-alpha_Antisense_50bpStart1	Tb427_02_1953_28S_ribosomal_RNA_LSU-alpha_Antisense_50bpStart1	Tb427tmp.211.2900	Tb427tmp.211.2900	50	1512	GCTGACACCTTCTTTGGCT	GCTG-CACCTTCTTTGGCT	0.81	28.8	15	19	18	1
Tb427_02_1953_28S_ribosomal_RNA_LSU-alpha_Antisense_50bpStart1	Tb427_02_1953_28S_ribosomal_RNA_LSU-alpha_Antisense_50bpStart1	Tb427.05.920	Tb427.05.920	50	1512	TGGGCTGACACCTTCTTTG	TGGGCTGA-ACCTTCTTTG	0.81	28.8	15	19	18	1
Tb427_02_1953_28S_ribosomal_RNA_LSU-alpha_Antisense_50bpStart1	Tb427_02_1953_28S_ribosomal_RNA_LSU-alpha_Antisense_50bpStart1	Tb427.04.1960	Tb427.04.1960	50	1053	AATGGGCTGACACCTTCT	AATCGGCTGACACCTTCT	0.81	28.8	15	18	17	0
Tb427_02_1975_28S_ribosomal_RNA_LSU_beta_Antisense_End4	Tb427_02_1975_28S_ribosomal_RNA_LSU_beta_Antisense_End4	Tb427.10.15530	Tb427.10.15530	50	1809	TTCTGTTCCCACTGA	TTCTGTTCCCACTGA	0.81	28.8	15	15	15	0
Tb427_03_3448_rRNA_5.8S_M3_Antisense_3	Tb427_03_3448_rRNA_5.8S_M3_Antisense_3	Tb427tmp.01.8760	Tb427tmp.01.8760	50	1968	TTGCTGC-GTTCTTCAACG	TTGCTGCAGTTCTTCAACG	0.81	28.8	15	19	18	1
Tb427_07_6881_18S_ribosomal_RNA_Antisense2	Tb427_07_6881_18S_ribosomal_RNA_Antisense2	Tb427.08.3220	Tb427.08.3220	50	2394	TTGTTTCAAGGACTT	TTGTTTCAAGGACTT	0.81	28.8	15	15	15	0
Tb427_07_6881_18S_ribosomal_RNA_Antisense2	Tb427_07_6881_18S_ribosomal_RNA_Antisense2	Tb427.06.1110	Tb427.06.1110	50	3309	ATGCTTGTTTCAAGG	ATGCTTGTTTCAAGG	0.81	28.8	15	15	15	0
Tb427_08_1381_5S_M5_RibosomalRNA_Antisense_1	Tb427_08_1381_5S_M5_RibosomalRNA_Antisense_1	Tb427tmp.01.6420	Tb427tmp.01.6420	50	2460	GCCGCTTAACTTCACAAA	GCCGCTTAACTTCGCAAA	0.81	28.8	15	18	17	0
Tb427_08_1381_5S_M5_RibosomalRNA_Antisense_1	Tb427_08_1381_5S_M5_RibosomalRNA_Antisense_1	Tb427.08.5770	Tb427.08.5770	50	2040	GCCTGT-G-GCCGCTTAACTTC	GCCTGTGGAGCCGCTTAACTTC	0.81	28.8	15	22	20	2
Tb427_08_1381_5S_M5_RibosomalRNA_Antisense_1	Tb427_08_1381_5S_M5_RibosomalRNA_Antisense_1	Tb427.01.2190	Tb427.01.2190	50	5244	ATCG-GACGGGATATGGTG	ATCGTGACGGGATATGGTG	0.81	28.8	15	19	18	1
Tb427_02_1931_18S_ribosomal_RNA_Antisense_End_2	Tb427_02_1931_18S_ribosomal_RNA_Antisense_End_2	Tb427tmp.211.2920	Tb427tmp.211.2920	50	1449	GACCAATAATTGCAATA	GACCAAAAATTGCAATA	2.9	27	14	17	16	0
Tb427_02_1931_18S_ribosomal_RNA_Antisense_End_2	Tb427_02_1931_18S_ribosomal_RNA_Antisense_End_2	Tb427.06.3150	Tb427.06.3150	50	13566	ACCAATAATTG-CA-ATACTC	ACCAATAATTGTCATATACTC	2.9	27	14	21	19	2
Tb427_02_1931_18S_ribosomal_RNA_Antisense_End_2	Tb427_02_1931_18S_ribosomal_RNA_Antisense_End_2	Tb427.10.1550	Tb427.10.1550	50	1449	TACGAGACATTCCT	TACGAGACATTCCT	2.9	27	14	14	14	0
Tb427_02_1931_18S_ribosomal_RNA_Antisense_End_2	Tb427_02_1931_18S_ribosomal_RNA_Antisense_End_2	Tb427tmp.01.0690	Tb427tmp.01.0690	50	3738	TTGCGCGACCAATAATTGCAATAC	TTGCGC-ACCAACAATTGCA-TAC	2.9	27	14	24	21	2
Tb427_02_1931_18S_ribosomal_RNA_Antisense_Middle_6	Tb427_02_1931_18S_ribosomal_RNA_Antisense_Middle_6	Tb427.08.2820	Tb427.08.2820	50	3879	TGTCCGGATCTGGTAAAGTTCC-CCG-TGT	TGTCCGGGTCTGGTTCAGTTCCGCCGGTGT	2.9	27	14	30	25	2
Tb427_02_1931_18S_ribosomal_RNA_Antisense_Middle_6	Tb427_02_1931_18S_ribosomal_RNA_Antisense_Middle_6	Tb427tmp.211.1900	Tb427tmp.211.1900	50	762	AAGTTCCCCGTGTTGAG	AAGTTCGCCGTGTTGAG	2.9	27	14	17	16	0
Tb427_02_1931_18S_ribosomal_RNA_Antisense_Middle_6	Tb427_02_1931_18S_ribosomal_RNA_Antisense_Middle_6	Tb427tmp.18.0014	Tb427tmp.18.0014	50	2367	CTG-GTAAAGTTCCCCGTGTT	CTGTGTAAAGTTCCCGGTGTT	2.9	27	14	21	19	1
Tb427_02_1931_18S_ribosomal_RNA_Antisense_Middle_6	Tb427_02_1931_18S_ribosomal_RNA_Antisense_Middle_6	Tb427.10.15520	Tb427.10.15520	50	2031	ATCTGGTAAAGTTCCCCGTGTTGAGT	ATCTTGTAAAGTTTCCTGTGTTCAGT	2.9	27	14	26	22	0
Tb427_02_1931_18S_ribosomal_RNA_Antisense_Middle_6	Tb427_02_1931_18S_ribosomal_RNA_Antisense_Middle_6	Tb427tmp.02.0760	Tb427tmp.02.0760	50	13977	CCTGTCCGGATCTGGTA	CCTGTCCGGATCGGGTA	2.9	27	14	17	16	0
Tb427_02_1931_18S_ribosomal_RNA_Antisense_Middle_6	Tb427_02_1931_18S_ribosomal_RNA_Antisense_Middle_6	Tb427tmp.01.0040	Tb427tmp.01.0040	50	1716	TGTTGAGTCAAATT	TGTTGAGTCAAATT	2.9	27	14	14	14	0
Tb427_02_1931_18S_ribosomal_RNA_Antisense_Middle_6	Tb427_02_1931_18S_ribosomal_RNA_Antisense_Middle_6	Tb427.04.2330	Tb427.04.2330	50	243	GTCAAATTAAACCG	GTCAAATTAAACCG	2.9	27	14	14	14	0
Tb427_02_1931_18S_ribosomal_RNA_Antisense_Start_1	Tb427_02_1931_18S_ribosomal_RNA_Antisense_Start_1	Tb427.08.2870	Tb427.08.2870	50	2619	AGCTTGGCGTTTCGCCAAGT	AGCTTGGCGCTTCTCCAAGT	2.9	27	14	20	18	0
Tb427_02_1931_18S_ribosomal_RNA_Antisense_Start_1	Tb427_02_1931_18S_ribosomal_RNA_Antisense_Start_1	Tb427.05.770	Tb427.05.770	50	2181	AGCTTGGCGTTTCG	AGCTTGGCGTTTCG	2.9	27	14	14	14	0
Tb427_02_1931_18S_ribosomal_RNA_Antisense_Start_1	Tb427_02_1931_18S_ribosomal_RNA_Antisense_Start_1	Tb427tmp.211.0580	Tb427tmp.211.0580	50	6975	CGCCAAGTTATCCAGTA	CGCCAAATTATCCAGTA	2.9	27	14	17	16	0
Tb427_02_1931_18S_ribosomal_RNA_Antisense_Start_1	Tb427_02_1931_18S_ribosomal_RNA_Antisense_Start_1	Tb427tmp.02.2500	Tb427tmp.02.2500	50	1254	ATTAGCTTGGCGTTTCGCCAA	ATTCGC-TGGCGTTTCGCCAA	2.9	27	14	21	19	1
Tb427_02_1931_18S_ribosomal_RNA_Antisense_Start_1	Tb427_02_1931_18S_ribosomal_RNA_Antisense_Start_1	Tb427.03.2110	Tb427.03.2110	50	1272	CAGTAATGCGGAGA	CAGTAATGCGGAGA	2.9	27	14	14	14	0
Tb427_02_1931_18S_ribosomal_RNA_Antisense_Start_1	Tb427_02_1931_18S_ribosomal_RNA_Antisense_Start_1	Tb427tmp.46.0014	Tb427tmp.46.0014	50	1665	TGGCGTTTCGCCAA	TGGCGTTTCGCCAA	2.9	27	14	14	14	0
Tb427_02_1953_28S_ribosomal_RNA_LSU-alpha_Antisense_50bpEnd3	Tb427_02_1953_28S_ribosomal_RNA_LSU-alpha_Antisense_50bpEnd3	Tb427.10.11940	Tb427.10.11940	50	1965	CTAACAAAACGGTG	CTAACAAAACGGTG	2.9	27	14	14	14	0
Tb427_02_1953_28S_ribosomal_RNA_LSU-alpha_Antisense_50bpEnd3	Tb427_02_1953_28S_ribosomal_RNA_LSU-alpha_Antisense_50bpEnd3	Tb427.05.2410	Tb427.05.2410	50	4020	ACCACCTTC-ACTTTCCTAACAAAACG-GTGTAACG	ACCACTTTCGTCTTTTCTAACAAAAAGTGTGTCACG	2.9	27	14	36	29	2
Tb427_02_1953_28S_ribosomal_RNA_LSU-alpha_Antisense_50bpEnd3	Tb427_02_1953_28S_ribosomal_RNA_LSU-alpha_Antisense_50bpEnd3	Tb427tmp.160.4770	Tb427tmp.160.4770	50	2079	ACCACCTTCACTTTCCTAACA	ACCA-CTTCACTTTC-TAACA	2.9	27	14	21	19	2
Tb427_02_1953_28S_ribosomal_RNA_LSU-alpha_Antisense_50bpEnd3	Tb427_02_1953_28S_ribosomal_RNA_LSU-alpha_Antisense_50bpEnd3	Tb427.10.2600	Tb427.10.2600	50	1818	AACAAAACGGTGTAACG	AACAAAACGCTGTAACG	2.9	27	14	17	16	0
Tb427_02_1953_28S_ribosomal_RNA_LSU-alpha_Antisense_50bpEnd3	Tb427_02_1953_28S_ribosomal_RNA_LSU-alpha_Antisense_50bpEnd3	Tb427tmp.160.5650	Tb427tmp.160.5650	50	2463	TAACAAAACGGTGTAAC	TAACAAAACGTTGTAAC	2.9	27	14	17	16	0
Tb427_02_1953_28S_ribosomal_RNA_LSU-alpha_Antisense_50bpEnd3	Tb427_02_1953_28S_ribosomal_RNA_LSU-alpha_Antisense_50bpEnd3	Tb427.05.490	Tb427.05.490	50	2778	CTA-ACAAAACGGTGTAA	CTACACAAAACGGTGTAA	2.9	27	14	18	17	1
Tb427_02_1953_28S_ribosomal_RNA_LSU-alpha_Antisense_50bpEnd3	Tb427_02_1953_28S_ribosomal_RNA_LSU-alpha_Antisense_50bpEnd3	Tb427.03.1730	Tb427.03.1730	50	696	ACCACCTTCACTTT	ACCACCTTCACTTT	2.9	27	14	14	14	0
Tb427_02_1953_28S_ribosomal_RNA_LSU-alpha_Antisense_50bpEnd3	Tb427_02_1953_28S_ribosomal_RNA_LSU-alpha_Antisense_50bpEnd3	Tb427.10.1490	Tb427.10.1490	50	3663	GCCGACCACCTTCACTTT	GCCGACCACCTTCA-TTT	2.9	27	14	18	17	1
Tb427_02_1953_28S_ribosomal_RNA_LSU-alpha_Antisense_50bpEnd3	Tb427_02_1953_28S_ribosomal_RNA_LSU-alpha_Antisense_50bpEnd3	Tb427tmp.47.0028	Tb427tmp.47.0028	50	1692	TTCCTAACAAAACG	TTCCTAACAAAACG	2.9	27	14	14	14	0
Tb427_02_1953_28S_ribosomal_RNA_LSU-alpha_Antisense_50bpEnd3	Tb427_02_1953_28S_ribosomal_RNA_LSU-alpha_Antisense_50bpEnd3	Tb427.02.2830	Tb427.02.2830	50	927	CAAAACGGTGTAAC	CAAAACGGTGTAAC	2.9	27	14	14	14	0
Tb427_02_1953_28S_ribosomal_RNA_LSU-alpha_Antisense_50bpEnd3	Tb427_02_1953_28S_ribosomal_RNA_LSU-alpha_Antisense_50bpEnd3	Tb427.08.1420	Tb427.08.1420	50	1560	CCGACCACCTTCAC	CCGACCACCTTCAC	2.9	27	14	14	14	0
Tb427_02_1953_28S_ribosomal_RNA_LSU-alpha_Antisense_50bpMiddle2	Tb427_02_1953_28S_ribosomal_RNA_LSU-alpha_Antisense_50bpMiddle2	Tb427.01.3250	Tb427.01.3250	50	5307	TTCGATGAGTCTTT	TTCGATGAGTCTTT	2.9	27	14	14	14	0
Tb427_02_1953_28S_ribosomal_RNA_LSU-alpha_Antisense_50bpStart1	Tb427_02_1953_28S_ribosomal_RNA_LSU-alpha_Antisense_50bpStart1	Tb427.08.7630	Tb427.08.7630	50	1404	ATGTAATGGGCTGACA-CCTTCTTTGG	ATGT-ATGCACTGACAGCCTTCTTTGG	2.9	27	14	27	23	2
Tb427_02_1953_28S_ribosomal_RNA_LSU-alpha_Antisense_50bpStart1	Tb427_02_1953_28S_ribosomal_RNA_LSU-alpha_Antisense_50bpStart1	Tb427.08.7640	Tb427.08.7640	50	1404	ATGTAATGGGCTGACA-CCTTCTTTGG	ATGT-ATGCACTGACAGCCTTCTTTGG	2.9	27	14	27	23	2
Tb427_02_1953_28S_ribosomal_RNA_LSU-alpha_Antisense_50bpStart1	Tb427_02_1953_28S_ribosomal_RNA_LSU-alpha_Antisense_50bpStart1	Tb427.02.2440	Tb427.02.2440	50	1542	CCTTCTTTGGCTCA	CCTTCTTTGGCTCA	2.9	27	14	14	14	0
Tb427_02_1953_28S_ribosomal_RNA_LSU-alpha_Antisense_50bpStart1	Tb427_02_1953_28S_ribosomal_RNA_LSU-alpha_Antisense_50bpStart1	Tb427tmp.211.0450	Tb427tmp.211.0450	50	465	GCTGACACCTTCTT	GCTGACACCTTCTT	2.9	27	14	14	14	0
Tb427_02_1953_28S_ribosomal_RNA_LSU-alpha_Antisense_50bpStart1	Tb427_02_1953_28S_ribosomal_RNA_LSU-alpha_Antisense_50bpStart1	Tb427tmp.02.1340	Tb427tmp.02.1340	50	4677	GCTGACACCTTCTTTGG	GCTGACGCCTTCTTTGG	2.9	27	14	17	16	0
Tb427_02_1953_28S_ribosomal_RNA_LSU-alpha_Antisense_50bpStart1	Tb427_02_1953_28S_ribosomal_RNA_LSU-alpha_Antisense_50bpStart1	Tb427.08.7620	Tb427.08.7620	50	1404	ATGTAATGGGCTGACA-CCTTCTTTGG	ATGT-ATGCACTGACAGCCTTCTTTGG	2.9	27	14	27	23	2
Tb427_02_1953_28S_ribosomal_RNA_LSU-alpha_Antisense_50bpStart1	Tb427_02_1953_28S_ribosomal_RNA_LSU-alpha_Antisense_50bpStart1	Tb427tmp.211.2910	Tb427tmp.211.2910	50	1512	GCTGACACCTTCTTTGGC	GCTG-CACCTTCTTTGGC	2.9	27	14	18	17	1
Tb427_02_1975_28S_ribosomal_RNA_LSU_beta_Antisense_End4	Tb427_02_1975_28S_ribosomal_RNA_LSU_beta_Antisense_End4	Tb427.04.3560	Tb427.04.3560	50	981	TGTTCCCACTGAGCTCG	TGTTCCCACGGAGCTCG	2.9	27	14	17	16	0
Tb427_02_1975_28S_ribosomal_RNA_LSU_beta_Antisense_End4	Tb427_02_1975_28S_ribosomal_RNA_LSU_beta_Antisense_End4	Tb427tmp.01.1640	Tb427tmp.01.1640	50	1356	GTTCCACGTGAGAT	GTTCCACGTGAGAT	2.9	27	14	14	14	0
Tb427_02_1975_28S_ribosomal_RNA_LSU_beta_Antisense_End4	Tb427_02_1975_28S_ribosomal_RNA_LSU_beta_Antisense_End4	Tb427.01.1040	Tb427.01.1040	50	510	CTGTTCCCACTG-AGCTCGCC	CTGTTCCCACTGCAGCTCTCC	2.9	27	14	21	19	1
Tb427_02_1975_28S_ribosomal_RNA_LSU_beta_Antisense_End4	Tb427_02_1975_28S_ribosomal_RNA_LSU_beta_Antisense_End4	Tb427.10.2880	Tb427.10.2880	50	8082	ACG-CTTGTGTTCCACGT-GAGATTTCT	ACGACTTGTGTTCCACGGCGAG-TTTCT	2.9	27	14	28	24	3
Tb427_02_1975_28S_ribosomal_RNA_LSU_beta_Antisense_End4	Tb427_02_1975_28S_ribosomal_RNA_LSU_beta_Antisense_End4	Tb427.01.1650	Tb427.01.1650	50	510	CTGTTCCCACTG-AGCTCGCC	CTGTTCCCACTGCAGCTCTCC	2.9	27	14	21	19	1
Tb427_02_1975_28S_ribosomal_RNA_LSU_beta_Antisense_Start3	Tb427_02_1975_28S_ribosomal_RNA_LSU_beta_Antisense_Start3	Tb427.10.15860	Tb427.10.15860	50	471	CAACACACCAGAAGGAG	CAACACACCAGAGGGAG	2.9	27	14	17	16	0
Tb427_02_1975_28S_ribosomal_RNA_LSU_beta_Antisense_Start3	Tb427_02_1975_28S_ribosomal_RNA_LSU_beta_Antisense_Start3	Tb427.05.4340	Tb427.05.4340	50	1851	CAACACACCAGAAGGAGGTTAGTA	CAACACACCA-AAGGA-ATTAGTA	2.9	27	14	24	21	2
Tb427_02_1975_28S_ribosomal_RNA_LSU_beta_Antisense_Start3	Tb427_02_1975_28S_ribosomal_RNA_LSU_beta_Antisense_Start3	Tb427.08.5810	Tb427.08.5810	50	915	CACACCAGAAGGAGGTT	CACACCAGAAGGGGGTT	2.9	27	14	17	16	0
Tb427_03_3448_rRNA_5.8S_M3_Antisense_3	Tb427_03_3448_rRNA_5.8S_M3_Antisense_3	Tb427tmp.50.0004	Tb427tmp.50.0004	50	2133	CACTTTGCTGCGTTCTTCAACGAA	CACTTTGC-G-GTGCTTCAACGAA	2.9	27	14	24	21	2
Tb427_03_3448_rRNA_5.8S_M3_Antisense_3	Tb427_03_3448_rRNA_5.8S_M3_Antisense_3	Tb427tmp.01.0540	Tb427tmp.01.0540	50	1635	CTTATCGCACTTTGCTGCGTTCTT	CTTATCGCACTATGCAG-GTTCTT	2.9	27	14	24	21	1
Tb427_03_3448_rRNA_5.8S_M3_Antisense_3	Tb427_03_3448_rRNA_5.8S_M3_Antisense_3	Tb427tmp.02.3880	Tb427tmp.02.3880	50	5124	GTTCTTCAACGAAA	GTTCTTCAACGAAA	2.9	27	14	14	14	0
Tb427_03_3448_rRNA_5.8S_M3_Antisense_3	Tb427_03_3448_rRNA_5.8S_M3_Antisense_3	Tb427tmp.211.3040	Tb427tmp.211.3040	50	2301	TTTGC-TG-CGTTCTTCAA-CGAAA	TTTGCGTGCCGTTCTTCAAGCGAAA	2.9	27	14	25	22	3
Tb427_03_3448_rRNA_5.8S_M3_Antisense_3	Tb427_03_3448_rRNA_5.8S_M3_Antisense_3	Tb427.10.2810	Tb427.10.2810	50	1017	TTGCTGCGTTCTTCAAC	TTGCGGCGTTCTTCAAC	2.9	27	14	17	16	0
Tb427_03_3448_rRNA_5.8S_M3_Antisense_3	Tb427_03_3448_rRNA_5.8S_M3_Antisense_3	Tb427.10.12140	Tb427.10.12140	50	2376	TCGCACTTTGCTGC	TCGCACTTTGCTGC	2.9	27	14	14	14	0
Tb427_03_3448_rRNA_5.8S_M3_Antisense_3	Tb427_03_3448_rRNA_5.8S_M3_Antisense_3	Tb427.03.3990	Tb427.03.3990	50	1317	GCACTTTGCTGCGT	GCACTTTGCTGCGT	2.9	27	14	14	14	0
Tb427_03_3448_rRNA_5.8S_M3_Antisense_3	Tb427_03_3448_rRNA_5.8S_M3_Antisense_3	Tb427.08.1590	Tb427.08.1590	50	12915	CTTTGCTGCGTTCTTCA	CTTTGCCGCGTTCTTCA	2.9	27	14	17	16	0
Tb427_03_3448_rRNA_5.8S_M3_Antisense_3	Tb427_03_3448_rRNA_5.8S_M3_Antisense_3	Tb427.05.670	Tb427.05.670	50	2889	TTTGCTGCGTTCTTCAACGAAAT	TTTGCTGCGCTCCGCAACGAAAT	2.9	27	14	23	20	0
Tb427_03_3448_rRNA_5.8S_M3_Antisense_3	Tb427_03_3448_rRNA_5.8S_M3_Antisense_3	Tb427.06.620	Tb427.06.620	50	8187	GCTG-CGTTCTTCAACGAAATAGG	GCTGACGTTCTTCAAC-AAAGAGG	2.9	27	14	24	21	2
Tb427_07_6881_18S_ribosomal_RNA_Antisense2	Tb427_07_6881_18S_ribosomal_RNA_Antisense2	Tb427tmp.01.0390	Tb427tmp.01.0390	50	12459	CAAGGACTTAGCCA	CAAGGACTTAGCCA	2.9	27	14	14	14	0
Tb427_07_6881_18S_ribosomal_RNA_Antisense2	Tb427_07_6881_18S_ribosomal_RNA_Antisense2	Tb427.08.2060	Tb427.08.2060	50	8850	CATGCCTCAGAATCACT	CATGCCTCAGAAACACT	2.9	27	14	17	16	0
Tb427_08_1381_5S_M5_RibosomalRNA_Antisense_1	Tb427_08_1381_5S_M5_RibosomalRNA_Antisense_1	Tb427.10.8800	Tb427.10.8800	50	1761	CCGCTTAA-CTTCA-CAAATCGGACGGGAT	CCGCGTAAGCTGCAGCAAATCAGACGGGAT	2.9	27	14	30	25	2
Tb427_08_1381_5S_M5_RibosomalRNA_Antisense_1	Tb427_08_1381_5S_M5_RibosomalRNA_Antisense_1	Tb427.08.3080	Tb427.08.3080	50	3912	GAGGCCTGTGGCCGCTTA	GAGGCC-GTGGCCGCTTA	2.9	27	14	18	17	1
Tb427_08_1381_5S_M5_RibosomalRNA_Antisense_1	Tb427_08_1381_5S_M5_RibosomalRNA_Antisense_1	Tb427.10.15370	Tb427.10.15370	50	1014	GAGGCCTGTGGCCGCTT	GACGCCTGTGGCCGCTT	2.9	27	14	17	16	0
Tb427_02_1931_18S_ribosomal_RNA_Antisense_End_2	Tb427_02_1931_18S_ribosomal_RNA_Antisense_End_2	H25N7.02	H25N7.02	50	11909	GCGACCAATAATTGCAATACTCGGTC	GCGACCAATAACGGCCATAC-CGGTC	10	25.1	13	26	22	1
Tb427_02_1931_18S_ribosomal_RNA_Antisense_End_2	Tb427_02_1931_18S_ribosomal_RNA_Antisense_End_2	H25N7.02	H25N7.02	50	11909	GCGACCAATAATTGCAATACTCGGTC	GCGACCAATAACGGCCATAC-CGGTC	10	25.1	13	26	22	1
Tb427_02_1931_18S_ribosomal_RNA_Antisense_End_2	Tb427_02_1931_18S_ribosomal_RNA_Antisense_End_2	Tb427.01.240	Tb427.01.240	50	5931	GCGACCAATAATTGCAATACTCGGTC	GCGACCAATAACGGCCATAC-CGGTC	10	25.1	13	26	22	1
Tb427_02_1931_18S_ribosomal_RNA_Antisense_End_2	Tb427_02_1931_18S_ribosomal_RNA_Antisense_End_2	Tb427.06.5170	Tb427.06.5170	50	5994	GCGACCAATAATTGCAATACTCGGTC	GCGACCAATAACGGCCATAC-CGGTC	10	25.1	13	26	22	1
Tb427_02_1931_18S_ribosomal_RNA_Antisense_End_2	Tb427_02_1931_18S_ribosomal_RNA_Antisense_End_2	Tb427.02.2460	Tb427.02.2460	50	597	TAATTGCAATACTCGG	TAATTGTAATACTCGG	10	25.1	13	16	15	0
Tb427_02_1931_18S_ribosomal_RNA_Antisense_End_2	Tb427_02_1931_18S_ribosomal_RNA_Antisense_End_2	Tb427tmp.02.1000	Tb427tmp.02.1000	50	2553	CAATAATTGCAAT	CAATAATTGCAAT	10	25.1	13	13	13	0
Tb427_02_1931_18S_ribosomal_RNA_Antisense_End_2	Tb427_02_1931_18S_ribosomal_RNA_Antisense_End_2	Tb427.08.6640	Tb427.08.6640	50	1812	GAGACATTCCTCG	GAGACATTCCTCG	10	25.1	13	13	13	0
Tb427_02_1931_18S_ribosomal_RNA_Antisense_End_2	Tb427_02_1931_18S_ribosomal_RNA_Antisense_End_2	Tb427.10.8800	Tb427.10.8800	50	1761	CAATAATTGCAATACTCGGTCC	CAACAATTGCAATACGCGCTCC	10	25.1	13	22	19	0
Tb427_02_1931_18S_ribosomal_RNA_Antisense_End_2	Tb427_02_1931_18S_ribosomal_RNA_Antisense_End_2	Tb427tmp.02.3000	Tb427tmp.02.3000	50	2313	CATTCCTCGTTGCGCG	CATTCCTCTTTGCGCG	10	25.1	13	16	15	0
Tb427_02_1931_18S_ribosomal_RNA_Antisense_End_2	Tb427_02_1931_18S_ribosomal_RNA_Antisense_End_2	Tb427.08.3110	Tb427.08.3110	50	1332	TTCCTCGTTGCGCGAC	TTCGTCGTTGCGCGAC	10	25.1	13	16	15	0
Tb427_02_1931_18S_ribosomal_RNA_Antisense_End_2	Tb427_02_1931_18S_ribosomal_RNA_Antisense_End_2	Tb427tmp.160.4590	Tb427tmp.160.4590	50	1071	ACGAGACATTCCTCGT	ACAAGACATTCCTCGT	10	25.1	13	16	15	0
Tb427_02_1931_18S_ribosomal_RNA_Antisense_End_2	Tb427_02_1931_18S_ribosomal_RNA_Antisense_End_2	Tb427tmp.01.6300	Tb427tmp.01.6300	50	8583	CGCGACCAAT-AATTGC	CGCGACCAATCAATTGC	10	25.1	13	17	16	1
Tb427_02_1931_18S_ribosomal_RNA_Antisense_End_2	Tb427_02_1931_18S_ribosomal_RNA_Antisense_End_2	Tb427.10.13650	Tb427.10.13650	50	384	TTCCTCGTTGCGCGAC	TTCCTCTTTGCGCGAC	10	25.1	13	16	15	0
Tb427_02_1931_18S_ribosomal_RNA_Antisense_End_2	Tb427_02_1931_18S_ribosomal_RNA_Antisense_End_2	Tb427tmp.02.0760	Tb427tmp.02.0760	50	13977	CAATACTCGGTCCCAA	CAATACACGGTCCCAA	10	25.1	13	16	15	0
Tb427_02_1931_18S_ribosomal_RNA_Antisense_End_2	Tb427_02_1931_18S_ribosomal_RNA_Antisense_End_2	Tb427.10.3570	Tb427.10.3570	50	2724	CAATACTCGGTCC	CAATACTCGGTCC	10	25.1	13	13	13	0
Tb427_02_1931_18S_ribosomal_RNA_Antisense_End_2	Tb427_02_1931_18S_ribosomal_RNA_Antisense_End_2	Tb427tmp.01.6860	Tb427tmp.01.6860	50	957	CCAATAATTGCAA	CCAATAATTGCAA	10	25.1	13	13	13	0
Tb427_02_1931_18S_ribosomal_RNA_Antisense_End_2	Tb427_02_1931_18S_ribosomal_RNA_Antisense_End_2	Tb427tmp.160.0410	Tb427tmp.160.0410	50	927	ACATTCCTCGTTG	ACATTCCTCGTTG	10	25.1	13	13	13	0
Tb427_02_1931_18S_ribosomal_RNA_Antisense_End_2	Tb427_02_1931_18S_ribosomal_RNA_Antisense_End_2	Tb427.01.450	Tb427.01.450	50	6660	GCGACCAATAATTGCAATACTCGGTC	GCGACCAATAACGGCCATAC-CGGTC	10	25.1	13	26	22	1
Tb427_02_1931_18S_ribosomal_RNA_Antisense_End_2	Tb427_02_1931_18S_ribosomal_RNA_Antisense_End_2	Tb427tmp.160.4560	Tb427tmp.160.4560	50	1215	ACGAGACATTCCTCGT	ACAAGACATTCCTCGT	10	25.1	13	16	15	0
Tb427_02_1931_18S_ribosomal_RNA_Antisense_End_2	Tb427_02_1931_18S_ribosomal_RNA_Antisense_End_2	Tb427tmp.160.4570	Tb427tmp.160.4570	50	1113	ACGAGACATTCCTCGT	ACAAGACATTCCTCGT	10	25.1	13	16	15	0
Tb427_02_1931_18S_ribosomal_RNA_Antisense_End_2	Tb427_02_1931_18S_ribosomal_RNA_Antisense_End_2	Tb427.02.6050	Tb427.02.6050	50	2556	GCGACCAATAATT	GCGACCAATAATT	10	25.1	13	13	13	0
Tb427_02_1931_18S_ribosomal_RNA_Antisense_End_2	Tb427_02_1931_18S_ribosomal_RNA_Antisense_End_2	H25N7.08	H25N7.08	50	7129	GCGACCAATAATTGCAATACTCGGTC	GCGACCAATAACGGCCATAC-CGGTC	10	25.1	13	26	22	1
Tb427_02_1931_18S_ribosomal_RNA_Antisense_End_2	Tb427_02_1931_18S_ribosomal_RNA_Antisense_End_2	Tb427tmp.02.4730	Tb427tmp.02.4730	50	2790	AGACATTCCTCGT	AGACATTCCTCGT	10	25.1	13	13	13	0
Tb427_02_1931_18S_ribosomal_RNA_Antisense_End_2	Tb427_02_1931_18S_ribosomal_RNA_Antisense_End_2	Tb427tmp.211.3660	Tb427tmp.211.3660	50	1185	AATAATTGCAATA	AATAATTGCAATA	10	25.1	13	13	13	0
Tb427_02_1931_18S_ribosomal_RNA_Antisense_Middle_6	Tb427_02_1931_18S_ribosomal_RNA_Antisense_Middle_6	Tb427.10.2520	Tb427.10.2520	50	2199	TCCGGATCTGGTA	TCCGGATCTGGTA	10	25.1	13	13	13	0
Tb427_02_1931_18S_ribosomal_RNA_Antisense_Middle_6	Tb427_02_1931_18S_ribosomal_RNA_Antisense_Middle_6	Tb427tmp.01.7690	Tb427tmp.01.7690	50	1200	TTCCCCGTGTTGAGTC	TTGCCCGTGTTGAGTC	10	25.1	13	16	15	0
Tb427_02_1931_18S_ribosomal_RNA_Antisense_Middle_6	Tb427_02_1931_18S_ribosomal_RNA_Antisense_Middle_6	Tb427.06.4770	Tb427.06.4770	50	2208	AAAGTTCCCCGTGTTGAGT	AAAGTTCCCCTTGTTGGGT	10	25.1	13	19	17	0
Tb427_02_1931_18S_ribosomal_RNA_Antisense_Middle_6	Tb427_02_1931_18S_ribosomal_RNA_Antisense_Middle_6	Tb427.10.8880	Tb427.10.8880	50	1710	TTCCCCGTGTTGAGTCAAAT	TTCCCCGTGTTTA-TCAAAT	10	25.1	13	20	18	1
Tb427_02_1931_18S_ribosomal_RNA_Antisense_Middle_6	Tb427_02_1931_18S_ribosomal_RNA_Antisense_Middle_6	Tb427.06.660	Tb427.06.660	50	2070	CCGTGTTGAGTCA	CCGTGTTGAGTCA	10	25.1	13	13	13	0
Tb427_02_1931_18S_ribosomal_RNA_Antisense_Middle_6	Tb427_02_1931_18S_ribosomal_RNA_Antisense_Middle_6	Tb427.06.2460	Tb427.06.2460	50	3000	CGTGTTGAGTCAA	CGTGTTGAGTCAA	10	25.1	13	13	13	0
Tb427_02_1931_18S_ribosomal_RNA_Antisense_Middle_6	Tb427_02_1931_18S_ribosomal_RNA_Antisense_Middle_6	Tb427.02.4410	Tb427.02.4410	50	675	AAAGTT-CCCCG-TGTTGAGTCAA	AAAGTTCCCCCGATGTTGAG-CAA	10	25.1	13	24	21	3
Tb427_02_1931_18S_ribosomal_RNA_Antisense_Middle_6	Tb427_02_1931_18S_ribosomal_RNA_Antisense_Middle_6	Tb427.05.1250	Tb427.05.1250	50	1731	TGGTAAAGTTCCCCGTGTTGAGT	TGGTAAAGTTCCACTT-TTGAGT	10	25.1	13	23	20	1
Tb427_02_1931_18S_ribosomal_RNA_Antisense_Middle_6	Tb427_02_1931_18S_ribosomal_RNA_Antisense_Middle_6	Tb427tmp.02.4040	Tb427tmp.02.4040	50	3696	CGGATCTGGT-AAAGTTCCCCGT	CGGA-CGGGTAAAAGTTCCCCGT	10	25.1	13	23	20	2
Tb427_02_1931_18S_ribosomal_RNA_Antisense_Middle_6	Tb427_02_1931_18S_ribosomal_RNA_Antisense_Middle_6	Tb427tmp.02.3740	Tb427tmp.02.3740	50	3735	CTGGTAAAGTTCC	CTGGTAAAGTTCC	10	25.1	13	13	13	0
Tb427_02_1931_18S_ribosomal_RNA_Antisense_Start_1	Tb427_02_1931_18S_ribosomal_RNA_Antisense_Start_1	Tb427.04.4910	Tb427.04.4910	50	1203	GGCGTTTCGCCAAGTT	GGCGTTTCACCAAGTT	10	25.1	13	16	15	0
Tb427_02_1931_18S_ribosomal_RNA_Antisense_Start_1	Tb427_02_1931_18S_ribosomal_RNA_Antisense_Start_1	Tb427tmp.01.6140	Tb427tmp.01.6140	50	1704	TCCAGTAATGCGG	TCCAGTAATGCGG	10	25.1	13	13	13	0
Tb427_02_1931_18S_ribosomal_RNA_Antisense_Start_1	Tb427_02_1931_18S_ribosomal_RNA_Antisense_Start_1	Tb427.07.4130	Tb427.07.4130	50	7227	GCT-TGGCG-TTTCGCCAAG	GCTATGGCGTTTTCGCCAAG	10	25.1	13	20	18	2
Tb427_02_1931_18S_ribosomal_RNA_Antisense_Start_1	Tb427_02_1931_18S_ribosomal_RNA_Antisense_Start_1	Tb427.05.350	Tb427.05.350	50	1569	AGCTTGGCGTTTCGCC	AGCCTGGCGTTTCGCC	10	25.1	13	16	15	0
Tb427_02_1931_18S_ribosomal_RNA_Antisense_Start_1	Tb427_02_1931_18S_ribosomal_RNA_Antisense_Start_1	Tb427.08.1250	Tb427.08.1250	50	2412	CGTTTCGCCAAGT	CGTTTCGCCAAGT	10	25.1	13	13	13	0
Tb427_02_1931_18S_ribosomal_RNA_Antisense_Start_1	Tb427_02_1931_18S_ribosomal_RNA_Antisense_Start_1	Tb427.05.370	Tb427.05.370	50	1572	AGCTTGGCGTTTCGCC	AGCCTGGCGTTTCGCC	10	25.1	13	16	15	0
Tb427_02_1931_18S_ribosomal_RNA_Antisense_Start_1	Tb427_02_1931_18S_ribosomal_RNA_Antisense_Start_1	Tb427.06.3470	Tb427.06.3470	50	765	CGCCAAGTTATCCAGT	CGCCAAGTCATCCAGT	10	25.1	13	16	15	0
Tb427_02_1931_18S_ribosomal_RNA_Antisense_Start_1	Tb427_02_1931_18S_ribosomal_RNA_Antisense_Start_1	Tb427.06.3280	Tb427.06.3280	50	5514	CTTGGCGTTTCGC	CTTGGCGTTTCGC	10	25.1	13	13	13	0
Tb427_02_1931_18S_ribosomal_RNA_Antisense_Start_1	Tb427_02_1931_18S_ribosomal_RNA_Antisense_Start_1	Tb427.02.3990	Tb427.02.3990	50	3177	TGGCGTTTCGCCA	TGGCGTTTCGCCA	10	25.1	13	13	13	0
Tb427_02_1931_18S_ribosomal_RNA_Antisense_Start_1	Tb427_02_1931_18S_ribosomal_RNA_Antisense_Start_1	Tb427tmp.211.2580	Tb427tmp.211.2580	50	924	CAAGTT-ATCCAGTAAT	CAAGTTCATCCAGTAAT	10	25.1	13	17	16	1
Tb427_02_1931_18S_ribosomal_RNA_Antisense_Start_1	Tb427_02_1931_18S_ribosomal_RNA_Antisense_Start_1	Tb427tmp.01.0690	Tb427tmp.01.0690	50	3738	TTATCCAGTAATGCGG	TTCTCCAGTAATGCGG	10	25.1	13	16	15	0
Tb427_02_1931_18S_ribosomal_RNA_Antisense_Start_1	Tb427_02_1931_18S_ribosomal_RNA_Antisense_Start_1	Tb427.03.3980	Tb427.03.3980	50	1362	CAGTAATGCGGAGACC-GCA	CAG-AATGCGGAGACCAGCA	10	25.1	13	20	18	2
Tb427_02_1931_18S_ribosomal_RNA_Antisense_Start_1	Tb427_02_1931_18S_ribosomal_RNA_Antisense_Start_1	Tb427.05.400	Tb427.05.400	50	1569	AGCTTGGCGTTTCGCC	AGCCTGGCGTTTCGCC	10	25.1	13	16	15	0
Tb427_02_1931_18S_ribosomal_RNA_Antisense_Start_1	Tb427_02_1931_18S_ribosomal_RNA_Antisense_Start_1	Tb427tmp.01.1330	Tb427tmp.01.1330	50	897	GGCGTTTCGCCAA	GGCGTTTCGCCAA	10	25.1	13	13	13	0
Tb427_02_1931_18S_ribosomal_RNA_Antisense_Start_1	Tb427_02_1931_18S_ribosomal_RNA_Antisense_Start_1	Tb427.05.390	Tb427.05.390	50	1656	AGCTTGGCGTTTCGCC	AGCCTGGCGTTTCGCC	10	25.1	13	16	15	0
Tb427_02_1931_18S_ribosomal_RNA_Antisense_Start_1	Tb427_02_1931_18S_ribosomal_RNA_Antisense_Start_1	Tb427tmp.02.3110	Tb427tmp.02.3110	50	3114	AGTTATCCAGTAATGCGGA	AGTTATGCAGTAATGGGGA	10	25.1	13	19	17	0
Tb427_02_1931_18S_ribosomal_RNA_Antisense_Start_1	Tb427_02_1931_18S_ribosomal_RNA_Antisense_Start_1	Tb427.05.360	Tb427.05.360	50	1572	AGCTTGGCGTTTCGCC	AGCCTGGCGTTTCGCC	10	25.1	13	16	15	0
Tb427_02_1953_28S_ribosomal_RNA_LSU-alpha_Antisense_50bpEnd3	Tb427_02_1953_28S_ribosomal_RNA_LSU-alpha_Antisense_50bpEnd3	Tb427.06.1800	Tb427.06.1800	50	1149	GCCGACCACCTTC	GCCGACCACCTTC	10	25.1	13	13	13	0
Tb427_02_1953_28S_ribosomal_RNA_LSU-alpha_Antisense_50bpEnd3	Tb427_02_1953_28S_ribosomal_RNA_LSU-alpha_Antisense_50bpEnd3	Tb427.06.4190	Tb427.06.4190	50	1656	CACTTTCCTAACAAAA	CACTGTCCTAACAAAA	10	25.1	13	16	15	0
Tb427_02_1953_28S_ribosomal_RNA_LSU-alpha_Antisense_50bpEnd3	Tb427_02_1953_28S_ribosomal_RNA_LSU-alpha_Antisense_50bpEnd3	Tb427.08.5590	Tb427.08.5590	50	813	ACCTTCACTTTCC	ACCTTCACTTTCC	10	25.1	13	13	13	0
Tb427_02_1953_28S_ribosomal_RNA_LSU-alpha_Antisense_50bpEnd3	Tb427_02_1953_28S_ribosomal_RNA_LSU-alpha_Antisense_50bpEnd3	Tb427.08.1910	Tb427.08.1910	50	1185	GTGCGCCGACCACCTTCAC	GTGCACCGACCATCTTCAC	10	25.1	13	19	17	0
Tb427_02_1953_28S_ribosomal_RNA_LSU-alpha_Antisense_50bpEnd3	Tb427_02_1953_28S_ribosomal_RNA_LSU-alpha_Antisense_50bpEnd3	Tb427tmp.01.5320	Tb427tmp.01.5320	50	597	TCCT-AACAAAACGGTGTAA	TCCTCAACAAAGCGGTGTAA	10	25.1	13	20	18	1
Tb427_02_1953_28S_ribosomal_RNA_LSU-alpha_Antisense_50bpEnd3	Tb427_02_1953_28S_ribosomal_RNA_LSU-alpha_Antisense_50bpEnd3	Tb427.10.4820	Tb427.10.4820	50	1026	ACCTTCACTTTCC	ACCTTCACTTTCC	10	25.1	13	13	13	0
Tb427_02_1953_28S_ribosomal_RNA_LSU-alpha_Antisense_50bpEnd3	Tb427_02_1953_28S_ribosomal_RNA_LSU-alpha_Antisense_50bpEnd3	Tb427tmp.01.0230	Tb427tmp.01.0230	50	1305	CGACCACCTTCAC	CGACCACCTTCAC	10	25.1	13	13	13	0
Tb427_02_1953_28S_ribosomal_RNA_LSU-alpha_Antisense_50bpEnd3	Tb427_02_1953_28S_ribosomal_RNA_LSU-alpha_Antisense_50bpEnd3	Tb427.07.3160	Tb427.07.3160	50	15873	ACCACCTTCACTTTCC	ACCGCCTTCACTTTCC	10	25.1	13	16	15	0
Tb427_02_1953_28S_ribosomal_RNA_LSU-alpha_Antisense_50bpEnd3	Tb427_02_1953_28S_ribosomal_RNA_LSU-alpha_Antisense_50bpEnd3	Tb427.07.6630	Tb427.07.6630	50	2538	CACCTTCACTTTC	CACCTTCACTTTC	10	25.1	13	13	13	0
Tb427_02_1953_28S_ribosomal_RNA_LSU-alpha_Antisense_50bpEnd3	Tb427_02_1953_28S_ribosomal_RNA_LSU-alpha_Antisense_50bpEnd3	Tb427.07.2060	Tb427.07.2060	50	801	GTGCGCCGACCACCTTCAC	GTGCGCCGACAACTTTCAC	10	25.1	13	19	17	0
Tb427_02_1953_28S_ribosomal_RNA_LSU-alpha_Antisense_50bpEnd3	Tb427_02_1953_28S_ribosomal_RNA_LSU-alpha_Antisense_50bpEnd3	Tb427.08.7780	Tb427.08.7780	50	2469	GCCGACCACCTTC	GCCGACCACCTTC	10	25.1	13	13	13	0
Tb427_02_1953_28S_ribosomal_RNA_LSU-alpha_Antisense_50bpEnd3	Tb427_02_1953_28S_ribosomal_RNA_LSU-alpha_Antisense_50bpEnd3	Tb427tmp.01.1190	Tb427tmp.01.1190	50	651	CACCTTCACTTTC	CACCTTCACTTTC	10	25.1	13	13	13	0
Tb427_02_1953_28S_ribosomal_RNA_LSU-alpha_Antisense_50bpEnd3	Tb427_02_1953_28S_ribosomal_RNA_LSU-alpha_Antisense_50bpEnd3	Tb427.04.4570	Tb427.04.4570	50	2709	TTTCCTAACAAAA	TTTCCTAACAAAA	10	25.1	13	13	13	0
Tb427_02_1953_28S_ribosomal_RNA_LSU-alpha_Antisense_50bpEnd3	Tb427_02_1953_28S_ribosomal_RNA_LSU-alpha_Antisense_50bpEnd3	Tb427.05.3840	Tb427.05.3840	50	1728	ACAAAACGGTGTA	ACAAAACGGTGTA	10	25.1	13	13	13	0
Tb427_02_1953_28S_ribosomal_RNA_LSU-alpha_Antisense_50bpEnd3	Tb427_02_1953_28S_ribosomal_RNA_LSU-alpha_Antisense_50bpEnd3	Tb427.10.4320	Tb427.10.4320	50	1992	ACCACCTTCACTT	ACCACCTTCACTT	10	25.1	13	13	13	0
Tb427_02_1953_28S_ribosomal_RNA_LSU-alpha_Antisense_50bpEnd3	Tb427_02_1953_28S_ribosomal_RNA_LSU-alpha_Antisense_50bpEnd3	Tb427tmp.244.2660	Tb427tmp.244.2660	50	4137	CCT-AACAAAACGGTGT	CCTCAACAAAACGGTGT	10	25.1	13	17	16	1
Tb427_02_1953_28S_ribosomal_RNA_LSU-alpha_Antisense_50bpEnd3	Tb427_02_1953_28S_ribosomal_RNA_LSU-alpha_Antisense_50bpEnd3	Tb427tmp.01.5560	Tb427tmp.01.5560	50	1077	ACAAAACGGTGTAACG	ACAAAGCGGTGTAACG	10	25.1	13	16	15	0
Tb427_02_1953_28S_ribosomal_RNA_LSU-alpha_Antisense_50bpEnd3	Tb427_02_1953_28S_ribosomal_RNA_LSU-alpha_Antisense_50bpEnd3	Tb427.06.4090	Tb427.06.4090	50	1626	TAA-CAAA-ACGGTGTAACG	TAACCAAAGACGGTGTAACG	10	25.1	13	20	18	2
Tb427_02_1953_28S_ribosomal_RNA_LSU-alpha_Antisense_50bpEnd3	Tb427_02_1953_28S_ribosomal_RNA_LSU-alpha_Antisense_50bpEnd3	Tb427.08.3610	Tb427.08.3610	50	1341	AAACGGTGTAACG	AAACGGTGTAACG	10	25.1	13	13	13	0
Tb427_02_1953_28S_ribosomal_RNA_LSU-alpha_Antisense_50bpEnd3	Tb427_02_1953_28S_ribosomal_RNA_LSU-alpha_Antisense_50bpEnd3	Tb427tmp.01.6580	Tb427tmp.01.6580	50	1620	TGC-GCC-GACCACCTTCACTTTCCT	TGCAGCCTGACTACCTTCACTTCCCT	10	25.1	13	26	22	2
Tb427_02_1953_28S_ribosomal_RNA_LSU-alpha_Antisense_50bpEnd3	Tb427_02_1953_28S_ribosomal_RNA_LSU-alpha_Antisense_50bpEnd3	Tb427tmp.211.1750	Tb427tmp.211.1750	50	954	CACCTTCACTTTC	CACCTTCACTTTC	10	25.1	13	13	13	0
Tb427_02_1953_28S_ribosomal_RNA_LSU-alpha_Antisense_50bpMiddle2	Tb427_02_1953_28S_ribosomal_RNA_LSU-alpha_Antisense_50bpMiddle2	Tb427.05.3630	Tb427.05.3630	50	1236	CTTCGACGTGAACCAG	CTTCGACGTGAAGCAG	10	25.1	13	16	15	0
Tb427_02_1953_28S_ribosomal_RNA_LSU-alpha_Antisense_50bpMiddle2	Tb427_02_1953_28S_ribosomal_RNA_LSU-alpha_Antisense_50bpMiddle2	Tb427.05.500	Tb427.05.500	50	4212	AGCTACTAGGTGGTTC	AGCTACTAGGAGGTTC	10	25.1	13	16	15	0
Tb427_02_1953_28S_ribosomal_RNA_LSU-alpha_Antisense_50bpMiddle2	Tb427_02_1953_28S_ribosomal_RNA_LSU-alpha_Antisense_50bpMiddle2	Tb427tmp.211.3730	Tb427tmp.211.3730	50	3438	ACTTCGACGTGAACCAGCTACT	ACTTCGACTTGAACTACCTACT	10	25.1	13	22	19	0
Tb427_02_1953_28S_ribosomal_RNA_LSU-alpha_Antisense_50bpMiddle2	Tb427_02_1953_28S_ribosomal_RNA_LSU-alpha_Antisense_50bpMiddle2	Tb427.03.930	Tb427.03.930	50	13920	GGTGGTTCGATGA	GGTGGTTCGATGA	10	25.1	13	13	13	0
Tb427_02_1953_28S_ribosomal_RNA_LSU-alpha_Antisense_50bpMiddle2	Tb427_02_1953_28S_ribosomal_RNA_LSU-alpha_Antisense_50bpMiddle2	Tb427.07.710	Tb427.07.710	50	1920	CTTCGACGTGAAC	CTTCGACGTGAAC	10	25.1	13	13	13	0
Tb427_02_1953_28S_ribosomal_RNA_LSU-alpha_Antisense_50bpMiddle2	Tb427_02_1953_28S_ribosomal_RNA_LSU-alpha_Antisense_50bpMiddle2	Tb427.05.3910	Tb427.05.3910	50	1119	GGTTCGATGAGTC	GGTTCGATGAGTC	10	25.1	13	13	13	0
Tb427_02_1953_28S_ribosomal_RNA_LSU-alpha_Antisense_50bpMiddle2	Tb427_02_1953_28S_ribosomal_RNA_LSU-alpha_Antisense_50bpMiddle2	Tb427tmp.244.2600	Tb427tmp.244.2600	50	9147	CTTCGACGTGAAC	CTTCGACGTGAAC	10	25.1	13	13	13	0
Tb427_02_1953_28S_ribosomal_RNA_LSU-alpha_Antisense_50bpMiddle2	Tb427_02_1953_28S_ribosomal_RNA_LSU-alpha_Antisense_50bpMiddle2	Tb427.03.5160	Tb427.03.5160	50	3699	GGGAAACTTCGAC	GGGAAACTTCGAC	10	25.1	13	13	13	0
Tb427_02_1953_28S_ribosomal_RNA_LSU-alpha_Antisense_50bpMiddle2	Tb427_02_1953_28S_ribosomal_RNA_LSU-alpha_Antisense_50bpMiddle2	Tb427.10.970	Tb427.10.970	50	5271	GGAAACTTCGACG	GGAAACTTCGACG	10	25.1	13	13	13	0
Tb427_02_1953_28S_ribosomal_RNA_LSU-alpha_Antisense_50bpMiddle2	Tb427_02_1953_28S_ribosomal_RNA_LSU-alpha_Antisense_50bpMiddle2	Tb427.03.1800	Tb427.03.1800	50	4386	GGTTCGATGAGTC	GGTTCGATGAGTC	10	25.1	13	13	13	0
Tb427_02_1953_28S_ribosomal_RNA_LSU-alpha_Antisense_50bpMiddle2	Tb427_02_1953_28S_ribosomal_RNA_LSU-alpha_Antisense_50bpMiddle2	Tb427tmp.211.1830	Tb427tmp.211.1830	50	3879	GATGAGTCTTTCG	GATGAGTCTTTCG	10	25.1	13	13	13	0
Tb427_02_1953_28S_ribosomal_RNA_LSU-alpha_Antisense_50bpMiddle2	Tb427_02_1953_28S_ribosomal_RNA_LSU-alpha_Antisense_50bpMiddle2	Tb427.06.4360	Tb427.06.4360	50	384	AACTTCGACGTGAACC	AACTTGGACGTGAACC	10	25.1	13	16	15	0
Tb427_02_1953_28S_ribosomal_RNA_LSU-alpha_Antisense_50bpMiddle2	Tb427_02_1953_28S_ribosomal_RNA_LSU-alpha_Antisense_50bpMiddle2	Tb427tmp.02.2670	Tb427tmp.02.2670	50	5121	CTTCGACGTGAAC	CTTCGACGTGAAC	10	25.1	13	13	13	0
Tb427_02_1953_28S_ribosomal_RNA_LSU-alpha_Antisense_50bpStart1	Tb427_02_1953_28S_ribosomal_RNA_LSU-alpha_Antisense_50bpStart1	Tb427.06.4320	Tb427.06.4320	50	1200	AGGAATGTAATGGGCTGACACCTTC	AGGAATGGAATGCCCTGACAACTTC	10	25.1	13	25	21	0
Tb427_02_1953_28S_ribosomal_RNA_LSU-alpha_Antisense_50bpStart1	Tb427_02_1953_28S_ribosomal_RNA_LSU-alpha_Antisense_50bpStart1	Tb427.01.2330	Tb427.01.2330	50	1329	GGCTGACACCTTCTTTGGC	GGCTGTCACCTTCATTGGC	10	25.1	13	19	17	0
Tb427_02_1953_28S_ribosomal_RNA_LSU-alpha_Antisense_50bpStart1	Tb427_02_1953_28S_ribosomal_RNA_LSU-alpha_Antisense_50bpStart1	Tb427.03.5510	Tb427.03.5510	50	2580	GACACCTTCTTTG	GACACCTTCTTTG	10	25.1	13	13	13	0
Tb427_02_1953_28S_ribosomal_RNA_LSU-alpha_Antisense_50bpStart1	Tb427_02_1953_28S_ribosomal_RNA_LSU-alpha_Antisense_50bpStart1	Tb427tmp.160.3780	Tb427tmp.160.3780	50	1467	CACCTTCTTTGGC	CACCTTCTTTGGC	10	25.1	13	13	13	0
Tb427_02_1953_28S_ribosomal_RNA_LSU-alpha_Antisense_50bpStart1	Tb427_02_1953_28S_ribosomal_RNA_LSU-alpha_Antisense_50bpStart1	Tb427tmp.55.0023	Tb427tmp.55.0023	50	987	CCGTGGCTAAGGAATGT-AATGGGCTGACACCT	CCGTGGCAAAGGAACGTGAATGTG-TGA-ACCT	10	25.1	13	33	27	3
Tb427_02_1953_28S_ribosomal_RNA_LSU-alpha_Antisense_50bpStart1	Tb427_02_1953_28S_ribosomal_RNA_LSU-alpha_Antisense_50bpStart1	Tb427.10.6210	Tb427.10.6210	50	1836	GGAATGTAATGGG	GGAATGTAATGGG	10	25.1	13	13	13	0
Tb427_02_1953_28S_ribosomal_RNA_LSU-alpha_Antisense_50bpStart1	Tb427_02_1953_28S_ribosomal_RNA_LSU-alpha_Antisense_50bpStart1	Tb427.07.1910	Tb427.07.1910	50	2913	GACACCTTCTTTGGCTCAA	GACACGTTCTTTGTCTCAA	10	25.1	13	19	17	0
Tb427_02_1953_28S_ribosomal_RNA_LSU-alpha_Antisense_50bpStart1	Tb427_02_1953_28S_ribosomal_RNA_LSU-alpha_Antisense_50bpStart1	Tb427.08.7610	Tb427.08.7610	50	1404	CTGACA-CCTTCTTTGG	CTGACAGCCTTCTTTGG	10	25.1	13	17	16	1
Tb427_02_1953_28S_ribosomal_RNA_LSU-alpha_Antisense_50bpStart1	Tb427_02_1953_28S_ribosomal_RNA_LSU-alpha_Antisense_50bpStart1	Tb427.05.3330	Tb427.05.3330	50	14079	AAGGAATGTAATGGGC	AAGGAATGTAATAGGC	10	25.1	13	16	15	0
Tb427_02_1953_28S_ribosomal_RNA_LSU-alpha_Antisense_50bpStart1	Tb427_02_1953_28S_ribosomal_RNA_LSU-alpha_Antisense_50bpStart1	Tb427tmp.02.0290	Tb427tmp.02.0290	50	1482	AGGAATGTAATGGGCTGACACC	AGGAATGTAATTGGATGACTCC	10	25.1	13	22	19	0
Tb427_02_1953_28S_ribosomal_RNA_LSU-alpha_Antisense_50bpStart1	Tb427_02_1953_28S_ribosomal_RNA_LSU-alpha_Antisense_50bpStart1	Tb427tmp.211.2110	Tb427tmp.211.2110	50	1860	GGGCTGACACCTT	GGGCTGACACCTT	10	25.1	13	13	13	0
Tb427_02_1953_28S_ribosomal_RNA_LSU-alpha_Antisense_50bpStart1	Tb427_02_1953_28S_ribosomal_RNA_LSU-alpha_Antisense_50bpStart1	Tb427.10.15800	Tb427.10.15800	50	1203	GAATGTAATGG-GCTGA-CACCTTCT	GAATGTAATGGTGCTCATCATCTTCT	10	25.1	13	26	22	2
Tb427_02_1953_28S_ribosomal_RNA_LSU-alpha_Antisense_50bpStart1	Tb427_02_1953_28S_ribosomal_RNA_LSU-alpha_Antisense_50bpStart1	Tb427.03.4800	Tb427.03.4800	50	1860	GACACCTTCTTTG	GACACCTTCTTTG	10	25.1	13	13	13	0
Tb427_02_1953_28S_ribosomal_RNA_LSU-alpha_Antisense_50bpStart1	Tb427_02_1953_28S_ribosomal_RNA_LSU-alpha_Antisense_50bpStart1	Tb427.03.2280	Tb427.03.2280	50	1794	GACA-CCTTCTTTGGCTCAATAC	GACATCGTTCTTTGGTTCAATAC	10	25.1	13	23	20	1
Tb427_02_1953_28S_ribosomal_RNA_LSU-alpha_Antisense_50bpStart1	Tb427_02_1953_28S_ribosomal_RNA_LSU-alpha_Antisense_50bpStart1	Tb427.01.2370	Tb427.01.2370	50	1329	GGCTGACACCTTCTTTGGC	GGCTGTCACCTTCATTGGC	10	25.1	13	19	17	0
Tb427_02_1953_28S_ribosomal_RNA_LSU-alpha_Antisense_50bpStart1	Tb427_02_1953_28S_ribosomal_RNA_LSU-alpha_Antisense_50bpStart1	Tb427.10.13960	Tb427.10.13960	50	1770	GGCTGACACCTTC	GGCTGACACCTTC	10	25.1	13	13	13	0
Tb427_02_1953_28S_ribosomal_RNA_LSU-alpha_Antisense_50bpStart1	Tb427_02_1953_28S_ribosomal_RNA_LSU-alpha_Antisense_50bpStart1	Tb427.07.720	Tb427.07.720	50	5373	AAGGAATGTAATGGGCTGA	AAGGAATGTACTGGGGTGA	10	25.1	13	19	17	0
Tb427_02_1953_28S_ribosomal_RNA_LSU-alpha_Antisense_50bpStart1	Tb427_02_1953_28S_ribosomal_RNA_LSU-alpha_Antisense_50bpStart1	Tb427.10.1910	Tb427.10.1910	50	4605	TGACA-CCTTCTTTGGCTCA	TGACATCCTTCCTTGGCTCA	10	25.1	13	20	18	1
Tb427_02_1953_28S_ribosomal_RNA_LSU-alpha_Antisense_50bpStart1	Tb427_02_1953_28S_ribosomal_RNA_LSU-alpha_Antisense_50bpStart1	Tb427.01.2350	Tb427.01.2350	50	1329	GGCTGACACCTTCTTTGGC	GGCTGTCACCTTCATTGGC	10	25.1	13	19	17	0
Tb427_02_1953_28S_ribosomal_RNA_LSU-alpha_Antisense_50bpStart1	Tb427_02_1953_28S_ribosomal_RNA_LSU-alpha_Antisense_50bpStart1	Tb427.03.4030	Tb427.03.4030	50	3642	ACACCTTCTTTGG	ACACCTTCTTTGG	10	25.1	13	13	13	0
Tb427_02_1953_28S_ribosomal_RNA_LSU-alpha_Antisense_50bpStart1	Tb427_02_1953_28S_ribosomal_RNA_LSU-alpha_Antisense_50bpStart1	Tb427.08.3250	Tb427.08.3250	50	14025	GCTGACACCTTCT	GCTGACACCTTCT	10	25.1	13	13	13	0
Tb427_02_1953_28S_ribosomal_RNA_LSU-alpha_Antisense_50bpStart1	Tb427_02_1953_28S_ribosomal_RNA_LSU-alpha_Antisense_50bpStart1	Tb427.01.2390	Tb427.01.2390	50	1329	GGCTGACACCTTCTTTGGC	GGCTGTCACCTTCATTGGC	10	25.1	13	19	17	0
Tb427_02_1953_28S_ribosomal_RNA_LSU-alpha_Antisense_50bpStart1	Tb427_02_1953_28S_ribosomal_RNA_LSU-alpha_Antisense_50bpStart1	Tb427.04.4400	Tb427.04.4400	50	5211	CTGACACCTTCTT	CTGACACCTTCTT	10	25.1	13	13	13	0
Tb427_02_1953_28S_ribosomal_RNA_LSU-alpha_Antisense_50bpStart1	Tb427_02_1953_28S_ribosomal_RNA_LSU-alpha_Antisense_50bpStart1	Tb427tmp.01.3530	Tb427tmp.01.3530	50	1266	TCCGTGGCTAAGGAATG	TCC-TGGCTAAGGAATG	10	25.1	13	17	16	1
Tb427_02_1953_28S_ribosomal_RNA_LSU-alpha_Antisense_50bpStart1	Tb427_02_1953_28S_ribosomal_RNA_LSU-alpha_Antisense_50bpStart1	Tb427.07.7040	Tb427.07.7040	50	930	CACCTTCTTTGGC	CACCTTCTTTGGC	10	25.1	13	13	13	0
Tb427_02_1953_28S_ribosomal_RNA_LSU-alpha_Antisense_50bpStart1	Tb427_02_1953_28S_ribosomal_RNA_LSU-alpha_Antisense_50bpStart1	Tb427.06.1160	Tb427.06.1160	50	2226	GCTGACACCTTCTTTGGCTC	GCTGAC-CC-TCTTTGGCTC	10	25.1	13	20	18	2
Tb427_02_1953_28S_ribosomal_RNA_LSU-alpha_Antisense_50bpStart1	Tb427_02_1953_28S_ribosomal_RNA_LSU-alpha_Antisense_50bpStart1	Tb427tmp.160.3830	Tb427tmp.160.3830	50	1143	CACCTTCTTTGGCTCAATA	CACCTTCTTTCGCTCTATA	10	25.1	13	19	17	0
Tb427_02_1953_28S_ribosomal_RNA_LSU-alpha_Antisense_50bpStart1	Tb427_02_1953_28S_ribosomal_RNA_LSU-alpha_Antisense_50bpStart1	Tb427.07.2970	Tb427.07.2970	50	2475	ACCTTCTTTGGCTCAAT	ACCTTCTTT-GCTCAAT	10	25.1	13	17	16	1
Tb427_02_1975_28S_ribosomal_RNA_LSU_beta_Antisense_End4	Tb427_02_1975_28S_ribosomal_RNA_LSU_beta_Antisense_End4	Tb427.03.1020	Tb427.03.1020	50	1482	ATTTACGCTTGTGTTCCACG	ATTTACGCTTG-GT-CCACG	10	25.1	13	20	18	2
Tb427_02_1975_28S_ribosomal_RNA_LSU_beta_Antisense_End4	Tb427_02_1975_28S_ribosomal_RNA_LSU_beta_Antisense_End4	Tb427.08.7650	Tb427.08.7650	50	1401	TCTGTTCCCACTG	TCTGTTCCCACTG	10	25.1	13	13	13	0
Tb427_02_1975_28S_ribosomal_RNA_LSU_beta_Antisense_End4	Tb427_02_1975_28S_ribosomal_RNA_LSU_beta_Antisense_End4	Tb427.08.7630	Tb427.08.7630	50	1404	TCTGTTCCCACTG	TCTGTTCCCACTG	10	25.1	13	13	13	0
Tb427_02_1975_28S_ribosomal_RNA_LSU_beta_Antisense_End4	Tb427_02_1975_28S_ribosomal_RNA_LSU_beta_Antisense_End4	Tb427.10.5440	Tb427.10.5440	50	1617	GTGTTCCACGTGA	GTGTTCCACGTGA	10	25.1	13	13	13	0
Tb427_02_1975_28S_ribosomal_RNA_LSU_beta_Antisense_End4	Tb427_02_1975_28S_ribosomal_RNA_LSU_beta_Antisense_End4	Tb427tmp.02.0660	Tb427tmp.02.0660	50	1173	ATTTACGCTTGTGTTC	ATTTACGCTTCTGTTC	10	25.1	13	16	15	0
Tb427_02_1975_28S_ribosomal_RNA_LSU_beta_Antisense_End4	Tb427_02_1975_28S_ribosomal_RNA_LSU_beta_Antisense_End4	Tb427tmp.211.0730	Tb427tmp.211.0730	50	1218	GAGATTTCTGTTC	GAGATTTCTGTTC	10	25.1	13	13	13	0
Tb427_02_1975_28S_ribosomal_RNA_LSU_beta_Antisense_End4	Tb427_02_1975_28S_ribosomal_RNA_LSU_beta_Antisense_End4	Tb427.08.7640	Tb427.08.7640	50	1404	TCTGTTCCCACTG	TCTGTTCCCACTG	10	25.1	13	13	13	0
Tb427_02_1975_28S_ribosomal_RNA_LSU_beta_Antisense_End4	Tb427_02_1975_28S_ribosomal_RNA_LSU_beta_Antisense_End4	Tb427.08.7610	Tb427.08.7610	50	1404	TCTGTTCCCACTG	TCTGTTCCCACTG	10	25.1	13	13	13	0
Tb427_02_1975_28S_ribosomal_RNA_LSU_beta_Antisense_End4	Tb427_02_1975_28S_ribosomal_RNA_LSU_beta_Antisense_End4	Tb427.05.2620	Tb427.05.2620	50	1359	TTACGCTTGTGTTCCA	TTACCCTTGTGTTCCA	10	25.1	13	16	15	0
Tb427_02_1975_28S_ribosomal_RNA_LSU_beta_Antisense_End4	Tb427_02_1975_28S_ribosomal_RNA_LSU_beta_Antisense_End4	Tb427.10.15540	Tb427.10.15540	50	2508	GTTCCACGTGAG-A-TTTCTGTTCCC	GTTCCAATTGAGCACTTTCTGTTCCC	10	25.1	13	26	22	2
Tb427_02_1975_28S_ribosomal_RNA_LSU_beta_Antisense_End4	Tb427_02_1975_28S_ribosomal_RNA_LSU_beta_Antisense_End4	Tb427.08.7670	Tb427.08.7670	50	1401	TCTGTTCCCACTG	TCTGTTCCCACTG	10	25.1	13	13	13	0
Tb427_02_1975_28S_ribosomal_RNA_LSU_beta_Antisense_End4	Tb427_02_1975_28S_ribosomal_RNA_LSU_beta_Antisense_End4	Tb427tmp.02.4210	Tb427tmp.02.4210	50	3816	TTGTGTT-CCACGTGAGAT--TTCTGTTCCCACTGA	TTGTGTTGTTACGTGAAATGGTTCTGTTACCACTGA	10	25.1	13	36	29	3
Tb427_02_1975_28S_ribosomal_RNA_LSU_beta_Antisense_End4	Tb427_02_1975_28S_ribosomal_RNA_LSU_beta_Antisense_End4	Tb427.08.7600	Tb427.08.7600	50	1620	TCTGTTCCCACTG	TCTGTTCCCACTG	10	25.1	13	13	13	0
Tb427_02_1975_28S_ribosomal_RNA_LSU_beta_Antisense_End4	Tb427_02_1975_28S_ribosomal_RNA_LSU_beta_Antisense_End4	Tb427.02.3990	Tb427.02.3990	50	3177	CTGTTCCCACTGAGCT	CTGTTCCCAGTGAGCT	10	25.1	13	16	15	0
Tb427_02_1975_28S_ribosomal_RNA_LSU_beta_Antisense_End4	Tb427_02_1975_28S_ribosomal_RNA_LSU_beta_Antisense_End4	Tb427tmp.02.3550	Tb427tmp.02.3550	50	2502	TCCCACTGAGCTC	TCCCACTGAGCTC	10	25.1	13	13	13	0
Tb427_02_1975_28S_ribosomal_RNA_LSU_beta_Antisense_End4	Tb427_02_1975_28S_ribosomal_RNA_LSU_beta_Antisense_End4	Tb427.05.2290	Tb427.05.2290	50	6714	GTGAGATTTCTGTTCCCAC	GTGTGATTTTTGTTCCCAC	10	25.1	13	19	17	0
Tb427_02_1975_28S_ribosomal_RNA_LSU_beta_Antisense_End4	Tb427_02_1975_28S_ribosomal_RNA_LSU_beta_Antisense_End4	Tb427tmp.01.3150	Tb427tmp.01.3150	50	2400	TTCC-ACGTGAGATTTC	TTCCAACGTGAGATTTC	10	25.1	13	17	16	1
Tb427_02_1975_28S_ribosomal_RNA_LSU_beta_Antisense_End4	Tb427_02_1975_28S_ribosomal_RNA_LSU_beta_Antisense_End4	Tb427tmp.01.2160	Tb427tmp.01.2160	50	2325	AGATTTCTGTTCC	AGATTTCTGTTCC	10	25.1	13	13	13	0
Tb427_02_1975_28S_ribosomal_RNA_LSU_beta_Antisense_End4	Tb427_02_1975_28S_ribosomal_RNA_LSU_beta_Antisense_End4	Tb427.08.7620	Tb427.08.7620	50	1404	TCTGTTCCCACTG	TCTGTTCCCACTG	10	25.1	13	13	13	0
Tb427_02_1975_28S_ribosomal_RNA_LSU_beta_Antisense_End4	Tb427_02_1975_28S_ribosomal_RNA_LSU_beta_Antisense_End4	Tb427.08.1170	Tb427.08.1170	50	996	GTTCCACGTGAGA	GTTCCACGTGAGA	10	25.1	13	13	13	0
Tb427_02_1975_28S_ribosomal_RNA_LSU_beta_Antisense_End4	Tb427_02_1975_28S_ribosomal_RNA_LSU_beta_Antisense_End4	Tb427.08.4360	Tb427.08.4360	50	4107	CTTGTGTTCCACG	CTTGTGTTCCACG	10	25.1	13	13	13	0
Tb427_02_1975_28S_ribosomal_RNA_LSU_beta_Antisense_End4	Tb427_02_1975_28S_ribosomal_RNA_LSU_beta_Antisense_End4	Tb427.04.800	Tb427.04.800	50	7788	TGAGATT-TCTGTTCCCACTGAG	TGAGATTGTC-GTGCCCACTGAG	10	25.1	13	23	20	2
Tb427_02_1975_28S_ribosomal_RNA_LSU_beta_Antisense_End4	Tb427_02_1975_28S_ribosomal_RNA_LSU_beta_Antisense_End4	Tb427.10.10810	Tb427.10.10810	50	1857	GCTTGTGTTCCACGTG	GCTGGTGTTCCACGTG	10	25.1	13	16	15	0
Tb427_02_1975_28S_ribosomal_RNA_LSU_beta_Antisense_End4	Tb427_02_1975_28S_ribosomal_RNA_LSU_beta_Antisense_End4	Tb427.08.1190	Tb427.08.1190	50	996	GTTCCACGTGAGA	GTTCCACGTGAGA	10	25.1	13	13	13	0
Tb427_02_1975_28S_ribosomal_RNA_LSU_beta_Antisense_Middle4	Tb427_02_1975_28S_ribosomal_RNA_LSU_beta_Antisense_Middle4	Tb427.08.2670	Tb427.08.2670	50	1287	AGTCCGTTCCCTTGAC	AGTCCATTCCCTTGAC	10	25.1	13	16	15	0
Tb427_02_1975_28S_ribosomal_RNA_LSU_beta_Antisense_Middle4	Tb427_02_1975_28S_ribosomal_RNA_LSU_beta_Antisense_Middle4	Tb427.10.3580	Tb427.10.3580	50	975	TGTCGTTTCGCTA	TGTCGTTTCGCTA	10	25.1	13	13	13	0
Tb427_02_1975_28S_ribosomal_RNA_LSU_beta_Antisense_Middle4	Tb427_02_1975_28S_ribosomal_RNA_LSU_beta_Antisense_Middle4	Tb427.10.8900	Tb427.10.8900	50	1299	AAGTC-CGTTCCCTTGACTGTCG	AAGTCTTGTTCCCATGACTGTCG	10	25.1	13	23	20	1
Tb427_02_1975_28S_ribosomal_RNA_LSU_beta_Antisense_Start3	Tb427_02_1975_28S_ribosomal_RNA_LSU_beta_Antisense_Start3	Tb427.02.1110	Tb427.02.1110	50	1833	ATACGGCTCGGGA	ATACGGCTCGGGA	10	25.1	13	13	13	0
Tb427_02_1975_28S_ribosomal_RNA_LSU_beta_Antisense_Start3	Tb427_02_1975_28S_ribosomal_RNA_LSU_beta_Antisense_Start3	Tb427.02.540	Tb427.02.540	50	1863	ATACGGCTCGGGA	ATACGGCTCGGGA	10	25.1	13	13	13	0
Tb427_02_1975_28S_ribosomal_RNA_LSU_beta_Antisense_Start3	Tb427_02_1975_28S_ribosomal_RNA_LSU_beta_Antisense_Start3	Tb427.02.300	Tb427.02.300	50	2028	ATACGGCTCGGGA	ATACGGCTCGGGA	10	25.1	13	13	13	0
Tb427_02_1975_28S_ribosomal_RNA_LSU_beta_Antisense_Start3	Tb427_02_1975_28S_ribosomal_RNA_LSU_beta_Antisense_Start3	Tb427.02.1200	Tb427.02.1200	50	1827	ATACGGCTCGGGA	ATACGGCTCGGGA	10	25.1	13	13	13	0
Tb427_02_1975_28S_ribosomal_RNA_LSU_beta_Antisense_Start3	Tb427_02_1975_28S_ribosomal_RNA_LSU_beta_Antisense_Start3	13J3.01	13J3.01	50	1607	ATACGGCTCGGGA	ATACGGCTCGGGA	10	25.1	13	13	13	0
Tb427_02_1975_28S_ribosomal_RNA_LSU_beta_Antisense_Start3	Tb427_02_1975_28S_ribosomal_RNA_LSU_beta_Antisense_Start3	Tb427.02.490	Tb427.02.490	50	1902	ATACGGCTCGGGA	ATACGGCTCGGGA	10	25.1	13	13	13	0
Tb427_02_1975_28S_ribosomal_RNA_LSU_beta_Antisense_Start3	Tb427_02_1975_28S_ribosomal_RNA_LSU_beta_Antisense_Start3	Tb427.01.540	Tb427.01.540	50	3387	ATACGGCTCGGGA	ATACGGCTCGGGA	10	25.1	13	13	13	0
Tb427_02_1975_28S_ribosomal_RNA_LSU_beta_Antisense_Start3	Tb427_02_1975_28S_ribosomal_RNA_LSU_beta_Antisense_Start3	Tb427.02.420	Tb427.02.420	50	2028	ATACGGCTCGGGA	ATACGGCTCGGGA	10	25.1	13	13	13	0
Tb427_02_1975_28S_ribosomal_RNA_LSU_beta_Antisense_Start3	Tb427_02_1975_28S_ribosomal_RNA_LSU_beta_Antisense_Start3	Tb427.05.1780	Tb427.05.1780	50	1404	ACACACCAGAAGG	ACACACCAGAAGG	10	25.1	13	13	13	0
Tb427_02_1975_28S_ribosomal_RNA_LSU_beta_Antisense_Start3	Tb427_02_1975_28S_ribosomal_RNA_LSU_beta_Antisense_Start3	N19B2.140	N19B2.140	50	1979	ATACGGCTCGGGA	ATACGGCTCGGGA	10	25.1	13	13	13	0
Tb427_02_1975_28S_ribosomal_RNA_LSU_beta_Antisense_Start3	Tb427_02_1975_28S_ribosomal_RNA_LSU_beta_Antisense_Start3	Tb427.10.12010	Tb427.10.12010	50	396	ACAACACACCAGAAGG	ACAACACAACAGAAGG	10	25.1	13	16	15	0
Tb427_02_1975_28S_ribosomal_RNA_LSU_beta_Antisense_Start3	Tb427_02_1975_28S_ribosomal_RNA_LSU_beta_Antisense_Start3	N19B2.110	N19B2.110	50	1894	ATACGGCTCGGGA	ATACGGCTCGGGA	10	25.1	13	13	13	0
Tb427_02_1975_28S_ribosomal_RNA_LSU_beta_Antisense_Start3	Tb427_02_1975_28S_ribosomal_RNA_LSU_beta_Antisense_Start3	Tb427.02.460	Tb427.02.460	50	2025	ATACGGCTCGGGA	ATACGGCTCGGGA	10	25.1	13	13	13	0
Tb427_02_1975_28S_ribosomal_RNA_LSU_beta_Antisense_Start3	Tb427_02_1975_28S_ribosomal_RNA_LSU_beta_Antisense_Start3	Tb427.06.5190	Tb427.06.5190	50	1986	ATACGGCTCGGGA	ATACGGCTCGGGA	10	25.1	13	13	13	0
Tb427_02_1975_28S_ribosomal_RNA_LSU_beta_Antisense_Start3	Tb427_02_1975_28S_ribosomal_RNA_LSU_beta_Antisense_Start3	Tb427.01.100	Tb427.01.100	50	1782	ATACGGCTCGGGA	ATACGGCTCGGGA	10	25.1	13	13	13	0
Tb427_02_1975_28S_ribosomal_RNA_LSU_beta_Antisense_Start3	Tb427_02_1975_28S_ribosomal_RNA_LSU_beta_Antisense_Start3	Tb427.08.7080	Tb427.08.7080	50	4566	ACAACACACCAGAAGGAGGT	ACAACACA--AGAAGGAGGT	10	25.1	13	20	18	2
Tb427_02_1975_28S_ribosomal_RNA_LSU_beta_Antisense_Start3	Tb427_02_1975_28S_ribosomal_RNA_LSU_beta_Antisense_Start3	N19B2.090	N19B2.090	50	1863	ATACGGCTCGGGA	ATACGGCTCGGGA	10	25.1	13	13	13	0
Tb427_02_1975_28S_ribosomal_RNA_LSU_beta_Antisense_Start3	Tb427_02_1975_28S_ribosomal_RNA_LSU_beta_Antisense_Start3	Tb427.03.2910	Tb427.03.2910	50	411	GATACGGCTCGGGAGG	GATGCGGCTCGGGAGG	10	25.1	13	16	15	0
Tb427_02_1975_28S_ribosomal_RNA_LSU_beta_Antisense_Start3	Tb427_02_1975_28S_ribosomal_RNA_LSU_beta_Antisense_Start3	Tb427.08.4640	Tb427.08.4640	50	1158	CAGAAGGAGGTTA-GTAGATACG	CAGAAGGAGGTTAACGAGATACG	10	25.1	13	23	20	1
Tb427_02_1975_28S_ribosomal_RNA_LSU_beta_Antisense_Start3	Tb427_02_1975_28S_ribosomal_RNA_LSU_beta_Antisense_Start3	Tb427.04.230	Tb427.04.230	50	1911	ATACGGCTCGGGA	ATACGGCTCGGGA	10	25.1	13	13	13	0
Tb427_03_3448_rRNA_5.8S_M3_Antisense_3	Tb427_03_3448_rRNA_5.8S_M3_Antisense_3	Tb427tmp.211.4830	Tb427tmp.211.4830	50	1983	GCTGCGTTCTTCA	GCTGCGTTCTTCA	10	25.1	13	13	13	0
Tb427_03_3448_rRNA_5.8S_M3_Antisense_3	Tb427_03_3448_rRNA_5.8S_M3_Antisense_3	Tb427.06.2730	Tb427.06.2730	50	5535	CAACGAAATAGGAAGC	CAACGAAATAGCAAGC	10	25.1	13	16	15	0
Tb427_03_3448_rRNA_5.8S_M3_Antisense_3	Tb427_03_3448_rRNA_5.8S_M3_Antisense_3	Tb427.10.15250	Tb427.10.15250	50	1476	AGGAAGCCAAGTC	AGGAAGCCAAGTC	10	25.1	13	13	13	0
Tb427_03_3448_rRNA_5.8S_M3_Antisense_3	Tb427_03_3448_rRNA_5.8S_M3_Antisense_3	Tb427.01.2990	Tb427.01.2990	50	3075	TCAACGAAATAGGAAG	TCAACGCAATAGGAAG	10	25.1	13	16	15	0
Tb427_03_3448_rRNA_5.8S_M3_Antisense_3	Tb427_03_3448_rRNA_5.8S_M3_Antisense_3	Tb427.03.1190	Tb427.03.1190	50	6987	CACTTTGCTGCGTTCTTCAACGA	CACTTTGCTGC-TGCTTCA-CGA	10	25.1	13	23	20	2
Tb427_03_3448_rRNA_5.8S_M3_Antisense_3	Tb427_03_3448_rRNA_5.8S_M3_Antisense_3	Tb427.10.5820	Tb427.10.5820	50	3012	CGTTCTTCAACGA	CGTTCTTCAACGA	10	25.1	13	13	13	0
Tb427_03_3448_rRNA_5.8S_M3_Antisense_3	Tb427_03_3448_rRNA_5.8S_M3_Antisense_3	Tb427tmp.01.4110	Tb427tmp.01.4110	50	1512	TCGCAC-T-TTGCTGCGTTC	TCGCACTTCTTGCTGCGTTC	10	25.1	13	20	18	2
Tb427_03_3448_rRNA_5.8S_M3_Antisense_3	Tb427_03_3448_rRNA_5.8S_M3_Antisense_3	Tb427.03.1810	Tb427.03.1810	50	981	TGCT-GCGTTCTTCAAC	TGCTCGCGTTCTTCAAC	10	25.1	13	17	16	1
Tb427_03_3448_rRNA_5.8S_M3_Antisense_3	Tb427_03_3448_rRNA_5.8S_M3_Antisense_3	Tb427tmp.02.2520	Tb427tmp.02.2520	50	1179	CGCACTTTGCTGC	CGCACTTTGCTGC	10	25.1	13	13	13	0
Tb427_03_3448_rRNA_5.8S_M3_Antisense_3	Tb427_03_3448_rRNA_5.8S_M3_Antisense_3	Tb427tmp.01.2670	Tb427tmp.01.2670	50	2547	CGCACTTTGCTGCGTT	CGCACTTTGCTGAGTT	10	25.1	13	16	15	0
Tb427_03_3448_rRNA_5.8S_M3_Antisense_3	Tb427_03_3448_rRNA_5.8S_M3_Antisense_3	Tb427.10.7200	Tb427.10.7200	50	2541	TCGCACTTTGCTGCGT	TCGCGCTTTGCTGCGT	10	25.1	13	16	15	0
Tb427_03_3448_rRNA_5.8S_M3_Antisense_3	Tb427_03_3448_rRNA_5.8S_M3_Antisense_3	Tb427.03.4120	Tb427.03.4120	50	2034	TTCTTCAACGAAATAGGAA	TTCATCAACGAAAAAGGAA	10	25.1	13	19	17	0
Tb427_03_3448_rRNA_5.8S_M3_Antisense_3	Tb427_03_3448_rRNA_5.8S_M3_Antisense_3	Tb427.10.15700	Tb427.10.15700	50	10356	TCGCACTTTGC-TGCGTTCTTCAACG	TCG-ACTATGCGTGCTTTCTTCAACG	10	25.1	13	26	22	2
Tb427_03_3448_rRNA_5.8S_M3_Antisense_3	Tb427_03_3448_rRNA_5.8S_M3_Antisense_3	Tb427.04.2220	Tb427.04.2220	50	2118	GCTGCGTTCTTCAACGAAATAGGAA	GCTGCGTCCTACAAGGAAGTAGGAA	10	25.1	13	25	21	0
Tb427_03_3448_rRNA_5.8S_M3_Antisense_3	Tb427_03_3448_rRNA_5.8S_M3_Antisense_3	Tb427.04.4160	Tb427.04.4160	50	2748	CGCAC-TTTGCTGCGTT	CGCACTTTTGCTGCGTT	10	25.1	13	17	16	1
Tb427_03_3448_rRNA_5.8S_M3_Antisense_3	Tb427_03_3448_rRNA_5.8S_M3_Antisense_3	Tb427tmp.52.0002	Tb427tmp.52.0002	50	11892	GCA-CTTTGCTGCGTTCTTC	GCATCTTTGCTGCGTACTTC	10	25.1	13	20	18	1
Tb427_03_3448_rRNA_5.8S_M3_Antisense_3	Tb427_03_3448_rRNA_5.8S_M3_Antisense_3	Tb427.10.620	Tb427.10.620	50	1605	CTTATCGCACTTT	CTTATCGCACTTT	10	25.1	13	13	13	0
Tb427_03_3448_rRNA_5.8S_M3_Antisense_3	Tb427_03_3448_rRNA_5.8S_M3_Antisense_3	Tb427.08.4780	Tb427.08.4780	50	12456	TGCGTTCTTCAAC	TGCGTTCTTCAAC	10	25.1	13	13	13	0
Tb427_03_3448_rRNA_5.8S_M3_Antisense_3	Tb427_03_3448_rRNA_5.8S_M3_Antisense_3	Tb427.08.4780	Tb427.08.4780	50	12456	TGCGTTCTTCAAC	TGCGTTCTTCAAC	10	25.1	13	13	13	0
Tb427_03_3448_rRNA_5.8S_M3_Antisense_3	Tb427_03_3448_rRNA_5.8S_M3_Antisense_3	Tb427.08.4780	Tb427.08.4780	50	12456	TGCGTTCTTCAAC	TGCGTTCTTCAAC	10	25.1	13	13	13	0
Tb427_03_3448_rRNA_5.8S_M3_Antisense_3	Tb427_03_3448_rRNA_5.8S_M3_Antisense_3	Tb427tmp.01.2310	Tb427tmp.01.2310	50	2568	TGCTGCGTTCTTC	TGCTGCGTTCTTC	10	25.1	13	13	13	0
Tb427_03_3448_rRNA_5.8S_M3_Antisense_3	Tb427_03_3448_rRNA_5.8S_M3_Antisense_3	Tb427.04.1320	Tb427.04.1320	50	2727	ATCGCACTTTGCTGCGT	ATCGCACTTTG-TGCGT	10	25.1	13	17	16	1
Tb427_03_3448_rRNA_5.8S_M3_Antisense_3	Tb427_03_3448_rRNA_5.8S_M3_Antisense_3	Tb427.10.9640	Tb427.10.9640	50	1026	CACTTTGCTGCGT	CACTTTGCTGCGT	10	25.1	13	13	13	0
Tb427_03_3448_rRNA_5.8S_M3_Antisense_3	Tb427_03_3448_rRNA_5.8S_M3_Antisense_3	Tb427.02.5820	Tb427.02.5820	50	3246	TTTGCTGCGTTCT	TTTGCTGCGTTCT	10	25.1	13	13	13	0
Tb427_03_3448_rRNA_5.8S_M3_Antisense_3	Tb427_03_3448_rRNA_5.8S_M3_Antisense_3	Tb427.06.1940	Tb427.06.1940	50	2013	TCAACGAAATAGG	TCAACGAAATAGG	10	25.1	13	13	13	0
Tb427_03_3448_rRNA_5.8S_M3_Antisense_3	Tb427_03_3448_rRNA_5.8S_M3_Antisense_3	Tb427tmp.160.3240	Tb427tmp.160.3240	50	4827	TTCTTCAACGAAA	TTCTTCAACGAAA	10	25.1	13	13	13	0
Tb427_03_3448_rRNA_5.8S_M3_Antisense_3	Tb427_03_3448_rRNA_5.8S_M3_Antisense_3	Tb427.08.1320	Tb427.08.1320	50	723	CACTTTGCTGCGT	CACTTTGCTGCGT	10	25.1	13	13	13	0
Tb427_03_3448_rRNA_5.8S_M3_Antisense_3	Tb427_03_3448_rRNA_5.8S_M3_Antisense_3	Tb427.10.1510	Tb427.10.1510	50	6981	CGTTCTTCAACGA	CGTTCTTCAACGA	10	25.1	13	13	13	0
Tb427_03_3448_rRNA_5.8S_M3_Antisense_3	Tb427_03_3448_rRNA_5.8S_M3_Antisense_3	Tb427.04.1250	Tb427.04.1250	50	2736	ACTTTGCTGCGTT	ACTTTGCTGCGTT	10	25.1	13	13	13	0
Tb427_03_3448_rRNA_5.8S_M3_Antisense_3	Tb427_03_3448_rRNA_5.8S_M3_Antisense_3	Tb427tmp.47.0035	Tb427tmp.47.0035	50	17505	AAGCCAAGTCATC	AAGCCAAGTCATC	10	25.1	13	13	13	0
Tb427_03_3448_rRNA_5.8S_M3_Antisense_3	Tb427_03_3448_rRNA_5.8S_M3_Antisense_3	Tb427.08.8170	Tb427.08.8170	50	2718	CGCAC-TTTGCTGCGTT	CGCACTTTTGCTGCGTT	10	25.1	13	17	16	1
Tb427_03_3448_rRNA_5.8S_M3_Antisense_3	Tb427_03_3448_rRNA_5.8S_M3_Antisense_3	Tb427.10.890	Tb427.10.890	50	8667	GCACTTTGCTGCG	GCACTTTGCTGCG	10	25.1	13	13	13	0
Tb427_07_6881_18S_ribosomal_RNA_Antisense2	Tb427_07_6881_18S_ribosomal_RNA_Antisense2	Tb427.08.1210	Tb427.08.1210	50	2061	GCCATGCATGCCT	GCCATGCATGCCT	10	25.1	13	13	13	0
Tb427_07_6881_18S_ribosomal_RNA_Antisense2	Tb427_07_6881_18S_ribosomal_RNA_Antisense2	Tb427.08.1210	Tb427.08.1210	50	2061	GCCATGCATGCCT	GCCATGCATGCCT	10	25.1	13	13	13	0
Tb427_07_6881_18S_ribosomal_RNA_Antisense2	Tb427_07_6881_18S_ribosomal_RNA_Antisense2	Tb427.08.1210	Tb427.08.1210	50	2061	GCCATGCATGCCT	GCCATGCATGCCT	10	25.1	13	13	13	0
Tb427_07_6881_18S_ribosomal_RNA_Antisense2	Tb427_07_6881_18S_ribosomal_RNA_Antisense2	Tb427.08.1210	Tb427.08.1210	50	2061	GCCATGCATGCCT	GCCATGCATGCCT	10	25.1	13	13	13	0
[truncated: 6,929 more rows]
