# Supplementary material for: Efficient and specific oligo-based depletion of rRNA
Source: Sci Rep. 2019 Aug 22;9:12281. doi: 10.1038/s41598-019-48692-2 (PMC6706579; doi:10.1038/s41598-019-48692-2)
Supplement: Supplementary file 6 — Supplementary Table 5 [file 41598_2019_48692_MOESM6_ESM.xlsx]

## Sheet: Contents
Efficient and specific oligo-based depletion of rRNA
Amelie J. Kraus, Benedikt G. Brink and T. Nicolai Siegel
Supplementary Table 5
Table of content
Sheet
Supplementary Table 5	List of normalized transcript counts (average of replicates) in different RNA-seq datasets for correlation analysis

## Sheet: Supplementary Table 5
Gene_ID	This study, 3 x oligo capture; Nr. 1	This study, 3 x oligo capture; Nr. 2	Hutchinson et al. 2016, poly(A); Nr. 1	Hutchinson et al. 2016, poly(A); Nr. 2	Reynolds et al. 2016, poly(A); Nr. 1	Reynolds et al. 2016, poly(A); Nr. 2	Reynolds et al. 2016, poly(A); Nr. 3	Jeacock et al. 2018, poly(A); Nr. 1	Jeacock et al. 2018, poly(A); Nr. 2	Jeacock et al. 2018, poly(A); Nr. 3	de Freitas Nascimento et al. 2018, poly(A); Nr. 1	de Freitas Nascimento et al. 2018, poly(A); Nr. 2	de Freitas Nascimento et al. 2018, poly(A); Nr. 3	Fadda et al. 2014, Ribo(-) kit; Nr. 1	Fadda et al. 2014, Ribo(-) kit; Nr. 2
13J1.15	903	918	156	154	146	65	112	27	26	24	14	27	17	636	9390
13J3.01	6493	6149	1008	981	5151	2903	3059	224	212	196	486	437	380	30778	164499
13J3.02	1265	364	0	22	128	0	108	0	5	0	32	29	0	0	10789
13J3.03	231	247	1	0	16	6	12	4	3	7	5	6	2	158	4288
13J3.04	2251	2387	5	3	100	54	82	2	1	6	1	3	1	3096	17011
13J3.05	145	198	3	2	10	5	4	1	0	0	4	3	1	0	925
13J3.06	4694	4363	289	291	880	532	467	78	98	76	787	687	563	30158	122899
13J3.08	13540	11927	783	690	2394	1299	1362	442	450	397	2332	1916	1771	44312	119736
13J3.09	0	82	7	7	0	0	0	4	0	0	0	0	3	4598	0
13J3.10	717	377	84	66	577	254	284	118	84	80	136	154	143	7400	9073
13J3.11	637	371	3	7	24	8	12	3	6	0	15	8	11	791	2607
13J3.12	2660	2517	511	648	145	24	152	153	145	158	855	759	665	2165	17249
13J3.13	30	53	2	0	19	8	13	1	0	3	1	3	1	774	4688
13J3.14	116	149	17	9	30	14	21	9	4	1	5	6	5	968	4023
13J3.16	476	476	63	57	324	200	298	15	10	12	71	72	56	2230	4491
13J3.17	77	238	0	0	4	3	7	0	0	0	0	0	0	1248	1
H25N7.01	6957	5339	572	658	3643	1905	1972	197	242	225	1126	1025	919	37855	106951
H25N7.02	42793	39158	3008	3020	8767	4216	4528	540	574	552	1494	1463	1487	51297	207472
H25N7.03	19312	19908	1141	1490	73	575	782	275	326	323	1212	1619	1394	66184	359153
H25N7.04	11411	5505	599	519	0	0	0	63	0	67	667	1433	1481	10051	52817
H25N7.05	4976	4355	1180	1283	996	601	535	118	109	115	882	977	825	19149	34054
H25N7.06	8622	7374	1636	1739	1575	1005	936	166	126	163	798	984	977	42255	66426
H25N7.07	7841	7077	1337	1329	1006	583	597	128	138	116	726	973	782	19782	43598
H25N7.08	106713	96826	12210	12417	31392	17180	19248	2299	2233	2166	7322	7358	6825	260586	1054764
H25N7.09	9432	8246	1231	669	1818	1065	1152	183	187	204	540	509	475	32444	188233
H25N7.10	707	395	102	68	291	143	178	16	18	19	99	49	53	604	12888
H25N7.11	8560	7933	691	747	1357	715	834	115	122	136	271	393	351	36197	118647
H25N7.12	126132	117332	14350	15633	50632	25610	30917	3513	3477	3518	8491	8224	7656	283959	710051
H25N7.14	0	0	0	0	6	0	164	0	0	0	0	0	0	0	82581
H25N7.15	0	0	0	0	31	0	446	0	0	0	0	0	0	0	119343
H25N7.16	183437	160973	30472	27746	118041	60370	75435	4496	4220	4512	21024	21357	20710	576938	3013900
H25N7.17	38720	33903	16864	16427	15989	8014	8625	2692	2485	2844	15013	11762	11115	347525	1403713
H25N7.18	15975	12080	2045	1985	2656	1404	1719	248	276	255	3027	2841	2363	28011	133175
H25N7.19	16613	16492	2147	2190	3790	1901	2498	514	525	524	1260	1221	1116	58380	183217
H25N7.20	181383	163854	6993	5516	43705	23199	34113	1902	1846	1785	4101	4642	4333	437200	2204029
H25N7.21	0	0	0	0	124550	55809	67614	0	0	0	0	0	0	223336	2720468
H25N7.22	33851	28018	1856	1713	0	0	0	418	461	405	949	958	866	194045	907319
H25N7.23	86916	77064	18517	17200	573	391	500	3832	3691	3870	12738	11233	10214	721686	2802067
H25N7.24	10423	9152	1283	1255	0	0	0	191	229	256	1403	1326	1147	29103	96457
H25N7.25	24361	21602	2273	2268	3140	1253	1694	526	537	526	2258	1961	1846	35450	198383
H25N7.26	110359	96232	4655	3647	21	5	27	1621	1649	1722	3077	3587	3126	274301	1066089
H25N7.27	67092	57648	6531	5738	70	0	2	751	744	817	2448	2533	2319	202215	1128656
H25N7.28	38689	34038	2251	2163	6217	2914	3689	624	577	695	1099	1345	1128	219444	856440
H25N7.29	70114	62666	11809	10515	44670	23659	28831	2430	2433	2521	6242	5295	4984	566401	2597634
H25N7.30	11438	9395	1332	1271	3178	1504	1801	308	225	307	1733	1670	1337	19297	117414
H25N7.31	78155	68041	14334	12299	52526	26945	34915	3336	3161	3283	10474	10887	9618	394760	1363489
H25N7.32	13672	11720	687	621	3649	1824	2342	298	338	320	665	527	501	51006	101084
H25N7.33	82958	74367	10821	8799	65667	33718	41488	2747	2567	2747	6319	5692	5446	234649	1277659
H25N7.34	10502	10120	114	119	763	314	507	59	61	68	279	274	297	23580	43590
N19B2.005	2288	1853	185	194	547	293	312	21	22	28	66	46	50	9495	25956
N19B2.010	7318	5596	403	353	2010	1328	1318	126	126	115	195	165	182	24305	100603
N19B2.015	312	149	18	22	167	73	90	7	3	9	5	10	1	378	12151
N19B2.020	8458	8316	656	703	1316	714	746	123	108	122	250	353	242	39158	123917
N19B2.025	3553	3419	519	437	961	539	594	81	79	88	278	285	237	8266	32542
N19B2.030	38422	32860	4476	4506	6192	3445	3385	793	714	802	2198	1975	1863	56814	107165
N19B2.035	15276	13461	1493	1553	1381	839	915	182	163	203	1007	923	973	12028	69874
N19B2.040	4949	4393	272	253	753	466	434	46	48	53	129	117	99	25735	68872
N19B2.045	8311	7303	379	353	2120	1190	1158	104	106	107	831	692	565	37334	205042
N19B2.050	1603	2022	638	599	631	393	334	98	98	101	297	317	344	10762	42627
N19B2.055	5108	4359	278	241	2843	1619	1881	68	62	44	227	178	196	24911	173448
N19B2.060	2191	2039	52	67	1083	646	657	17	20	21	35	27	20	18407	106494
N19B2.065	3964	4578	338	352	318	201	268	30	37	29	171	155	112	12344	48937
N19B2.070	1710	1582	99	93	767	473	432	24	26	22	28	30	5	14165	42834
N19B2.075	1860	1329	119	125	1844	941	967	33	46	42	138	125	127	9401	21442
N19B2.080	18741	15662	1772	1994	11061	5378	6843	594	575	541	652	748	644	58105	173963
N19B2.085	30842	24818	5462	6084	4793	2379	2576	727	675	713	2504	1884	1760	46528	265075
N19B2.090	5115	4798	511	469	4035	2372	2596	92	106	83	78	95	41	40175	118009
N19B2.095	3666	3331	185	189	1002	576	513	36	33	30	148	166	155	20199	100396
N19B2.100	2792	2781	233	249	838	468	596	58	49	52	174	154	162	6224	21047
N19B2.105	4204	3189	430	443	1004	499	689	79	80	88	862	811	810	8071	16557
N19B2.110	2793	3159	274	295	1604	959	980	80	80	87	252	145	205	20824	119540
N19B2.115	18227	15490	4248	4398	4595	2269	2602	432	441	508	1872	1669	1524	33392	112294
N19B2.120	438	700	88	93	146	77	49	14	13	6	28	43	28	3479	21513
N19B2.125	18887	15889	1752	1683	5003	2770	2987	316	384	434	526	576	463	82030	271171
N19B2.130	1075	1135	164	154	386	152	220	21	20	35	36	21	30	2155	19900
N19B2.135	41795	37601	4934	5402	15468	8279	8506	836	824	841	2877	2990	2511	106780	364759
N19B2.140	14230	11641	1995	1952	6660	3625	4074	423	440	440	887	718	720	70883	409246
N19B2.150	35409	25752	2052	1657	4019	3798	3498	563	566	600	608	692	607	180483	94500
N19B2.155	1	399	78	0	87	111	44	41	33	25	50	58	45	8724	12779
N19B2.160	452	254	46	82	144	16	47	6	15	28	22	8	10	0	1088
N19B2.165	2729	2413	1578	1650	2278	804	1132	636	676	720	1814	1697	1920	55377	221673
N19B2.170	434	569	12	5	18	8	17	3	6	3	38	46	39	317	4919
N19B2.175	1062	0	0	15	66	0	39	0	0	21	0	0	0	0	2172
N19B2.180	155	77	4	0	21	6	11	0	3	2	0	0	1	0	1694
N19B2.185	181	128	1	3	10	3	10	3	1	1	2	4	4	1117	4858
N19B2.190	24494	23145	2684	2385	5091	2116	2830	446	446	473	2169	1806	1706	52239	247460
N19B2.195	307	90	9	8	34	0	0	2	9	5	3	0	3	0	32750
Tb427_PUF10	18661	16257	1576	1603	4225	2329	2960	266	282	249	717	733	666	37823	200624
Tb427_PUF11	34921	31944	3010	2586	4109	2691	3245	569	601	595	1336	2684	2498	21365	98420
Tb427.01.100	18795	16037	1617	1685	7665	4275	4757	397	407	392	681	634	638	65675	448890
Tb427.01.1000	6626	6161	2229	2414	3068	1721	1723	345	258	346	1399	1179	1349	17408	42841
Tb427.01.1010	11689	9230	1649	1711	2627	1475	1406	289	252	279	630	638	540	23106	67603
Tb427.01.1020	8911	7522	1397	1467	2667	1417	1420	258	248	246	510	555	492	23897	50955
Tb427.01.1030	8911	8017	1831	2057	3108	1614	1732	294	320	288	1160	1051	1021	21839	82865
Tb427.01.1040	3231	2384	741	844	1317	631	767	160	163	124	433	387	346	0	29954
Tb427.01.1050	16694	14525	3052	2964	5195	2874	3531	463	466	483	1225	1326	1293	35766	207645
Tb427.01.1060	2980	2846	865	927	1314	628	642	141	114	136	266	233	252	7913	37207
Tb427.01.1080	5931	5840	1021	1067	1822	947	1152	192	186	182	320	353	332	9337	68150
Tb427.01.110	37321	35486	2684	2969	13623	7194	9384	759	739	786	4088	3680	3851	74039	241251
Tb427.01.1100	15074	13139	1847	1912	3323	1871	2158	310	290	334	1106	1211	1213	20573	91483
Tb427.01.1120	7117	6656	1073	1177	1802	870	976	182	187	173	635	567	520	11869	60919
Tb427.01.1130	9432	8067	1614	1698	2473	1512	1601	207	239	231	529	544	524	6963	43135
Tb427.01.1140	5092	5840	1638	1746	2089	1122	1210	237	206	211	593	687	621	8071	30102
Tb427.01.1150	4832	4132	1094	1241	2041	1064	1134	181	183	201	435	487	431	12977	68528
Tb427.01.1160	5179	5394	1209	1327	2278	1137	1370	215	185	224	618	655	584	9021	54192
Tb427.01.1170	2488	2722	507	525	756	402	445	105	103	90	321	255	320	1583	18583
Tb427.01.120	52610	45913	4417	4855	24924	12672	15188	1060	1069	1180	1901	1983	1716	172241	437885
Tb427.01.1200	8361	7324	1298	1446	2420	1181	1323	200	222	219	706	684	694	9021	53519
Tb427.01.1210	3269	2969	662	719	934	450	494	113	95	108	384	371	323	4748	22240
Tb427.01.1220	3993	3365	904	970	1930	942	1034	153	181	145	436	407	359	8071	55495
Tb427.01.1230	5121	4033	822	856	1473	822	893	163	139	156	366	432	374	7596	37207
Tb427.01.1240	25489	19622	3325	3065	6314	3872	4568	519	547	589	964	1358	1268	49376	235267
Tb427.01.1270	8738	8314	781	752	1089	726	789	102	103	116	451	591	544	12502	74372
Tb427.01.1300	2864	1905	629	647	996	527	596	131	108	134	426	436	356	5856	30354
Tb427.01.1310	7956	6532	1201	1153	2429	1266	1430	199	201	196	515	494	444	10287	55622
Tb427.01.1330	7146	6334	1404	1483	2285	1186	1354	201	228	238	573	594	510	13294	64618
Tb427.01.1340	8680	7992	1736	1734	2788	1536	1798	242	287	259	694	848	809	15984	76642
Tb427.01.1350	11631	10566	1417	1322	2687	1469	1636	271	273	294	681	841	784	28012	97117
Tb427.01.1370	13367	12421	1338	1295	2602	1412	1541	174	199	193	592	594	586	18833	100522
Tb427.01.1380	9634	8636	289	299	486	449	429	30	45	33	51	182	194	17092	59994
Tb427.01.1390	3703	3167	834	902	1307	615	664	127	124	136	388	289	305	6330	27243
Tb427.01.1400	2604	2747	611	645	901	483	518	97	103	115	272	280	243	5856	24426
Tb427.01.1420	21381	19078	1697	1644	4687	2727	3358	312	341	358	1017	1274	1208	21206	106450
Tb427.01.1470	6365	4701	518	510	726	548	589	60	52	61	168	490	398	5381	24048
Tb427.01.1500	18112	17816	236	172	429	405	443	27	27	31	197	762	771	40989	185994
Tb427.01.1530	36050	29643	3384	3096	4942	3141	3568	552	513	573	1586	2634	2524	90523	279747
Tb427.01.1540	7233	6631	1340	1378	2425	1322	1670	226	245	309	580	572	542	17408	82402
Tb427.01.1550	9461	9378	2378	2525	3249	1808	1889	357	345	318	1357	1420	1410	19940	79459
Tb427.01.1560	17851	15044	2969	3021	6142	3212	3874	555	531	568	1317	1397	1342	36399	220510
Tb427.01.1580	2662	2326	556	591	730	421	452	57	54	52	203	225	229	4589	14000
Tb427.01.1600	19992	19350	1979	2073	4107	2511	2653	368	369	383	1089	1377	1207	60771	179057
Tb427.01.1610	2835	2425	797	847	1281	663	709	94	136	134	692	691	628	6172	33045
Tb427.01.1620	16897	14401	1676	1811	4146	2122	2545	309	349	327	728	876	756	36557	169807
Tb427.01.1630	2806	2375	595	631	977	485	493	95	93	100	251	262	219	2690	30901
Tb427.01.1640	4485	4206	818	972	1797	968	1050	176	161	174	621	616	565	12028	41117
Tb427.01.1650	791	931	199	258	344	232	215	29	25	67	215	150	145	13135	13475
Tb427.01.1660	3761	3291	931	950	1457	768	809	137	171	142	472	371	366	7913	23964
Tb427.01.1670	27110	26724	4089	3959	9427	5330	6619	712	701	708	1656	1770	1682	77704	291056
Tb427.01.1680	3211	3241	771	813	1609	868	874	144	175	145	356	325	337	11078	37628
Tb427.01.1690	10618	9774	2038	2015	3180	1807	1836	277	267	285	812	805	748	24688	117255
Tb427.01.1700	10936	8017	702	774	1805	881	1089	143	158	150	499	496	466	13135	56294
Tb427.01.1710	44382	38922	5709	5523	10796	6268	8085	922	881	987	2906	3721	3479	90840	199321
Tb427.01.1720	7233	5666	1533	1633	2327	1223	1271	236	258	289	806	817	713	13610	45658
Tb427.01.1730	12586	11555	2483	2695	4776	2655	3189	472	488	460	1523	1709	1541	17725	92072
Tb427.01.1740	143302	118994	2445	2431	11231	8428	9735	588	523	588	4416	15077	13203	111097	82781
Tb427.01.1750	4861	3736	979	1023	1304	688	749	111	100	147	315	494	452	6330	19255
Tb427.01.1760	1244	866	361	408	481	247	258	32	33	36	108	155	101	5856	9670
Tb427.01.1770	2517	2549	455	526	591	314	309	78	67	73	229	220	232	1108	14757
Tb427.01.1790	5902	5691	1357	1465	2077	953	1206	227	247	249	697	706	651	8229	44144
Tb427.01.180	27691	25009	2825	3068	12357	6681	7705	665	603	592	1890	1827	1740	89417	477315
Tb427.01.1820	9490	8363	1864	1855	2843	1532	1873	307	293	339	939	1006	960	21523	94090
Tb427.01.1850	4687	4033	1338	1458	1575	904	962	178	173	170	565	790	791	6805	29387
Tb427.01.1880	24014	20909	3610	3810	6682	3711	4540	715	696	725	2456	2980	2822	45420	160054
Tb427.01.1890	12991	11357	2260	2347	4519	2204	2667	381	453	382	1254	1577	1508	26745	79585
Tb427.01.190	18745	14704	2250	2550	8446	4084	4745	410	355	434	745	844	759	84071	264438
Tb427.01.1910	15942	14376	2857	2871	4234	2459	2855	394	418	445	1292	1566	1472	29119	123141
Tb427.01.1920	5642	4751	880	973	1595	813	937	167	158	192	673	773	694	17408	52132
Tb427.01.1930	57547	49587	5421	4715	10561	6421	7659	924	973	995	2635	6130	5691	125973	246618
Tb427.01.1960	16578	14970	2437	2602	4675	2693	3092	499	470	459	1962	2538	2341	18833	80763
Tb427.01.1980	5352	5320	1110	1209	2766	1222	1532	279	270	265	837	919	838	11236	66594
Tb427.01.1990	3443	3068	557	525	1071	533	629	96	98	123	617	477	412	3165	29808
Tb427.01.2020	926	693	36	45	38	22	32	3	1	4	19	28	14	1741	9922
Tb427.01.2040	1885	2031	242	212	549	335	319	44	39	31	63	41	51	8842	20705
Tb427.01.2060	492	173	24	24	137	59	77	15	7	2	12	10	1	633	7181
Tb427.01.2070	318	467	38	34	67	37	40	9	7	4	13	16	14	2374	2605
Tb427.01.2100	47652	42065	11755	11359	21323	11488	14294	2080	2055	2087	6469	7787	7651	160948	499038
Tb427.01.2110	8940	6805	1247	1347	1707	981	985	140	189	181	636	736	737	13452	47634
Tb427.01.2120	24043	21280	2627	2399	4281	2631	3061	433	357	385	1322	2040	1848	42255	153075
Tb427.01.2150	2083	1559	408	436	365	247	312	44	40	47	309	331	321	2849	10595
Tb427.01.2160	2344	2029	495	479	568	269	307	76	71	66	341	290	278	3640	11015
Tb427.01.2190	48172	42659	3975	3603	7276	4681	5518	699	716	699	1543	2947	2823	89415	328516
Tb427.01.220	5003	5404	684	819	3414	1853	2230	149	100	203	462	459	406	44744	52919
Tb427.01.2200	1649	2301	178	213	254	176	182	23	32	25	103	148	119	3640	16859
Tb427.01.2210	19500	17098	2319	2437	4884	2423	3004	451	486	471	1530	1600	1488	28170	109730
Tb427.01.2230	8153	7102	3470	3409	4932	2626	3005	539	513	559	1603	1487	1491	31086	83092
Tb427.01.2260	12737	10318	1549	1321	2343	1601	1677	224	235	230	817	1419	1261	28736	41898
Tb427.01.2310	4108	4058	677	554	792	501	695	73	68	115	623	856	875	1108	3279
Tb427.01.2320	5352	4429	868	861	1718	894	1020	145	154	137	465	419	440	8546	38342
Tb427.01.2330	2	1884	266	221	1940	3005	3706	235	46	168	72	69	181	23413	3762
Tb427.01.2340	1191834	1087770	174665	146788	777661	436155	588357	60339	58341	60520	63835	70086	66306	2175651	11580836
Tb427.01.2350	1126	1883	167	137	307	303	313	20	40	10	61	80	70	0	7718
Tb427.01.2370	1324464	1195761	206423	175266	837742	497775	661381	69536	69275	70813	100759	113094	109524	3001484	15169156
Tb427.01.240	77608	66267	4374	4581	12717	8199	8215	967	948	938	2545	3888	3336	251938	712037
Tb427.01.2400	97799	94399	16437	15192	75971	33603	43745	6244	6435	6417	7193	7717	7694	236514	1104233
Tb427.01.2410	3618	2707	212	317	277	111	149	43	55	58	455	559	978	834	5676
Tb427.01.2420	1042	767	288	311	459	279	327	64	57	64	272	309	347	1899	4541
Tb427.01.2430	304658	274827	66648	53872	126012	80623	92104	14037	13572	14178	59697	64074	57325	536258	1833239
Tb427.01.2490	0	78	15	29	27	9	11	13	0	4	18	13	7	2292	253
Tb427.01.2570	41402	38056	6366	6188	15757	8450	11008	1104	1119	1165	3464	3903	3566	106191	508624
Tb427.01.2580	13338	12199	1685	1760	4383	2382	2941	403	380	406	1023	1027	993	18674	62769
Tb427.01.2600	18170	15762	816	588	1437	1234	1202	146	129	179	314	1423	1450	37032	89633
Tb427.01.2640	6249	5171	982	1039	1444	744	814	169	161	162	742	732	734	9654	27201
Tb427.01.2670	25258	22319	2934	2655	7735	4156	5364	643	688	652	1754	2073	1895	43046	266714
Tb427.01.270	364	242	22	27	29	12	5	7	3	7	8	2	4	3174	0
Tb427.01.2700	5555	5097	1159	1221	1826	1034	1064	162	160	173	688	696	731	17883	76180
Tb427.01.2710	9692	9353	863	924	1509	1075	1172	118	116	125	346	621	682	23422	86186
Tb427.01.2730	5179	4825	962	1014	2098	999	1250	170	176	195	856	876	843	5222	38763
Tb427.01.2740	8246	7770	1859	1909	2947	1606	1782	270	286	314	725	760	713	7596	48264
Tb427.01.275	275	279	0	6	12	0	0	0	0	0	0	0	0	0	10137
Tb427.01.2750	9172	9328	1710	1653	3148	1630	1913	226	261	298	1024	973	1014	12028	54402
Tb427.01.2760	3703	3563	590	684	1265	639	745	83	96	88	143	147	114	6014	10132
Tb427.01.2770	6047	4429	833	918	1556	764	757	153	144	121	515	593	496	8704	43261
Tb427.01.2780	1707	1559	197	205	115	70	77	26	32	30	143	139	140	1266	7315
Tb427.01.2820	17118	15154	3310	3361	5935	3018	3193	505	449	516	931	868	878	28035	85424
Tb427.01.2850	0	0	0	0	14	0	8	0	0	0	0	0	0	0	266
Tb427.01.2880	11063	8600	2277	2472	4257	2182	2367	392	409	410	647	655	670	2509	35307
Tb427.01.290	6928	6463	471	401	2025	979	1131	157	122	139	161	229	171	26842	102833
Tb427.01.2970	4976	3934	1148	1211	1987	1270	1232	204	184	188	590	548	483	12344	74162
Tb427.01.2980	16897	15193	2645	2793	4187	2336	2577	333	415	402	1277	1415	1297	34658	173801
Tb427.01.2985	2662	2920	723	711	1111	565	644	88	89	94	253	236	214	2057	48390
Tb427.01.2990	20831	18484	3449	3822	6211	3427	3906	562	532	522	1862	2210	1961	42888	170480
Tb427.01.300	18418	16303	1512	1210	3051	1343	1627	270	242	269	919	1079	986	54337	233808
Tb427.01.3000	9750	7992	1568	1694	3017	1697	1887	252	266	250	773	792	715	18041	112084
Tb427.01.3010	3964	3365	863	917	1591	830	835	137	137	127	405	378	349	13135	29093
Tb427.01.3030	12701	10863	2394	2387	4783	2585	3006	385	378	376	1067	1169	1004	23106	145675
Tb427.01.3040	5352	5196	872	871	1594	824	1034	107	118	166	378	380	382	11395	57597
Tb427.01.3050	10821	10368	1847	1967	4695	2426	2836	345	360	387	1062	1213	1158	20573	80973
Tb427.01.3070	10676	11283	1817	1915	4952	2903	3518	442	480	452	1515	1825	1727	17725	54108
Tb427.01.3110	8795	6631	1995	2127	3750	1676	2008	328	293	336	989	986	868	26904	95477
Tb427.01.3120	16231	14376	2371	2400	3943	2110	2466	353	336	373	1385	1499	1419	28012	80468
Tb427.01.3130	8246	7770	1675	1611	2987	1568	1908	341	307	309	982	1024	1032	12186	48601
Tb427.01.3150	10097	9477	1481	1512	3161	1687	1926	312	335	338	916	783	687	20415	77862
Tb427.01.3170	11515	9155	1488	1649	2838	1528	1773	293	271	296	805	854	865	13452	51880
Tb427.01.3180	58261	54217	10049	9029	34127	20617	25635	3308	3233	3339	9166	9583	9613	65222	453964
Tb427.01.320	318	193	12	22	343	189	267	7	2	9	0	1	0	2922	26514
Tb427.01.3200	6654	6186	1321	1317	3226	1471	1714	366	331	317	994	1196	1101	18516	67225
Tb427.01.3220	8593	7794	1856	2090	2685	1412	1560	301	288	317	784	822	757	19624	83958
Tb427.01.3230	9721	9279	1911	1882	3066	1830	2051	316	309	316	749	832	811	20257	99766
Tb427.01.3250	31131	27317	4129	3993	6953	4091	4923	611	608	646	2315	3203	2850	79920	220342
Tb427.01.3260	50892	47929	4850	4531	10555	6555	8388	823	852	902	2850	3533	3344	85142	360468
Tb427.01.3270	20253	18632	2072	2070	4235	2443	2828	390	380	399	1109	1419	1308	23897	120324
Tb427.01.3280	4542	4182	750	695	1375	690	810	119	105	114	333	344	310	7280	31658
Tb427.01.3290	22857	21527	2882	3017	6268	3423	4189	595	579	604	1397	1629	1641	35450	141681
Tb427.01.330	383	410	7	6	232	121	135	6	3	5	4	0	7	7005	19018
Tb427.01.3300	23291	19078	2329	2275	4653	2777	3324	515	444	495	1522	1698	1547	31968	177081
Tb427.01.3310	8130	8141	1942	1827	3898	1966	2317	338	299	334	572	551	499	17408	41117
Tb427.01.3320	2575	2450	325	314	569	247	334	61	50	54	149	207	165	9495	25351
Tb427.01.3350	376	322	32	51	27	20	20	1	0	1	21	30	29	1583	1682
Tb427.01.3390	6365	5518	779	777	1815	855	978	188	195	191	617	491	440	3323	15598
Tb427.01.3400	7262	5988	1309	1400	2512	1246	1432	232	218	250	596	553	541	12186	94132
Tb427.01.3410	6597	6285	1019	1162	1782	877	971	185	183	180	586	597	540	19307	56462
Tb427.01.3450	21005	17123	2058	1767	4663	2689	3266	430	453	452	1715	2060	1966	49693	192846
Tb427.01.350	16381	12471	1553	1391	3659	1871	2055	252	274	273	1080	1012	916	33497	113903
Tb427.01.3550	8072	6211	622	607	1139	686	697	75	89	98	174	312	342	11078	50030
Tb427.01.3560	16839	14846	2540	2697	4549	2631	2711	449	449	445	1269	1627	1370	56023	177669
Tb427.01.3610	3038	2846	488	508	379	299	253	33	45	47	175	168	159	4273	17910
Tb427.01.3670	8477	8438	1436	1594	2429	1358	1334	239	271	260	675	709	576	28645	118012
Tb427.01.370	15316	12933	987	998	3794	2083	2225	289	288	305	333	351	287	47578	192606
Tb427.01.3750	891	460	5	4	0	0	0	9	2	9	8	7	8	18916	48743
Tb427.01.3800	2662	3316	434	556	907	485	460	77	73	64	121	120	90	4115	31531
Tb427.01.3810	3674	3489	703	632	1528	639	728	82	93	105	155	99	86	6014	33676
Tb427.01.3820	7985	6384	1247	1208	3483	1570	1924	277	305	304	503	410	387	12186	146222
Tb427.01.3830	71058	62132	16534	14050	40074	20637	26056	4541	4377	4731	3612	3662	3141	193390	734683
Tb427.01.3840	6568	5988	1431	1528	2552	1380	1407	219	219	221	350	296	321	20099	84673
Tb427.01.3850	13511	11630	2544	2417	6764	3211	4035	489	523	496	281	250	241	19466	195537
Tb427.01.3860	17273	14079	2373	2287	4285	2341	2847	374	385	386	629	664	634	43362	113051
Tb427.01.3880	37930	35557	4221	4066	7381	4277	5286	664	672	651	1140	1456	1375	72957	234174
Tb427.01.3890	3414	2920	462	479	770	397	531	92	85	90	232	262	249	3323	22366
Tb427.01.3910	16723	14624	2549	2548	5101	2787	3394	475	442	493	660	809	764	29119	100690
Tb427.01.3940	18314	17420	3539	3503	5436	3156	3537	586	530	543	857	1030	999	30702	64156
Tb427.01.3950	14322	13015	6170	5638	11142	6085	7607	1306	1273	1292	1540	1964	1927	39881	61718
Tb427.01.400	11370	9997	1922	2172	1768	810	1050	250	210	214	1499	1289	1266	7122	53856
Tb427.01.4010	24101	22294	565	484	976	1160	1123	105	103	97	326	1198	1244	36557	124234
Tb427.01.4020	3240	3489	128	121	153	145	144	16	17	15	97	198	208	3323	34727
Tb427.01.4040	6249	5295	1114	1090	1374	863	987	155	162	161	723	1015	987	17092	38973
Tb427.01.4050	28325	23061	2399	2132	5807	3609	4418	525	488	490	1074	1455	1470	50326	172498
Tb427.01.410	4329	4368	324	373	1235	931	966	57	47	53	789	794	633	24870	99687
Tb427.01.4100	8014	6285	1809	1840	3768	2070	2488	281	273	319	581	698	667	14243	32919
Tb427.01.4140	4919	4553	995	998	1609	823	920	175	160	171	471	450	431	6963	42084
Tb427.01.4160	3009	2994	763	781	1791	796	1043	142	161	151	441	389	355	4273	34516
Tb427.01.4180	13164	12941	1784	1825	3136	1943	2170	319	327	298	858	1046	994	30702	74709
Tb427.01.420	19899	16685	2302	2454	10917	6856	7569	608	567	624	781	1004	935	71888	329452
Tb427.01.4220	6626	6879	1328	1516	2219	1256	1335	228	210	229	534	512	478	8388	36324
Tb427.01.4230	7204	6285	1837	1983	2976	1700	1749	268	283	274	897	1147	1061	11078	44775
Tb427.01.4250	8940	8908	1462	1486	2017	1286	1482	195	231	243	497	568	616	21365	83033
Tb427.01.4280	10589	9032	1015	897	1908	1409	1545	162	148	141	442	972	956	22473	83495
Tb427.01.430	35373	30344	3154	3152	4849	2875	3221	421	452	477	1599	1548	1571	103113	276850
Tb427.01.4300	6568	6755	860	910	1173	760	861	114	104	124	303	604	669	11711	20474
Tb427.01.4310	75022	65844	6126	4949	13615	9678	12326	1305	1308	1370	4235	9046	8369	165854	244852
Tb427.01.4340	13656	12273	1756	1708	3322	1861	2174	351	324	346	1237	1319	1271	17408	43598
Tb427.01.4370	11544	10912	3166	3062	3702	2102	2326	457	422	464	1202	1319	1230	21839	89507
Tb427.01.4380	6394	6112	2006	2280	2907	1525	1723	289	290	333	1082	1089	1096	13452	79123
Tb427.01.4400	4137	3241	1089	1249	1630	883	943	185	175	191	663	667	686	7596	39688
Tb427.01.4410	10300	8660	2416	2713	3615	2155	2332	430	427	441	1578	1886	1749	19466	53772
Tb427.01.4420	12586	9625	1793	1811	2316	1358	1547	203	186	226	552	792	686	19149	85766
Tb427.01.4440	1476	1262	240	252	282	179	175	25	27	28	23	31	14	3007	18456
Tb427.01.4450	12267	12001	2357	2416	3520	1994	2504	279	306	313	898	1071	1043	37665	179225
Tb427.01.4470	7175	6508	1364	1310	1927	1120	1298	228	237	227	718	767	712	10445	54865
Tb427.01.4480	28151	24521	3343	3191	6620	3749	4815	610	608	641	1585	1923	1824	61879	230642
Tb427.01.4490	9374	9081	1473	1237	4126	2523	2796	326	309	368	590	629	543	31651	205417
Tb427.01.450	65363	59328	4572	4926	18128	10528	10957	1105	945	1045	2153	2409	2116	180058	781689
Tb427.01.4500	10271	8908	2203	2174	4130	2182	2471	370	392	396	962	868	814	15826	59573
Tb427.01.4520	12788	11110	2175	2298	3321	1867	1981	354	357	384	1136	1184	1225	15351	51796
Tb427.01.4540	2147	1165	618	719	926	568	502	62	95	63	127	316	251	10318	72864
Tb427.01.4550	99	12	0	44	207	110	162	5	3	6	1	3	6	437	19465
Tb427.01.4560	0	0	4	0	0	10	0	0	0	0	0	0	4	0	13462
Tb427.01.4600	0	0	0	4	0	0	0	0	0	0	0	0	0	0	0
Tb427.01.4620	3691	4301	1604	1573	2114	1201	1357	223	182	179	549	655	650	12382	81687
Tb427.01.4630	0	279	52	29	59	23	0	0	0	0	14	0	0	0	0
Tb427.01.4640	0	67	86	55	0	0	0	2	0	0	1	1	0	0	0
Tb427.01.4645	20872	16123	4819	4663	7162	4657	4987	907	829	809	1077	2913	3321	65027	186204
Tb427.01.4650	34586	30510	5218	4308	10064	6933	8746	832	830	788	1208	3155	2887	101269	304328
Tb427.01.4680	4282	3786	843	934	1556	798	992	109	138	146	586	669	616	8704	58312
Tb427.01.4690	9085	8091	2097	2138	4560	2436	3050	401	357	401	807	765	870	17092	102372
Tb427.01.470	843	420	147	141	237	129	128	24	35	3	27	26	24	1698	12248
Tb427.01.4700	4282	3563	757	846	1064	559	735	124	136	127	327	338	312	11395	36240
Tb427.01.4710	1302	1386	504	545	893	600	559	100	83	81	375	410	425	3007	21694
Tb427.01.4720	10213	9032	2163	2291	3387	1871	2107	272	281	289	810	853	830	19149	115531
Tb427.01.4730	3588	2573	853	788	1311	595	684	143	147	162	501	455	441	11078	22955
Tb427.01.4740	19211	16826	2634	2661	3872	2261	2339	394	345	377	877	1252	1140	38615	210756
Tb427.01.4760	17793	15193	2488	2574	4610	2619	2812	447	437	458	1279	1451	1407	44945	162492
Tb427.01.4780	8882	7423	1658	1841	2454	1331	1449	218	273	238	829	817	777	12344	41706
Tb427.01.480	9626	7121	695	680	2180	1278	1384	177	149	196	163	143	112	37325	131023
Tb427.01.4800	5989	4627	871	895	1486	802	864	167	154	180	542	553	549	9337	22745
Tb427.01.4810	4079	3662	799	874	1017	545	515	92	123	95	422	393	351	2690	36997
Tb427.01.4830	9750	9749	1315	1131	3043	1412	1801	248	292	268	652	586	540	27537	222150
Tb427.01.4860	656	537	59	47	515	250	275	12	14	18	13	8	13	1996	31431
Tb427.01.4870	1895	1879	202	244	588	327	377	55	53	44	38	48	40	7925	27262
Tb427.01.4890	3276	2569	433	443	1147	596	719	80	75	77	224	160	151	8768	48482
Tb427.01.490	4955	4789	1241	1174	4008	2003	2217	279	252	319	1413	1196	1148	36230	107989
Tb427.01.4900	18215	15739	2651	2482	12144	6744	7800	763	748	775	1475	1388	1271	93765	624617
Tb427.01.4910	6497	6081	941	902	1741	915	1179	197	168	174	406	388	421	16015	94551
Tb427.01.4920	1331	1262	110	141	157	85	86	18	11	8	93	130	106	2690	10300
Tb427.01.4970	637	817	211	235	190	124	101	19	21	28	70	88	75	1741	11141
Tb427.01.500	45155	42612	2539	2796	6115	4190	4490	577	558	537	2104	2503	2438	114655	291471
Tb427.01.5000	6741	5790	1286	1365	2254	1122	1197	226	193	241	799	772	696	10761	67099
Tb427.01.5030	8448	7621	1239	1315	2392	1253	1263	230	215	195	470	464	484	29436	122510
Tb427.01.5060	10265	9670	3144	3354	5940	3024	3887	562	524	556	1659	1751	1545	29119	74705
Tb427.01.5080	2922	2425	334	380	468	216	305	51	48	64	144	165	145	6172	6306
Tb427.01.5090	485	343	44	42	82	24	24	8	9	7	14	17	17	0	2378
Tb427.01.5100	10533	8663	1405	1450	5489	2895	3298	284	317	284	667	638	574	43016	177352
Tb427.01.5110	5433	5981	769	686	5159	2678	3059	256	208	262	213	215	138	37530	255455
Tb427.01.5120	2320	2405	344	352	901	497	660	96	72	86	217	222	186	8384	36837
Tb427.01.5150	0	0	0	0	16	7	6	0	0	0	0	0	0	0	4412
Tb427.01.5160	1620	1683	350	377	507	232	281	75	62	63	321	356	284	6647	10847
Tb427.01.5170	11515	9427	1892	1873	3105	1668	1896	295	303	315	911	997	912	42888	113009
Tb427.01.5180	1649	1658	244	245	325	176	211	48	28	32	122	115	93	5856	13201
Tb427.01.520	492	594	71	66	63	36	48	9	13	6	49	58	41	3798	6811
Tb427.01.5200	1396	1543	158	112	472	234	245	35	33	44	109	98	86	5168	34250
Tb427.01.5250	492	322	2	4	10	1	4	0	0	0	4	6	1	3323	4751
Tb427.01.5260	289	129	0	0	6	5	4	0	0	0	0	0	0	0	0
Tb427.01.5280	29	0	3	0	252	146	163	0	1	0	0	1	4	0	1149
Tb427.01.530	4345	4268	785	966	1364	708	784	153	134	141	369	267	271	7234	49929
Tb427.01.5320	0	25	0	1	258	164	148	0	0	0	4	0	4	0	84
Tb427.01.5330	0	0	0	0	0	0	0	0	0	0	1	3	0	0	0
Tb427.01.5340	0	0	0	0	4	0	3	0	0	0	0	1	1	0	93
Tb427.01.540	22685	20277	2020	2153	3813	2176	2529	366	308	312	1078	1196	1075	45448	225789
Tb427.01.560	9345	7646	1226	1340	2637	1250	1395	252	248	228	493	407	477	15193	92534
Tb427.01.570	5729	4825	1218	1244	2283	1033	1250	210	202	203	432	452	408	11395	57808
Tb427.01.580	5688	6042	1785	1848	2729	1392	1690	247	249	245	551	644	531	16767	43237
Tb427.01.600	14767	11922	2062	2074	4509	2696	3166	346	354	364	566	788	720	28494	131153
Tb427.01.610	6018	5394	1061	1118	2097	1121	1249	240	232	269	697	667	603	12344	47255
Tb427.01.630	3183	2697	830	890	1538	897	1035	147	152	146	348	322	301	9654	29850
Tb427.01.640	27804	24323	3646	3894	6268	3600	4415	582	607	634	1545	1834	1698	61720	213699
Tb427.01.650	2749	2202	522	508	1024	442	521	94	86	89	276	253	192	6172	41201
Tb427.01.670	9316	7473	1722	1685	2394	1360	1406	203	200	180	630	707	659	26429	95435
Tb427.01.690	4745	4108	778	740	1547	852	962	136	139	151	312	292	242	15667	33045
Tb427.01.70	3153	2031	370	461	1441	729	807	90	85	91	707	647	738	8627	37376
Tb427.01.700	62380	50817	11084	9163	37420	19743	24449	3117	2973	3155	3899	3851	3597	167519	646012
Tb427.01.710	5465	4774	1119	1210	3296	1478	1691	222	203	225	348	347	304	17393	45255
Tb427.01.720	9664	8075	1816	1937	3262	1535	1823	313	296	297	579	527	505	17973	85248
Tb427.01.730	11602	10467	1841	1868	3119	1541	1702	301	252	263	765	756	731	16142	101615
Tb427.01.740	8043	5864	1607	1662	2296	1280	1263	243	215	201	812	862	893	11711	71555
Tb427.01.750	31421	27045	4089	4307	7378	4244	5181	719	729	660	1585	2013	1910	65677	224294
Tb427.01.760	8998	7992	1717	1717	2635	1518	1622	268	252	275	644	715	653	21681	71093
Tb427.01.780	5005	5716	1217	1181	2319	1254	1359	234	274	251	471	415	434	12977	68907
Tb427.01.790	10011	8735	1413	1523	2527	1364	1480	173	186	183	593	682	552	16934	81225
Tb427.01.820	5555	5171	1040	1194	1629	876	1009	150	158	180	623	704	670	11236	51459
Tb427.01.830	14640	15564	2425	2412	3963	2205	2365	355	383	388	853	896	811	25796	120072
Tb427.01.840	3298	2747	830	784	1467	793	949	144	139	137	426	421	379	9495	28168
Tb427.01.860	14640	13411	3213	3348	7534	3619	4572	690	653	646	1175	1260	1191	17883	140294
Tb427.01.870	7060	5642	1433	1574	2694	1464	1604	239	234	249	630	609	547	7755	30985
Tb427.01.880	97676	82744	4000	3566	11240	7137	8144	737	710	708	2837	5193	4869	299423	897596
Tb427.01.890	7580	6681	1773	1643	2908	1220	1567	263	240	270	709	600	554	10761	79333
Tb427.01.90	3359	2828	72	105	1316	752	759	27	37	30	59	58	41	22013	98734
Tb427.01.990	12152	10590	1679	1702	3965	2098	2370	332	326	325	1087	1069	898	16617	164636
Tb427.02.100	94462	82734	12745	13827	32468	17445	19003	2755	2556	2692	6262	6467	5669	235010	730754
Tb427.02.1050	17900	14808	1912	1972	10731	5346	6064	635	578	619	982	970	935	55024	240119
Tb427.02.1060	0	0	12	15	12	12	0	0	0	0	2	6	0	0	0
Tb427.02.1100	7154	5801	451	417	2387	1331	1412	97	85	110	324	255	307	50718	105216
Tb427.02.1110	3672	4069	445	467	2260	1225	1305	105	92	114	103	106	104	23381	156059
Tb427.02.1120	6929	6145	537	596	3146	1751	2189	167	165	143	421	408	377	18065	59214
Tb427.02.1130	5946	4431	275	242	1630	780	951	56	49	71	224	188	158	10345	32390
Tb427.02.1140	14227	9197	1091	1087	3248	2179	2228	184	173	132	195	246	208	28646	187135
Tb427.02.1150	2865	2991	409	431	1877	903	1059	89	83	83	485	455	382	17626	37582
Tb427.02.1160	255	360	22	20	38	17	13	3	0	3	6	12	3	1224	9571
Tb427.02.1170	12444	10674	1746	1883	6284	3532	4115	438	345	376	902	906	866	48318	173032
Tb427.02.1180	8467	7322	692	758	2597	1492	1424	168	141	132	908	929	810	37089	133049
Tb427.02.1200	5662	5717	536	471	4514	2708	2943	151	140	152	221	182	193	50822	226961
Tb427.02.1210	11810	11598	1441	1640	5800	2876	3384	337	271	288	1065	1096	984	58912	136485
Tb427.02.1250	5993	5385	743	650	1533	918	904	144	147	153	335	355	281	17624	50549
Tb427.02.1260	24967	22880	1674	1661	3352	1947	2010	313	290	322	1285	1121	1124	69573	271038
Tb427.02.1290	982	905	122	172	83	41	73	30	18	26	71	67	56	2516	7639
Tb427.02.1310	7405	7809	649	620	2292	1407	1262	138	129	137	173	163	166	29866	122782
Tb427.02.1330	23120	19613	2957	2905	10363	5452	6831	668	640	667	1311	1211	1029	42759	277121
Tb427.02.1344	1263	992	29	21	50	57	34	2	7	6	9	28	17	3963	23650
Tb427.02.1350	1219	928	139	172	703	395	430	37	40	41	55	51	41	1526	27111
Tb427.02.1380	521	371	25	33	319	151	189	2	8	8	87	112	90	2374	7399
Tb427.02.150	15363	13411	1488	1454	1099	696	771	188	167	172	872	816	767	18833	81015
Tb427.02.1560	28875	26625	5303	5516	14168	6980	8117	1042	1001	1052	2641	2335	1878	42096	171321
Tb427.02.1600	7117	5444	1082	1083	1926	1171	1053	184	161	210	702	625	585	11236	68444
Tb427.02.170	35825	29399	3023	2825	8356	5135	5176	763	763	788	1096	1038	892	108312	432653
Tb427.02.1700	15132	14797	3218	3461	8890	4959	6077	471	482	460	3202	3184	2847	49218	225135
Tb427.02.1720	2199	1881	352	404	687	326	407	68	55	50	183	213	144	4906	22619
Tb427.02.1730	3703	2573	550	550	1263	578	608	94	100	89	187	204	179	6963	35946
Tb427.02.1740	3732	2969	488	548	684	354	322	63	67	74	125	180	162	6014	30522
Tb427.02.1760	22942	19907	4276	4580	6748	3659	4315	705	716	688	2029	2092	2015	41305	133711
Tb427.02.1770	1650	1150	277	338	560	364	389	49	40	42	196	195	152	3481	23778
Tb427.02.1780	5497	5122	1024	1127	1790	962	1047	185	180	178	518	448	428	10445	74036
Tb427.02.1790	3993	3464	722	746	934	549	553	103	89	116	391	241	310	8229	29640
Tb427.02.1800	29019	24373	3747	3669	7121	4240	5263	728	662	682	1793	2047	1944	64411	247837
Tb427.02.1810	39348	33256	3477	3257	10607	5802	7447	770	726	800	1692	1947	1813	87200	162829
Tb427.02.1820	12383	11902	427	335	846	560	625	59	58	65	172	348	295	22789	89928
Tb427.02.1850	5931	5666	1470	1514	2213	1341	1652	262	264	241	902	990	929	14718	66847
Tb427.02.1860	9808	9700	1779	1825	2672	1514	1698	228	195	231	667	808	707	22631	97790
Tb427.02.1890	4716	3835	976	1054	1724	924	1104	248	192	210	556	589	592	14876	67477
Tb427.02.1920	13020	12669	2888	3053	5191	2706	3288	460	436	459	1745	1830	1577	43362	227153
Tb427.02.2020	5005	4479	901	1009	1394	817	877	118	128	124	608	620	581	9970	48853
Tb427.02.2029	6712	5023	965	904	1647	946	1139	142	147	154	625	597	508	27378	76222
Tb427.02.2060	10126	9230	1237	1222	1908	1093	1223	172	150	159	556	679	624	27220	82823
Tb427.02.2070	2749	2252	499	473	567	327	404	59	60	71	253	202	202	3956	34222
Tb427.02.2090	21641	20983	3676	4135	6946	3650	4279	727	714	751	2787	3442	3061	51117	157868
Tb427.02.2120	12962	10863	2070	2111	3889	2131	2642	393	364	342	1325	1412	1351	23580	113051
Tb427.02.2130	5179	4850	716	792	1168	610	690	114	112	124	672	616	594	6963	30691
Tb427.02.2190	11718	9749	2399	2492	3621	2119	2132	356	333	313	1185	1269	1143	27062	99808
Tb427.02.220	2811	2428	233	285	434	218	234	21	31	34	81	78	83	20838	76455
Tb427.02.2200	2344	1856	515	492	969	440	514	83	73	65	244	232	208	5222	18667
Tb427.02.2210	10387	9155	1666	1627	2658	1649	1851	248	247	243	889	1000	929	22631	101994
Tb427.02.2220	2835	2425	510	559	768	405	447	70	98	74	225	220	234	3956	17616
Tb427.02.2230	14813	12991	1379	1361	4622	2604	3141	381	355	407	1086	1115	1116	23580	134240
Tb427.02.2240	17475	16034	2985	3096	5586	2917	3650	527	521	507	1673	1950	1798	23264	104516
Tb427.02.2260	62378	53892	3781	3295	8847	5961	6992	635	565	670	1583	4431	4257	141957	530233
Tb427.02.2270	2054	1782	600	540	1002	550	583	71	83	94	222	227	172	11236	37796
Tb427.02.2320	781	718	13	15	13	8	11	3	0	2	0	3	2	0	715
Tb427.02.2340	24506	23037	501	459	1034	726	714	86	95	68	295	722	656	42413	104558
Tb427.02.2360	9837	6532	759	813	1335	881	942	105	98	105	265	327	333	18200	67688
Tb427.02.2370	23782	19152	3163	3340	5735	3304	3997	512	462	509	1720	2087	1998	51750	161946
Tb427.02.2380	13309	12595	1969	2007	3668	1999	2331	382	386	385	1171	1209	1206	16934	65249
Tb427.02.2390	6423	5914	1344	1329	2039	1011	1203	186	182	209	753	692	724	3956	49736
Tb427.02.240	11456	11132	1683	1575	4365	2224	2680	288	217	283	917	1033	933	30311	131103
Tb427.02.2400	8680	7299	1736	1883	2425	1265	1597	261	266	243	762	857	858	23422	68570
Tb427.02.2410	6712	6557	1279	1399	2467	1232	1344	231	252	269	668	732	699	17883	63105
Tb427.02.2430	4224	4206	1252	1307	1744	979	1059	171	134	202	414	554	525	16934	52889
Tb427.02.2440	11168	9378	2570	2807	8046	4318	5135	600	608	604	1887	2093	1966	40039	190534
Tb427.02.2450	4137	3637	967	1015	1628	841	1039	179	185	172	552	533	517	2690	18793
Tb427.02.2460	4716	3093	783	886	1183	625	733	119	94	103	498	577	557	11236	37586
Tb427.02.2470	10676	10887	1762	1764	3057	1745	2016	295	330	284	1096	1148	1066	15667	64198
Tb427.02.2490	12991	10294	1852	1836	6630	3424	4147	413	391	395	711	746	675	18991	90348
Tb427.02.2500	5526	4652	888	918	1258	643	740	105	106	108	385	397	412	6330	29808
Tb427.02.2510	11471	10736	2217	2446	5786	2844	3417	652	607	616	1014	804	1056	42590	74020
Tb427.02.2520	11849	11262	3206	3169	4251	2254	2677	389	319	365	1840	1830	1786	2513	133584
Tb427.02.2530	9316	7869	1933	2055	3528	2273	2629	332	318	357	1099	1206	1244	20099	67603
Tb427.02.2540	3067	3044	416	447	952	470	512	79	68	87	308	272	205	3798	34558
Tb427.02.2550	3211	3588	812	862	1743	949	1085	135	142	125	515	591	519	5381	37754
Tb427.02.2570	1013	1113	383	479	460	252	269	40	46	46	322	331	279	3798	14967
Tb427.02.2580	18343	15811	2304	2399	4255	2418	2722	531	510	501	1352	1703	1789	27220	92745
Tb427.02.2590	1967	1608	430	429	619	363	383	71	80	68	221	148	144	2057	25772
Tb427.02.2650	80432	70372	5384	5133	11006	7257	8535	850	761	872	2831	4077	3872	140374	496095
Tb427.02.2670	11912	10565	3236	2833	5009	2465	3299	469	451	498	2241	2083	2335	18250	59991
Tb427.02.270	5499	3975	291	291	1402	752	812	67	67	73	118	148	103	29853	102363
Tb427.02.2720	21063	18904	1342	1346	2257	1753	1724	164	163	194	558	1189	1166	34817	111453
Tb427.02.280	28653	24938	2869	2877	11936	6293	6964	787	867	875	3358	3496	3407	80613	282836
Tb427.02.2830	6047	5419	543	527	937	541	560	73	57	75	161	224	209	10603	51880
Tb427.02.2860	5468	4677	851	906	1979	1104	1161	172	167	178	419	465	424	14718	42420
Tb427.02.2880	7956	7151	883	835	1560	1006	1084	131	143	125	271	487	506	16142	85934
Tb427.02.2900	3327	2301	832	909	1388	624	721	130	139	140	780	680	645	11711	41790
Tb427.02.2910	3790	2920	1462	1627	1962	834	1004	205	191	189	679	595	627	10761	51628
Tb427.02.2920	5642	4800	1043	1017	1331	747	801	138	180	160	300	245	267	6489	37249
Tb427.02.2940	3703	3613	894	915	1405	761	771	135	122	137	348	379	340	7438	28336
Tb427.02.2950	19009	15836	1723	1635	3394	1932	2121	261	276	276	825	1051	956	23264	97285
Tb427.02.2970	5815	4033	871	856	1426	703	767	126	100	136	378	338	382	9812	58649
Tb427.02.2990	9548	8215	1530	1484	3014	1639	1905	271	287	294	738	747	750	17092	97327
Tb427.02.300	7357	4863	597	684	2558	1204	1589	233	131	206	140	179	101	40247	229134
Tb427.02.3000	5815	5444	1121	1108	1844	1024	1227	203	211	195	583	620	608	15667	50030
Tb427.02.3020	16144	13510	2104	2129	3490	2089	2496	351	340	352	1251	1432	1347	38298	139033
Tb427.02.3030	21989	18335	3699	4138	6110	3261	4077	487	541	527	1609	1819	1684	46844	135123
Tb427.02.3080	30408	24645	3085	2724	4557	3784	4190	403	383	414	1361	2237	2008	46369	282648
Tb427.02.3160	6192	4652	1085	1126	1578	801	834	150	148	155	331	361	302	9654	44102
Tb427.02.3180	19992	17717	3079	3170	5042	2872	3438	490	485	453	1546	1743	1574	38931	172877
Tb427.02.3190	2835	2128	462	587	860	383	444	77	71	81	174	158	130	5697	31952
Tb427.02.3270	23853	21370	2478	2322	7805	4220	4691	490	456	511	1260	1194	1022	87519	349392
Tb427.02.3280	40606	36534	8644	8879	15984	8484	10171	1388	1371	1352	3405	3098	2766	197704	317044
Tb427.02.3290	2319	2595	670	590	508	478	368	81	54	62	488	496	360	21747	20597
Tb427.02.3300	9541	9137	1130	1214	4215	2103	2421	249	218	241	282	346	402	40929	108891
Tb427.02.3310	7417	5339	911	872	2088	881	1057	176	160	185	620	596	585	23680	31350
Tb427.02.3320	17324	15859	2879	2745	8808	4447	5654	600	579	566	1615	1519	1425	75813	226170
Tb427.02.3330	579	718	140	177	112	56	68	11	19	12	59	58	61	2374	7862
Tb427.02.3340	3385	3118	802	985	1618	891	983	145	144	142	401	388	364	14401	70546
Tb427.02.3370	10213	8834	1640	1735	1825	1135	1141	213	181	194	660	765	803	15984	57429
Tb427.02.3390	13801	11679	1841	1948	3211	1745	2036	276	301	276	839	876	875	20099	129069
Tb427.02.340	103445	87026	11219	12251	48152	25011	29359	2604	2634	2680	5807	6171	5852	266577	820685
Tb427.02.3400	3211	3340	937	1017	1316	700	652	126	131	135	668	691	560	10128	40739
Tb427.02.3420	3269	3390	626	600	966	599	678	124	124	127	474	436	430	4115	42126
Tb427.02.3440	5553	4856	1066	1115	1712	914	994	202	171	161	385	341	331	12203	75930
Tb427.02.3460	3300	2938	922	1008	1360	682	792	168	123	135	263	270	218	5680	28838
Tb427.02.3480	10994	10120	1470	1552	3809	1820	2128	358	380	367	652	680	640	27062	115742
Tb427.02.3580	28730	25214	3412	2770	5404	3229	3669	519	509	546	1887	3322	2816	50009	178804
Tb427.02.3610	5758	4751	1603	1852	2628	1141	1382	247	228	242	855	874	806	10920	47339
Tb427.02.3620	13251	12397	2554	2649	4119	2112	2521	447	347	402	1193	1260	1288	25321	107922
Tb427.02.3660	90356	78735	6050	5473	12388	8136	9622	1022	1027	1059	3468	6222	5781	195764	699704
Tb427.02.370	106604	96003	14840	16229	46840	26357	29511	2973	3023	3082	6367	6355	5579	262159	812375
Tb427.02.3720	6336	5295	662	587	757	547	552	64	61	58	182	366	342	8071	33760
Tb427.02.3730	9114	6730	1014	1032	1685	953	1135	205	177	164	528	609	552	17092	49399
Tb427.02.3750	7175	6186	929	947	1756	1010	1124	152	139	143	530	541	510	15034	45279
Tb427.02.3780	41200	33107	3788	3547	10189	5637	7284	789	781	757	1652	1884	1734	86250	203231
Tb427.02.380	38607	32770	5697	5798	14529	7744	8872	1133	1052	1111	3062	2992	3085	125459	339950
Tb427.02.3800	14408	12026	2645	2648	4902	2669	3200	433	444	470	1229	1442	1343	21365	111075
Tb427.02.3880	14206	12224	942	694	1925	1292	1723	126	115	114	604	2068	2001	33234	84715
Tb427.02.3910	4485	4479	1210	1252	1908	1073	1183	165	154	199	535	667	591	14876	43934
Tb427.02.3920	2662	2796	508	556	815	439	429	78	80	93	188	206	210	3323	18036
Tb427.02.3930	13367	11679	1397	1519	3194	1498	1959	315	264	305	792	996	875	25954	83075
Tb427.02.3960	4456	3959	929	1033	1558	748	871	180	162	183	546	535	516	2532	45531
Tb427.02.3970	3761	3637	789	961	1582	781	904	169	157	180	531	514	430	4431	24595
Tb427.02.3990	13309	12224	2574	2824	3754	2099	2298	392	396	381	1354	1661	1542	33867	80048
Tb427.02.400	25432	26388	4635	5028	7052	3956	4172	710	632	690	2588	2740	2490	80098	140257
Tb427.02.4000	14437	12768	1561	1735	3634	1872	2172	318	296	325	794	865	810	16775	80552
Tb427.02.4020	10387	8809	1858	2041	2641	1451	1692	276	200	257	885	943	846	10445	92534
Tb427.02.4050	24621	20958	2885	2879	5051	3265	3813	481	473	489	1024	1340	1145	62353	239976
Tb427.02.4060	17909	14970	2224	2358	4778	2733	3194	438	444	431	1391	1683	1659	47477	195831
Tb427.02.4090	11342	10640	1512	1451	2983	1591	1799	291	300	272	558	494	449	11395	69285
Tb427.02.4110	12643	11902	2016	2090	4104	2081	2472	372	389	393	945	880	779	20415	116919
Tb427.02.4130	13569	12199	2400	2279	4572	2429	2781	409	367	434	1446	1631	1472	39406	190282
Tb427.02.4140	13251	13090	2370	2238	3713	2214	2383	413	399	429	1024	1048	1036	25796	119147
Tb427.02.4150	5092	4058	1305	1416	1746	800	1014	201	231	239	686	791	693	6805	26150
Tb427.02.4160	11081	9056	1527	1620	2257	1302	1517	281	213	209	954	1018	881	18358	61507
Tb427.02.420	18464	16877	2188	2303	6364	4253	4042	454	456	418	1021	963	1011	114454	230472
Tb427.02.4200	11139	10145	929	807	1052	760	770	107	105	100	235	593	617	13768	51922
Tb427.02.4210	22799	20933	4257	3916	12798	6681	8767	1016	984	1075	2118	2309	2383	62037	193393
Tb427.02.4230	106992	90043	6862	6338	15614	9774	11876	1380	1292	1375	5242	9448	8316	426345	1174568
Tb427.02.4240	3645	3340	1001	1016	1291	602	729	132	110	131	419	397	358	5697	23501
Tb427.02.4280	24969	22220	2088	1974	4139	2880	3189	348	287	294	799	1483	1458	39564	86606
Tb427.02.4330	15305	14426	2267	2157	3847	2295	2584	410	447	459	1097	1500	1337	31810	168714
Tb427.02.4340	6654	5666	1708	1970	2574	1337	1406	281	278	306	812	898	805	8546	45363
Tb427.02.4370	23725	19548	5885	6038	7959	4414	5150	794	822	816	2377	2656	2523	32126	156859
Tb427.02.4380	5902	4751	1288	1417	2013	1032	1099	198	192	200	634	683	579	7755	69285
Tb427.02.4390	15074	13238	1788	1907	4610	2496	2641	371	366	390	788	858	822	31493	134829
Tb427.02.4400	20629	19226	2363	2432	4210	2541	2988	371	353	349	1272	1618	1504	43204	126925
Tb427.02.4410	8072	8017	1728	1738	4000	2249	2986	315	358	358	996	981	964	16459	93838
Tb427.02.4420	7031	5691	1166	1223	1792	875	1074	211	174	226	704	725	665	13452	71261
Tb427.02.4440	4369	4108	1592	1740	2141	1209	1412	290	202	261	533	454	469	21523	40781
Tb427.02.4445	3327	2499	1160	1206	1920	723	847	170	171	178	461	479	481	8388	37207
Tb427.02.4460	9606	9056	2191	2183	3177	1591	1868	328	317	346	774	803	741	17567	92913
Tb427.02.4470	7522	8141	1764	1764	2529	1303	1296	240	211	213	725	803	740	15193	81814
Tb427.02.4480	7899	5716	937	886	1947	976	1194	193	205	214	631	658	724	10287	50787
Tb427.02.450	73195	62919	5757	6551	32132	17371	20269	1722	1679	1626	4320	4505	4365	206198	519502
Tb427.02.4510	14756	12421	2250	2489	4115	2252	2802	377	355	386	952	1134	1052	28645	140042
Tb427.02.4520	31565	27144	4131	4059	7777	4165	5216	792	804	803	2527	3071	2924	80711	271465
Tb427.02.4530	6683	5939	1014	844	1916	1294	1454	238	215	266	376	411	379	5856	65543
Tb427.02.4540	3906	3192	1000	1084	1341	733	858	153	161	173	441	350	349	6963	56799
Tb427.02.4550	30929	26971	2043	2204	5351	2836	3495	406	451	431	1202	1344	1285	42888	207519
Tb427.02.4560	5179	5221	876	872	1251	726	735	126	137	113	407	430	451	6647	35105
Tb427.02.4580	11775	11902	2129	1902	5144	2988	3552	415	413	502	1491	1658	1459	18358	93165
Tb427.02.4590	56903	48558	5947	4654	17188	10326	12338	1710	1665	1752	2475	2534	2398	81819	444289
Tb427.02.460	19135	16031	2023	1946	8899	4902	5253	409	418	416	555	520	462	85577	427827
Tb427.02.4610	2206	1449	522	708	919	297	418	74	72	92	247	254	208	0	12371
Tb427.02.4620	3588	3637	798	891	1177	596	670	167	134	153	323	317	308	2849	28378
Tb427.02.4650	4224	3712	583	699	1128	538	575	89	94	100	279	271	283	4906	15009
Tb427.02.4670	4861	4380	862	1016	1235	696	771	123	118	128	345	363	316	7913	33171
Tb427.02.4680	6163	4776	766	739	1294	672	730	115	110	127	313	352	292	2690	29345
Tb427.02.470	18537	16234	1408	1470	11730	6742	7773	469	433	483	419	480	418	88785	295876
Tb427.02.4710	64375	56020	6220	5230	18339	11473	13330	1465	1430	1573	2203	2662	2432	86725	291267
Tb427.02.4720	7493	8512	814	806	1607	851	1025	131	145	143	356	394	423	20573	113766
Tb427.02.4740	3313	3180	728	771	1018	560	529	77	77	75	364	361	318	8467	33928
Tb427.02.4750	5960	5048	1390	1536	2066	1261	1183	172	193	186	464	430	431	26587	109267
Tb427.02.4760	3741	3344	678	720	1184	563	613	107	120	114	318	402	379	8932	68728
Tb427.02.4780	19645	16529	2330	2384	4516	2495	3122	447	443	462	1206	1488	1424	33234	113429
Tb427.02.480	30249	27607	4629	4991	10314	5631	6546	1020	960	878	5236	5107	4876	84442	198605
Tb427.02.4800	8795	7695	1691	1848	3056	1549	1863	275	277	263	858	865	656	20732	98336
Tb427.02.4810	31739	29668	5045	4853	9937	5469	6800	872	958	1016	2667	3412	3314	78970	315483
Tb427.02.4830	12325	10467	1893	1804	3269	1678	1958	290	306	313	1177	1126	1137	12028	54697
Tb427.02.4840	2199	2276	649	776	949	462	526	74	104	92	238	225	230	5064	31027
Tb427.02.4850	13106	11828	2645	2699	5547	2783	3332	497	475	493	1315	1482	1494	19466	152528
Tb427.02.4870	4658	4330	812	852	1291	736	792	155	134	155	265	240	248	9337	57261
Tb427.02.4890	3313	3180	728	771	1018	560	529	77	77	75	364	361	318	8467	33928
Tb427.02.490	14427	11419	1508	1379	6813	3984	4539	364	351	335	821	705	681	63012	284534
Tb427.02.4920	1025	929	156	169	393	178	214	34	17	16	23	31	19	4056	41904
Tb427.02.4930	3935	4260	937	1038	2077	998	1298	202	197	210	468	417	445	9021	38384
Tb427.02.4950	15942	14450	1964	1938	3510	2176	2307	295	293	241	960	1116	1094	34500	110696
Tb427.02.4970	9692	7398	1490	1553	2671	1448	1657	250	232	274	709	725	703	18358	88120
Tb427.02.4980	5902	4305	1134	1232	1971	1078	1305	169	151	153	579	591	592	9970	42210
Tb427.02.4990	15652	12793	2695	2676	4507	2686	3392	394	379	381	1185	1220	1090	30227	122006
Tb427.02.5000	6423	4998	857	667	2320	1705	1978	233	177	195	666	612	552	9970	31279
Tb427.02.5010	8535	7794	1591	1721	3067	1702	1943	299	262	275	724	734	726	19940	101657
Tb427.02.5020	14090	13213	2458	2593	5517	2901	3576	434	474	420	1402	1506	1331	31335	118853
Tb427.02.5030	14871	13832	2236	2435	4162	2184	2465	355	397	372	1424	1582	1453	26904	87069
Tb427.02.5040	4658	4479	1024	1138	1728	916	1029	180	186	180	435	466	422	15826	54991
Tb427.02.5050	4542	4380	1096	1199	2062	928	1061	199	197	211	533	562	477	12502	59237
Tb427.02.5060	35934	33825	3643	3324	16186	7899	9038	931	922	898	1566	1331	1140	80078	403813
Tb427.02.5070	1765	2425	293	349	580	305	274	59	48	56	140	130	147	3165	20348
Tb427.02.5080	4976	4355	1315	1444	2021	1088	1139	170	119	134	533	504	455	15034	56042
Tb427.02.510	11749	11026	986	1072	4567	2694	2811	213	205	183	497	549	502	39028	142218
Tb427.02.5120	2951	2771	1020	1215	1511	657	764	138	150	152	382	314	313	11869	77820
Tb427.02.5130	7754	7869	1437	1463	3419	1772	1837	272	245	303	629	554	554	17725	104138
Tb427.02.5140	3559	3142	731	711	1119	543	592	113	94	99	289	250	205	7122	36324
Tb427.02.5150	13193	12174	2605	2740	5345	2931	3219	463	430	493	1995	1893	1617	31177	133946
Tb427.02.5160	73662	65349	7019	6009	22927	11888	13966	2088	1997	2129	2850	2964	2731	107457	298498
Tb427.02.5180	6452	5642	1341	1369	2844	1365	1656	248	221	272	606	588	515	16459	82192
Tb427.02.5190	3559	2549	761	816	1380	724	746	172	148	146	370	314	304	9337	30480
Tb427.02.5200	6249	6087	2173	2233	4209	2631	3036	409	393	419	965	1085	1083	13135	50787
Tb427.02.5210	5237	4454	1181	1255	2175	1101	1290	219	199	251	605	603	642	5697	62012
Tb427.02.5220	9374	7671	1574	1615	2977	1462	1745	243	263	237	531	524	542	15351	55369
Tb427.02.5230	4340	4182	975	1017	1704	825	854	142	136	146	496	512	439	6489	38174
Tb427.02.5240	12875	10937	2157	2256	4501	2587	2886	337	336	344	964	1051	965	28645	106997
Tb427.02.5250	11573	10417	1982	2310	4056	1974	2273	353	348	399	911	887	830	30069	100480
Tb427.02.5260	4774	4404	645	585	1321	744	855	154	165	164	611	559	450	7122	39688
Tb427.02.5270	138152	112536	8755	7416	21377	13068	16025	1710	1641	1713	6360	11130	9996	503100	1240784
Tb427.02.5280	20253	18607	2697	2685	6620	3688	4245	590	561	586	1932	2046	1867	25954	111327
Tb427.02.5290	1738	1741	327	409	803	401	397	63	54	45	256	260	267	8468	36308
Tb427.02.5300	3577	2367	521	531	640	309	339	52	64	73	208	226	218	3256	48772
Tb427.02.5310	3501	3203	539	580	893	493	457	81	63	75	189	178	134	14135	92431
Tb427.02.5320	1718	1386	188	228	237	127	127	13	13	23	106	116	104	6298	21812
Tb427.02.5330	1628	1096	88	98	203	107	108	17	10	14	60	61	71	4096	24065
Tb427.02.5340	1040	1060	121	105	165	86	83	12	13	18	150	103	122	4005	12861
Tb427.02.5350	2507	1500	161	169	618	367	340	31	18	19	81	92	75	6609	27095
Tb427.02.5360	703	968	51	56	364	140	193	13	18	16	21	20	15	8987	25253
Tb427.02.5384	3067	2573	120	147	108	52	63	10	8	9	83	82	71	8388	36997
Tb427.02.540	8565	7692	686	792	5249	3041	3106	192	191	178	298	257	238	54185	274463
Tb427.02.5410	17446	16405	1937	1954	2906	1755	2043	248	270	275	1052	1182	1024	33234	121669
Tb427.02.5440	17099	14450	2324	2300	3640	1881	2116	399	377	399	1018	1361	1179	20732	79838
Tb427.02.5480	2274	2958	486	595	522	331	722	76	108	151	162	259	354	7	5506
Tb427.02.5500	10184	10021	3146	3591	3533	1954	2250	420	434	382	1009	1180	1020	13927	52763
Tb427.02.5530	31955	24700	5613	5769	6606	3785	4264	703	613	740	2194	3437	3100	47353	118592
Tb427.02.5540	34610	32196	3849	3884	6250	4348	4600	559	518	529	1786	2570	2538	83028	243354
Tb427.02.560	9700	8705	1358	1646	5556	2886	3207	279	311	326	827	885	832	52839	127847
Tb427.02.5600	10496	7518	827	813	1633	1060	979	82	173	133	338	621	553	9552	61492
Tb427.02.5610	6178	6824	498	560	1111	701	726	135	125	104	169	144	182	7245	51090
Tb427.02.5650	11353	8622	1807	1856	2461	1292	1213	260	227	195	949	1087	948	16135	37125
Tb427.02.5660	8940	7794	1591	1462	3530	1618	1997	372	375	409	636	634	563	15984	110024
Tb427.02.5700	0	0	0	3	2	0	0	0	0	0	8	8	7	0	0
Tb427.02.5710	0	0	7	3	1	0	1	0	0	0	2	9	2	0	210
Tb427.02.5720	521	322	49	50	45	28	43	4	1	2	18	14	16	317	3574
Tb427.02.5750	9027	7398	1777	1846	3607	1976	1882	259	296	262	711	794	614	22631	87742
Tb427.02.5760	100367	84575	2624	2276	4446	4020	4195	371	402	362	597	2232	1990	253528	550161
Tb427.02.5800	9866	8858	1817	1887	4278	2187	2567	381	376	371	665	723	654	10761	88919
Tb427.02.5810	38104	33008	4476	4299	8550	4930	6201	645	650	669	2059	2698	2460	90523	301399
Tb427.02.5820	20860	15589	2601	2557	4537	2725	3048	422	380	406	987	1127	1005	31335	138024
Tb427.02.5830	5352	4677	969	977	1813	954	1146	199	151	157	660	546	551	9021	28168
Tb427.02.5850	7609	5741	1251	1179	3079	1393	1674	291	251	274	983	795	820	8704	86859
Tb427.02.5860	15053	13114	970	823	1082	1036	946	92	61	85	141	430	355	43080	213667
Tb427.02.5870	34769	30138	3092	2773	4501	3668	3901	350	331	310	750	1895	1695	105682	382152
Tb427.02.5890	9027	7275	1766	1829	2636	1308	1589	203	218	239	665	782	659	19624	64703
Tb427.02.5900	17388	13931	2132	2146	3972	2297	2590	316	311	319	1030	1127	1007	27537	146684
Tb427.02.5910	65209	56970	8345	7674	34941	17330	20700	2440	2393	2429	4091	3551	3422	82119	305983
Tb427.02.5930	13916	12644	2798	3140	4174	2144	2394	432	434	469	854	839	860	19624	85597
Tb427.02.5950	9866	8858	2173	2277	4079	2162	2208	378	416	400	951	1032	885	31335	140714
Tb427.02.5970	11949	11333	2494	2598	4688	2457	2753	460	407	517	1064	969	916	27853	100690
Tb427.02.5980	14466	12421	3139	3185	3365	1764	2165	437	420	433	1265	1531	1373	47952	175021
Tb427.02.6000	33764	31276	3998	3309	9331	5650	6810	735	695	761	2999	3640	3317	62828	283447
Tb427.02.6050	31450	27639	5465	5618	11254	5995	7798	994	1019	1043	2946	3394	3124	69000	265495
Tb427.02.6070	6452	5493	2071	2298	3314	1607	1788	268	235	290	895	817	895	16459	75886
Tb427.02.6080	12267	10838	1630	1677	3374	1771	1850	328	305	297	799	773	723	18516	85135
Tb427.02.6090	31102	28060	5253	5058	11677	5228	6565	1249	1239	1240	2389	1725	1821	44787	306696
Tb427.02.6100	13483	11951	2006	1990	6002	2851	3602	456	450	449	1523	1652	1593	35924	123309
Tb427.02.6130	23320	20067	3669	3683	6037	3346	3721	597	629	581	1552	1651	1632	22314	140756
Tb427.02.6150	3294	2628	152	151	817	385	533	70	60	73	25	38	29	14648	94945
Tb427.02.6180	9518	9030	2003	1986	2803	1499	1843	182	206	215	745	731	657	19149	178367
Tb427.02.6200	7416	6969	997	826	1973	913	1258	239	215	232	378	339	293	31422	142272
Tb427.02.6220	3825	3555	647	515	1276	714	946	98	115	120	178	170	161	35549	128197
Tb427.02.6240	2917	2574	260	242	555	239	443	65	63	47	72	45	35	14512	46944
Tb427.02.6270	551	521	150	176	52	9	24	13	11	10	112	106	103	1899	6113
Tb427.02.650	8206	6892	798	831	1925	1132	1110	176	186	173	405	391	427	14112	52143
Tb427.02.690	11375	10494	961	939	3278	1921	2048	253	241	228	374	326	320	44784	155778
Tb427.02.720	540	383	23	24	113	70	58	3	3	9	0	1	1	2342	14824
Tb427.02.820	76240	68349	10220	10676	31038	16140	18182	2335	2375	2337	6893	6839	6211	209197	701115
Tb427.02.830	41452	38742	3194	3276	15125	8584	9256	784	755	838	868	1001	877	132210	529370
Tb427.02.900	4173	5009	709	623	1144	716	848	125	94	108	321	301	275	14285	60650
Tb427.02.910	466	525	26	25	33	16	10	2	12	6	1	0	0	1367	5111
Tb427.02.950	8960	6817	555	581	2094	1012	1030	162	156	158	157	113	123	21979	130012
Tb427.02.960	2035	1956	321	358	306	183	176	31	30	34	76	42	39	3679	25675
Tb427.02.980	1821	1376	153	173	354	195	196	17	19	19	46	49	27	11924	46986
Tb427.03.100	29	49	1	1	1	0	0	0	0	0	31	34	23	0	0
Tb427.03.1000	1678	1361	846	958	1413	590	672	116	145	144	650	639	605	3007	17153
Tb427.03.1010	35963	32538	4618	4180	9942	6739	8249	937	862	939	2856	4029	3595	69633	244600
Tb427.03.1020	7320	6755	1266	1364	2386	1169	1236	213	225	232	693	875	882	15509	82697
Tb427.03.1030	14611	12520	2578	2555	6253	3250	3770	501	493	502	1320	1372	1233	24372	107333
Tb427.03.1040	10647	10071	1277	1307	2811	1582	1804	286	222	311	718	767	649	34658	113093
Tb427.03.1060	9229	8487	1182	1101	2884	1448	1815	253	232	242	656	590	527	21839	108258
Tb427.03.1070	7378	6285	1571	1562	2552	1384	1533	246	280	241	663	625	622	28328	100985
Tb427.03.1080	9634	9081	1470	1513	2994	1634	1771	274	204	260	608	517	530	21681	96192
Tb427.03.1090	3964	3019	754	783	1259	628	632	107	113	116	390	334	355	7438	29766
Tb427.03.110	0	0	0	1	0	0	0	0	0	0	1	0	0	0	0
Tb427.03.1100	5121	4305	784	845	1788	992	853	145	124	124	400	347	350	17883	48643
Tb427.03.1110	22712	18533	2996	2975	5844	3472	3972	605	537	538	1545	1582	1459	53649	250150
Tb427.03.1120	37554	34914	7131	6700	18651	10178	12596	1427	1466	1587	3201	3622	3366	61246	207141
Tb427.03.1130	8477	7646	1292	1451	2772	1493	1611	267	241	281	649	680	707	10445	114606
Tb427.03.1140	8043	7695	1398	1375	2224	1214	1309	243	234	240	605	618	579	24055	84799
Tb427.03.1150	7696	6161	1156	1187	1999	1159	1208	192	174	221	535	481	503	15193	92156
Tb427.03.1160	3530	2846	622	670	1184	622	658	108	112	129	266	253	263	5222	28757
Tb427.03.1170	6944	5369	1280	1438	2130	1097	1361	232	216	243	590	607	596	16934	52931
Tb427.03.1180	10821	10318	1785	1900	3399	1795	2149	356	330	344	1143	1156	1211	16617	85345
Tb427.03.1190	45453	41125	4963	4812	10401	5765	7056	889	895	834	2822	3613	3267	100177	350252
Tb427.03.120	0	0	0	0	0	0	0	1	0	0	1	1	2	0	0
Tb427.03.1200	13193	11407	1824	1715	3610	2219	2613	399	340	372	1133	1367	1230	22947	109435
Tb427.03.1210	22914	20810	3310	3142	7962	4530	5474	639	616	618	1687	2082	1992	39406	170690
Tb427.03.1220	8998	7572	1601	1656	2890	1528	1669	250	249	243	806	881	832	7280	86438
Tb427.03.1230	14640	11852	2204	2269	4112	2149	2458	309	336	298	1026	1066	989	36874	107669
Tb427.03.1240	7117	7547	1027	1181	2902	1321	1806	183	211	224	565	514	547	7122	15640
Tb427.03.1250	3269	3118	592	629	927	531	609	126	122	123	210	155	146	3798	21946
Tb427.03.1260	3964	3934	640	689	1756	750	928	152	192	159	428	374	277	10761	37501
Tb427.03.1270	8072	6854	1425	1636	2621	1497	1543	284	282	269	668	771	697	22947	80510
Tb427.03.1280	7551	6706	1097	1146	2832	1281	1462	212	223	231	812	966	748	20890	90474
Tb427.03.1290	18517	15985	2334	2447	5411	2978	3433	399	443	393	1127	1392	1153	35608	90642
Tb427.03.1300	4253	4701	1523	1556	2541	1317	1595	201	218	213	768	871	955	18674	61423
Tb427.03.1310	26039	21626	2691	2621	5200	3002	3598	454	457	473	1358	1857	1745	57922	170480
Tb427.03.1320	24419	21329	3271	3070	6422	3545	4432	581	580	560	1937	2455	2199	48743	251705
Tb427.03.1330	17707	16628	2540	2537	3675	2221	2617	293	295	292	1086	1232	1153	27378	177711
Tb427.03.1340	11573	10318	1971	2142	3478	1959	2496	373	351	352	910	921	903	27062	97327
Tb427.03.1350	21526	19622	1396	1444	3889	2285	2591	277	253	307	969	969	868	30544	164720
Tb427.03.1360	8419	6235	1583	1713	3010	1448	1733	259	248	272	583	570	589	12819	70630
Tb427.03.1370	56374	53718	11069	9419	16612	9502	10001	2209	2218	2332	7314	5048	5221	72937	334857
Tb427.03.1380	25547	21676	5722	5563	15157	8947	10909	1003	946	1010	2170	2269	2292	50959	228792
Tb427.03.1390	10618	8561	2085	2134	2890	1620	1846	274	278	282	759	853	726	20415	103802
Tb427.03.1400	4485	3266	848	918	1286	715	794	140	138	124	463	402	457	9337	31616
Tb427.03.1410	6047	5988	1428	1460	2592	1282	1536	231	245	253	530	448	429	6014	38174
Tb427.03.1420	72534	63741	4192	3805	10151	6185	7578	756	751	785	2500	3498	3225	146704	504504
Tb427.03.1430	7407	5790	1378	1369	2068	1049	1216	194	196	210	655	691	657	13452	55117
Tb427.03.1440	9548	9081	2094	2283	3746	2055	2191	338	334	333	1076	1260	1131	27220	50198
Tb427.03.1450	3889	4408	989	1038	1129	619	711	134	127	137	512	550	485	9215	40700
Tb427.03.1460	8072	7695	1590	1615	3042	1651	1738	352	328	382	886	805	708	26587	85345
Tb427.03.1470	8294	6910	1462	1240	6789	3751	4682	473	532	525	840	909	830	52623	183840
Tb427.03.1480	1504	1361	517	474	459	227	278	42	39	41	251	244	263	6647	20769
Tb427.03.1490	5324	5394	376	433	814	478	590	64	52	54	184	198	198	22314	82612
Tb427.03.1500	4486	3749	1799	1901	3655	1981	2332	175	159	144	1654	1658	1624	23912	62720
Tb427.03.1510	1821	2140	629	763	1054	503	504	87	71	52	892	900	862	9005	15142
Tb427.03.1520	8950	7441	1632	1300	8521	4690	5599	493	469	455	940	969	974	87592	254153
Tb427.03.1530	4820	4054	873	997	1041	573	577	95	85	87	242	279	242	8035	62513
Tb427.03.1540	2344	2549	454	455	739	327	424	77	51	56	177	183	167	5856	33045
Tb427.03.1550	10184	8710	2437	2457	3945	2321	2572	358	366	388	1007	1352	1319	28961	83033
Tb427.03.1560	3935	3514	1040	1152	1844	957	1125	209	196	192	798	847	812	6805	36955
Tb427.03.1570	8622	8784	1017	1055	1405	965	970	134	150	151	495	666	653	19149	67015
Tb427.03.1580	10271	7473	1468	1577	2862	1441	1612	270	271	271	1026	969	936	14876	55622
Tb427.03.1590	17938	16480	1954	1869	6573	3543	4307	403	420	423	844	840	881	34500	179898
Tb427.03.1600	2286	2128	731	671	878	548	645	64	77	79	127	139	97	5222	12150
Tb427.03.1610	19443	16727	3325	3181	5253	2936	3376	592	541	556	1503	1658	1671	19940	63147
Tb427.03.1620	38162	32761	4386	4391	8145	4813	5739	691	655	690	2028	2542	2404	76122	303417
Tb427.03.1630	6423	5295	173	163	159	176	164	21	12	16	84	267	253	15509	73321
Tb427.03.1640	11515	9526	2429	2373	1600	1134	1036	112	144	160	539	600	466	12819	57766
Tb427.03.1650	2170	1980	470	410	478	349	413	45	46	65	137	205	194	12186	35988
Tb427.03.1660	16520	13708	1985	1795	3462	2232	2442	325	309	322	473	951	973	46211	174516
Tb427.03.1670	15450	13090	1991	2058	4093	2227	2523	443	403	387	1118	1130	1134	38298	148534
Tb427.03.1680	23985	19770	3103	2999	7270	3893	4579	600	523	620	1522	1642	1410	45895	193771
Tb427.03.1690	6076	4850	1496	1456	2313	1107	1325	214	214	239	616	631	568	8388	45489
Tb427.03.1700	4427	4503	977	1044	1774	873	1050	173	143	184	392	442	391	8546	54402
Tb427.03.1710	7754	6953	1399	1359	2930	1362	1553	268	258	292	942	838	762	16459	57640
Tb427.03.1720	3645	3118	703	803	904	497	535	74	102	90	225	204	187	4748	16775
Tb427.03.1730	2083	1905	1071	1075	1606	811	924	134	143	170	654	577	565	5539	33213
Tb427.03.1740	12904	10838	1930	1813	3442	1807	2243	374	395	325	772	817	756	19940	94090
Tb427.03.1750	1794	2351	400	472	697	309	414	65	69	75	171	152	141	6647	29598
Tb427.03.1760	6712	5914	1571	1731	3379	1590	1851	296	301	288	564	514	446	16142	78030
Tb427.03.1770	11457	11036	1791	1964	3652	1919	2212	357	376	393	843	1036	941	28803	89171
Tb427.03.1780	2806	2747	698	795	1003	587	614	105	119	99	357	320	326	8229	28841
Tb427.03.1790	12701	11630	4508	4546	7452	3928	4700	557	524	499	841	785	806	21998	96865
Tb427.03.1800	36050	32142	4220	4322	7789	4601	5552	703	707	717	1842	2323	2202	68684	343735
Tb427.03.1810	5005	4157	1057	1068	2049	1106	1169	198	213	179	428	410	418	8388	47928
Tb427.03.1820	5497	4627	983	928	1626	930	1153	151	156	169	510	561	580	6805	46330
Tb427.03.1830	6278	5468	1112	1185	2368	1128	1300	173	189	178	554	598	499	13927	68697
Tb427.03.1840	44469	38007	7651	7007	11900	6639	7606	1205	1182	1231	2373	2937	2802	56340	255363
Tb427.03.1850	11920	10986	2087	2017	4169	2059	2422	409	403	402	853	792	812	20257	70546
Tb427.03.1860	9924	8537	1391	1368	2494	1404	1667	220	233	189	652	753	734	13927	91651
Tb427.03.1870	4687	4380	877	896	908	393	471	136	144	128	400	336	310	3640	20643
Tb427.03.1880	8564	8512	1577	1719	2497	1340	1507	210	235	247	784	818	731	25321	78156
Tb427.03.1890	5150	4380	878	893	1472	663	802	148	156	137	373	292	283	7596	33634
Tb427.03.1900	33089	28381	4142	3826	9916	5708	7041	888	896	945	1929	2428	2131	60114	181004
Tb427.03.1910	11284	9551	340	277	560	410	476	42	39	42	298	951	855	9970	70126
Tb427.03.1920	20542	17915	3236	3142	10389	5474	7055	782	771	826	2257	2751	2716	40197	95730
Tb427.03.1930	7262	6904	1262	1292	2403	1289	1463	186	180	172	612	557	600	15351	76264
Tb427.03.1940	7002	6310	1640	1816	2549	1326	1397	300	249	257	496	451	463	10920	25393
Tb427.03.1960	2864	2648	442	417	627	283	362	66	67	67	203	179	179	6330	25856
Tb427.03.1970	4108	3687	871	901	1465	742	789	142	125	131	427	478	410	6330	30817
Tb427.03.1980	4108	4652	898	982	1375	719	853	151	121	151	403	452	360	11395	62600
Tb427.03.1990	7002	6532	1434	1331	2353	1325	1480	214	223	192	710	865	761	18041	77147
Tb427.03.2000	3443	3044	680	804	1131	620	684	112	113	126	239	241	218	4906	31195
Tb427.03.2010	10242	9749	1573	1611	2693	1384	1661	282	263	258	747	785	785	14876	69411
Tb427.03.2020	12325	10912	1432	1460	2747	1575	1764	280	260	278	1143	1317	1197	28645	131087
Tb427.03.2030	2257	1806	440	433	470	260	299	52	42	74	120	126	114	3007	18414
Tb427.03.2040	16781	15613	1800	1948	3209	1850	2166	320	300	287	950	1285	1154	36716	141597
Tb427.03.2050	34632	30336	3112	2765	10228	5866	7715	790	717	762	1817	2554	2498	65044	180360
Tb427.03.2060	5497	5394	1043	1122	1786	1133	1192	155	134	152	511	528	473	14718	42378
Tb427.03.2070	17620	16183	2293	2234	4076	2357	2680	400	421	384	1171	1462	1322	36083	122973
Tb427.03.2080	4542	3761	1299	1272	2145	1056	1162	230	219	209	631	564	560	5222	18583
Tb427.03.2090	14264	12421	2220	2334	4323	2302	2771	397	362	451	866	912	943	17092	110949
Tb427.03.2100	10474	9032	1658	1543	4256	2270	2837	326	264	323	679	877	780	19307	87027
Tb427.03.2110	7985	7052	1132	1218	1945	1181	1169	189	191	229	470	603	610	20573	44228
Tb427.03.2120	4253	4132	898	936	1427	723	725	116	114	133	353	341	273	8704	43009
Tb427.03.2130	8940	8240	1683	1655	2671	1504	1624	251	252	256	872	816	873	11553	79417
Tb427.03.2140	28846	25066	4381	4633	9358	4858	6325	725	743	725	1952	2325	2098	57289	290678
Tb427.03.2150	3530	3910	836	863	1339	759	752	118	105	112	323	302	279	7280	34811
Tb427.03.2160	5555	4726	1182	1178	2443	1254	1522	210	196	208	549	518	461	10287	58060
Tb427.03.2170	21265	19226	2616	2599	4696	2741	3140	389	403	405	1289	1304	1220	36241	197219
Tb427.03.2180	10821	10096	2095	2206	4056	2001	2228	411	366	364	1036	863	771	10920	69117
Tb427.03.2190	7204	6235	1300	1420	2264	1140	1218	234	250	220	531	544	494	16459	72270
Tb427.03.220	0	0	1	0	0	0	0	0	0	0	1	0	0	0	0
Tb427.03.2200	7175	6681	1275	1362	1925	1020	1103	212	171	190	659	635	651	15509	57093
Tb427.03.2210	9721	8537	1677	1774	2873	1654	1625	296	288	263	781	813	752	23422	106408
Tb427.03.2220	6799	6681	1428	1492	3711	1670	1972	291	241	249	866	774	649	27537	79333
Tb427.03.2230	25605	24497	7093	8172	13625	7002	8223	969	923	1025	1529	1519	1410	39090	137435
Tb427.03.2240	6307	5394	1487	1509	2313	1202	1183	188	180	183	604	514	476	15193	72859
Tb427.03.2250	4947	3538	665	729	1245	656	602	79	83	104	175	216	184	6330	39982
Tb427.03.2260	6626	6112	1075	1120	2341	1142	1406	148	162	176	762	756	613	12186	59615
Tb427.03.2270	7204	7176	1513	1614	3153	1649	1777	248	271	246	546	496	453	14243	77988
Tb427.03.2280	8072	8215	1719	1713	3644	1857	1951	289	266	270	897	908	832	32759	128943
Tb427.03.2290	8622	6780	1344	1454	2687	1491	1494	236	204	238	572	483	455	20099	67309
Tb427.03.2300	3732	3142	675	678	1205	665	652	115	113	100	684	546	512	6014	37501
Tb427.03.2310	11949	11184	2673	2502	6039	3384	3864	592	493	522	1761	1830	1735	21681	77609
Tb427.03.2320	6249	5617	1130	1145	2049	1253	1168	198	234	237	447	389	360	15193	63609
Tb427.03.2330	8882	8240	1299	1356	2671	1346	1453	233	215	239	612	588	592	13294	86901
Tb427.03.2340	5497	4875	1181	1197	1932	1070	1140	240	197	236	604	707	638	10128	72060
Tb427.03.2350	4571	3984	887	956	1617	719	785	128	112	145	979	850	785	16142	67225
Tb427.03.2360	4137	3860	925	1021	2062	1107	1045	143	156	141	741	786	682	8071	35399
Tb427.03.2370	4774	3613	835	983	1206	504	629	140	132	126	465	390	393	6014	27285
Tb427.03.2380	1504	1509	189	202	364	160	155	39	26	44	193	126	129	1899	20390
Tb427.03.2390	10300	8512	1572	1674	2600	1308	1413	281	252	276	790	696	656	16617	45027
Tb427.03.2400	4774	3761	976	922	1371	709	749	147	152	165	687	692	549	11078	57934
Tb427.03.2410	3530	3390	969	956	1721	889	1015	164	145	171	480	410	376	8388	47549
Tb427.03.2420	14206	13213	2322	2262	6966	3163	3582	510	562	535	1376	1233	1174	29594	237327
Tb427.03.2430	16636	16183	2627	2734	4266	2212	2597	433	393	416	921	1139	1133	36399	180402
Tb427.03.2440	8448	7646	1977	1899	3463	2027	2185	268	296	289	756	1033	890	29594	80468
Tb427.03.2450	1360	1188	343	346	453	265	311	42	36	41	144	126	134	4115	21862
Tb427.03.2460	3964	3885	1059	1023	1810	867	1072	171	155	162	461	494	428	5856	26276
Tb427.03.2470	11949	10442	1244	1347	2907	1405	1667	268	210	229	687	915	764	32284	155471
Tb427.03.2480	3472	3613	1041	1082	1592	745	785	152	154	163	552	441	478	5222	40360
Tb427.03.2490	38393	32811	4951	4900	9856	5646	6820	764	707	755	3417	4002	3654	83560	337891
Tb427.03.2500	647	852	51	49	174	71	110	9	6	8	25	25	22	3732	8168
Tb427.03.2510	57	122	12	12	144	124	99	3	2	3	0	0	1	3270	7784
Tb427.03.2520	1308	924	122	121	332	173	171	19	29	20	138	87	86	2057	6109
Tb427.03.2530	231	225	31	28	41	22	30	2	1	3	67	56	51	475	2104
Tb427.03.2540	58	25	37	40	12	13	5	7	4	3	106	113	114	0	2354
Tb427.03.2580	318	198	100	134	43	24	32	9	0	4	90	75	81	8546	22240
Tb427.03.2590	579	594	462	583	319	175	221	49	47	56	398	397	388	9970	34306
Tb427.03.2600	132453	115233	9036	8228	25215	14905	19119	1862	1868	1906	6755	9625	8998	278374	1011488
Tb427.03.2610	11920	11531	2129	2148	4219	2341	2808	374	336	349	930	1076	1018	31493	142480
Tb427.03.2620	35934	32019	3703	3703	6547	3957	4715	574	580	554	2077	2562	2470	62512	237159
Tb427.03.2630	10242	8611	1849	1963	3089	1499	1813	255	253	261	873	908	885	17883	91946
Tb427.03.2640	5497	4182	786	831	1430	717	764	115	135	124	316	314	284	8388	55327
Tb427.03.2650	3559	4330	952	1026	965	407	444	117	121	119	303	250	231	4748	39057
Tb427.03.2660	11689	11184	1663	1740	3524	1757	2151	281	258	274	781	946	903	23897	119988
Tb427.03.2670	5005	4578	954	957	1201	754	874	132	143	142	561	625	557	8388	32456
Tb427.03.2680	9808	8215	1417	1429	2914	1702	1882	253	306	285	627	594	603	22789	100648
Tb427.03.2690	17967	15762	2513	2551	3770	2232	2415	414	403	414	1175	1518	1401	35608	125033
Tb427.03.2700	5815	5147	984	1092	1912	932	1086	194	160	196	472	464	408	10920	45405
Tb427.03.2710	12615	11803	2396	2471	3792	2005	2225	396	345	362	793	1091	1050	25163	71177
Tb427.03.2720	4282	3811	710	703	1460	775	873	128	108	137	251	211	206	4748	31910
Tb427.03.2730	31855	26006	3957	3953	7025	4349	4968	742	693	733	1994	2660	2500	54282	185237
Tb427.03.2740	10155	8660	2035	2084	3037	1810	2120	270	257	277	514	478	466	15826	65627
Tb427.03.2750	13772	10788	1189	1322	2203	1136	1468	134	154	166	621	669	644	15509	60667
Tb427.03.2760	18227	16405	2372	2403	5317	2893	3330	482	437	461	1391	1736	1606	37665	114186
Tb427.03.2770	20947	18459	2962	2884	4682	2819	3147	451	412	445	1105	1377	1283	36083	144750
Tb427.03.2780	17793	16158	2646	2632	3268	2093	2106	285	256	246	1235	1478	1257	48585	202264
Tb427.03.2790	16491	13956	1530	1566	3716	2084	2296	348	315	313	910	961	946	35766	136636
Tb427.03.2800	10908	8883	1766	1732	2696	1513	1587	282	223	276	641	646	573	25321	62390
Tb427.03.2810	18806	16183	2057	1980	4320	2531	2968	365	359	358	1191	1469	1437	35133	163669
Tb427.03.2820	8853	7992	1755	1838	3062	1668	1997	275	254	292	782	805	785	14401	50661
Tb427.03.2830	8043	6978	901	1003	2341	1251	1473	231	200	242	822	706	672	10920	75045
Tb427.03.2840	8188	6904	1649	1698	3464	1792	1956	365	311	332	717	579	649	16775	67688
Tb427.03.2850	2604	2103	672	716	1024	464	488	96	103	100	232	216	171	2374	12865
Tb427.03.2860	3703	2994	609	700	979	573	610	97	99	96	447	405	391	7122	23333
Tb427.03.2870	17128	14970	2515	2537	5034	2742	3278	550	547	549	1168	1307	1131	38140	144919
Tb427.03.2880	2575	2846	968	1016	1205	641	645	144	134	126	392	336	318	5856	27664
Tb427.03.2890	8911	9106	2036	2133	4126	2163	2592	409	378	459	1372	1352	1373	22473	63189
Tb427.03.290	0	0	0	0	0	0	4	0	0	0	1	0	1	0	374
Tb427.03.2900	27254	25214	3045	3000	11502	5821	7164	693	721	747	1309	1444	1207	47002	222150
Tb427.03.2910	3211	2474	605	561	571	368	415	68	61	55	190	255	214	4589	18162
Tb427.03.2920	2864	2029	616	645	655	395	457	85	89	85	428	452	385	5381	16438
Tb427.03.2930	2387	2258	377	385	419	241	276	49	57	57	271	465	446	4589	14832
Tb427.03.2940	2575	2400	572	573	840	339	441	85	93	102	228	229	230	3165	23039
Tb427.03.2950	15826	13189	1902	1898	3835	2225	2677	387	353	361	996	1044	1043	41305	159675
Tb427.03.2960	33301	29841	9566	8101	25386	12623	16300	3393	3333	3499	5220	5452	5242	102867	283699
Tb427.03.2970	2025	2054	391	386	453	317	311	69	55	73	178	151	119	3007	27453
Tb427.03.2980	3877	3365	741	726	1173	632	709	108	94	122	358	352	323	4906	39057
Tb427.03.2990	2806	3514	658	761	1164	586	641	108	117	97	275	215	216	8388	45321
Tb427.03.300	0	0	1	0	0	0	0	0	0	0	0	1	0	0	84
Tb427.03.3000	22307	21032	3164	3150	6811	4230	5074	626	590	597	1486	1616	1471	47319	222570
Tb427.03.3010	2372	1856	354	347	527	258	326	51	60	58	350	285	310	2849	21778
Tb427.03.3020	2257	2103	680	774	1049	564	642	114	107	102	222	216	218	9495	36661
Tb427.03.3030	9692	8091	1734	1795	3418	1810	2065	314	302	306	1064	1076	1022	28328	115489
Tb427.03.3040	7204	6805	1619	1478	2999	1539	1875	306	311	301	618	598	583	23106	63567
Tb427.03.3050	10879	10541	1549	1526	2304	1318	1382	222	216	249	784	741	724	18833	88036
Tb427.03.3060	17446	14055	1415	1365	1577	1160	1240	211	179	179	782	1405	1241	13452	76390
Tb427.03.3070	11775	12570	827	879	1661	1010	1139	137	131	137	409	621	629	19307	103423
Tb427.03.3080	7262	6755	1148	1100	2128	1156	1255	205	191	214	565	582	558	11869	62264
Tb427.03.3090	15913	14253	2286	2332	3678	2062	2289	341	322	357	1021	1073	993	31810	155345
Tb427.03.310	0	0	0	2	0	0	0	0	0	0	0	3	1	0	0
Tb427.03.3100	3993	3786	919	912	1779	943	1068	205	181	191	503	461	461	9337	48727
Tb427.03.3110	20947	17296	2950	2843	5850	3293	3970	577	589	588	1677	1966	1791	39090	86564
Tb427.03.3120	6799	6681	955	1041	2130	1104	1257	173	174	184	600	702	622	11078	58564
Tb427.03.3130	60179	52086	5362	4951	13704	8460	10298	941	881	906	2779	3869	3716	144964	547008
Tb427.03.3140	2778	2945	645	739	1001	473	539	93	106	112	371	336	318	3798	45868
Tb427.03.3150	11862	10467	1964	1979	2809	1586	1592	214	245	212	658	686	628	32759	140588
Tb427.03.3160	7002	5493	1378	1574	2416	1195	1488	174	175	212	705	696	644	16617	40108
Tb427.03.3170	14495	14079	1944	1864	4079	2517	2793	347	364	391	923	1012	860	36874	120871
Tb427.03.3180	12904	11531	2596	2543	3219	2250	2903	326	281	310	975	1142	993	41305	163207
Tb427.03.3190	30032	24967	3223	2985	6682	4164	5005	512	549	522	1633	2693	2533	46369	177543
Tb427.03.320	29	25	0	0	0	1	1	0	0	0	2	3	1	0	84
Tb427.03.3200	11631	10467	1973	1783	4052	2256	2541	378	421	422	897	979	903	27537	122090
Tb427.03.3210	1476	1435	327	390	424	196	362	54	48	55	212	215	211	4273	33381
Tb427.03.3220	15392	13560	2952	3002	3926	2219	2501	339	338	362	1202	1354	1256	54282	200582
Tb427.03.3230	7551	6285	1335	1502	2478	1268	1497	202	230	224	811	804	783	15034	62432
Tb427.03.3240	2951	2598	717	781	1120	551	617	153	180	159	1174	812	1000	4115	37922
Tb427.03.3250	4253	3217	829	854	1379	777	917	163	152	162	448	397	439	7122	36619
Tb427.03.3260	5005	4949	1029	1009	1599	923	1059	178	176	190	616	644	618	11236	79375
Tb427.03.3270	104186	92740	35622	29535	73003	45670	58546	7871	7579	7847	16853	20886	20238	202095	589723
Tb427.03.3280	9056	8215	1938	2067	3686	1953	2365	332	333	334	913	977	957	20732	78913
Tb427.03.3290	6192	5642	1247	1208	1881	1005	1050	197	215	209	516	580	473	11236	45237
Tb427.03.330	0	0	0	0	2	0	0	0	0	0	0	0	1	0	168
Tb427.03.3300	35298	29470	4879	4446	12952	7045	9081	1031	1054	1026	2276	2727	2584	72957	172036
Tb427.03.3310	146167	133246	19349	19853	61966	35379	42106	4341	4256	4335	12784	12434	10780	265872	1352994
Tb427.03.3330	5295	4726	1815	2156	2043	1022	1191	163	177	173	472	423	424	9654	65249
Tb427.03.3340	6944	6013	2022	2074	2044	1200	1297	247	250	244	573	604	617	13294	31153
Tb427.03.3350	14090	12224	2117	1863	3181	1916	2226	355	314	351	1095	1117	1079	18200	105357
Tb427.03.3360	13251	10244	2406	2399	3050	1621	1800	300	269	306	987	1089	946	17567	120829
Tb427.03.3370	9924	8611	2002	2151	3475	1765	1982	328	318	336	781	783	778	7596	17616
Tb427.03.3380	8361	6112	1454	1595	2862	1628	1927	275	348	365	1042	1109	1041	17883	57051
Tb427.03.3390	8486	8240	1609	1683	2808	1471	1617	287	261	227	834	915	819	24535	111436
Tb427.03.340	0	0	0	0	0	0	0	0	0	0	0	0	0	0	84
Tb427.03.3400	6675	6804	1488	1570	3238	1700	1700	239	243	261	792	787	759	20726	115717
Tb427.03.3410	21265	18682	4669	4889	10373	6145	6720	833	799	823	2163	2089	2066	44945	284792
Tb427.03.3430	1853	2353	3	3	221	100	154	2	5	0	13	9	14	6110	41270
Tb427.03.3440	6047	4751	1241	1294	2230	1147	1124	156	182	192	492	436	412	13294	65207
Tb427.03.3450	38885	34741	6225	5718	18875	8866	10574	1652	1604	1745	4512	4219	4041	66785	229675
Tb427.03.3460	8911	7869	2337	2582	3874	1892	2034	374	389	363	1429	1470	1365	15826	90558
Tb427.03.3470	2806	2425	740	796	852	482	484	100	85	80	288	245	242	5697	39015
Tb427.03.3480	2488	3241	570	530	738	424	452	96	75	92	559	504	473	3165	25940
Tb427.03.3490	30061	26154	5295	5474	14195	7970	9241	1016	1045	1067	3334	3578	3410	68367	233837
Tb427.03.3500	9779	7671	1923	1897	4568	2248	2679	362	351	386	1452	1683	1324	18674	125201
Tb427.03.3510	7204	7349	832	803	1606	884	1024	121	126	118	473	473	450	12661	71892
Tb427.03.3520	6018	5790	1232	1399	2074	1243	1249	180	200	202	577	599	568	12661	37081
Tb427.03.3530	4658	3365	660	724	1379	795	899	157	145	150	287	246	243	12502	36703
Tb427.03.3540	12209	10665	1655	1609	3507	1967	2147	297	341	314	917	1014	863	22789	124108
Tb427.03.3550	17215	15366	2185	2151	3365	2122	2171	272	280	274	646	930	815	27220	163669
Tb427.03.3560	36773	36176	4396	3784	11381	7404	8997	831	831	845	1990	2683	2510	79603	140588
Tb427.03.3570	2083	1707	518	545	563	318	282	50	73	73	264	246	173	2057	20853
Tb427.03.3580	55840	49142	10075	9420	23109	12022	15316	1866	1890	1919	4269	5077	4639	137209	392756
Tb427.03.3590	13280	11729	1333	1366	2473	1455	1439	223	232	198	726	868	787	22789	106660
Tb427.03.3600	1591	1707	543	556	715	354	456	76	68	79	385	281	327	3798	19634
Tb427.03.3610	7696	6706	1634	1656	3587	2191	2852	268	268	279	863	1019	983	18991	80679
Tb427.03.3620	3356	3093	503	576	889	444	539	105	93	77	249	289	270	4589	23586
Tb427.03.3630	3472	3044	476	569	868	492	583	75	76	79	268	269	238	4115	21399
Tb427.03.3640	7233	5914	1479	1481	2391	1266	1429	202	197	236	609	607	535	21048	59784
Tb427.03.3650	9345	8784	1567	1440	2481	1587	1627	241	261	260	478	533	524	15509	73237
Tb427.03.3660	2633	3118	964	932	1217	730	824	113	118	156	419	379	300	7438	44522
Tb427.03.3670	9750	8017	1064	1218	2463	1427	1597	195	206	180	713	732	686	19149	80300
Tb427.03.3680	1215	1237	452	467	617	487	487	87	88	93	388	362	372	3482	8955
Tb427.03.3690	17244	16381	3804	3778	9365	5316	6653	807	876	874	2008	2269	2090	45895	159297
Tb427.03.370	29	25	3	1	0	0	1	0	1	2	2	1	5	0	547
Tb427.03.3700	839	965	189	233	309	149	169	39	49	29	137	93	103	2216	13285
Tb427.03.3710	3674	3365	729	776	1418	683	846	154	126	114	382	410	377	4115	41033
Tb427.03.3720	1765	1782	393	371	724	355	421	69	51	49	238	180	144	3323	19676
Tb427.03.3730	22307	20439	3545	3598	5972	3147	3900	542	551	635	1441	1696	1712	35450	84294
Tb427.03.3740	8651	8017	1586	1731	2471	1344	1511	213	243	237	899	988	976	17408	54613
Tb427.03.3750	17128	14871	4203	4263	9185	3978	5131	757	687	719	1946	1975	1743	10761	67646
Tb427.03.3760	0	314	19	0	47	0	0	0	0	0	0	0	0	0	584
Tb427.03.3770	21207	19795	3009	2710	6178	3547	4718	766	788	837	858	948	896	40514	137856
Tb427.03.3780	62841	56869	15812	14731	35988	13647	17119	3837	3865	3809	6254	5398	5571	108723	603180
Tb427.03.380	0	0	0	0	0	0	0	0	0	1	1	1	0	0	0
Tb427.03.3800	14177	13213	2074	2127	3447	1937	2364	309	301	367	1134	1303	1169	22947	98168
Tb427.03.3810	4079	3118	577	643	862	562	554	100	93	102	279	258	224	6489	31574
Tb427.03.3820	10445	9526	1660	1609	3628	1794	2135	289	310	334	533	470	471	7596	49147
Tb427.03.3830	9201	8933	1200	1189	2990	1419	1934	221	229	222	423	436	366	14085	107922
Tb427.03.3840	7638	6730	1272	1398	2500	1200	1263	233	224	248	825	840	740	9179	70673
Tb427.03.3850	18748	16232	2477	2176	5102	3467	4048	520	491	551	1694	2105	2102	37190	124528
Tb427.03.3860	20162	21145	2749	2950	4584	2395	2794	459	450	478	1363	1638	1489	37065	164464
Tb427.03.3870	29573	25250	5037	4958	9607	5487	6568	677	670	779	2450	3397	3172	46653	173259
Tb427.03.3880	3414	2870	827	972	1450	812	916	123	133	147	556	532	540	3956	38847
Tb427.03.3890	4195	3811	864	840	1427	809	866	181	173	159	313	251	279	6963	39898
Tb427.03.390	0	49	1	0	0	0	0	0	1	1	0	0	2	0	0
Tb427.03.3900	14842	14129	2428	2260	4212	2583	3159	325	365	397	1027	1452	1558	20099	80006
Tb427.03.3910	4340	3340	711	689	1081	780	840	140	142	151	377	343	386	6330	30186
Tb427.03.3920	7146	6805	771	733	1480	909	991	152	158	165	378	519	498	8704	35399
Tb427.03.3930	5491	5146	1089	960	1241	828	844	108	146	133	226	551	502	2605	27170
Tb427.03.3940	22311	19891	783	665	1513	1040	1270	94	112	124	855	2388	2165	37668	134719
Tb427.03.3950	12944	11378	1388	1629	2591	1337	1611	229	250	287	992	1257	1246	24467	92676
Tb427.03.3960	5037	3888	750	736	681	327	419	121	101	117	155	148	239	5463	29570
Tb427.03.3970	12094	9848	1487	1400	2928	1470	1840	274	291	294	814	881	740	25005	113597
Tb427.03.3980	7175	5493	1236	1343	2486	1341	1574	176	223	188	476	608	616	10128	67057
Tb427.03.3990	4832	4677	858	873	1131	576	684	126	126	141	408	441	401	6172	34390
Tb427.03.400	0	25	4	1	1	2	0	0	0	0	1	3	0	0	0
Tb427.03.4000	10445	8784	2192	2233	4779	2177	2491	402	409	407	2096	2006	1635	23422	123057
Tb427.03.4010	608	742	59	54	29	23	21	3	2	7	31	50	54	791	3700
Tb427.03.4020	30263	27020	1325	1298	3020	1983	2207	228	213	237	979	1280	1214	54282	182798
Tb427.03.4030	25461	22987	3348	3257	5735	3471	3998	487	523	519	1666	2103	2013	40672	114396
Tb427.03.4040	17649	16752	2424	2341	6000	3529	4129	454	443	442	1391	1496	1357	36557	110612
Tb427.03.4050	2806	2573	403	331	604	413	412	67	50	56	156	142	103	791	14589
Tb427.03.4060	10965	8586	1448	1517	2671	1420	1620	198	209	223	598	678	596	21523	73027
Tb427.03.4070	128795	116564	27579	22610	54708	30098	36978	5389	5209	5409	21999	20924	18100	231712	832175
Tb427.03.4080	22072	20006	4674	4735	5672	3047	3437	771	876	745	1278	1334	1176	22528	85610
Tb427.03.4090	8708	7457	2010	1867	1947	1045	1117	347	227	303	493	442	426	9704	39807
Tb427.03.410	29	49	0	0	0	0	0	0	0	1	1	1	0	0	126
Tb427.03.4100	62459	55378	12180	10907	33544	20415	24752	2473	2438	2584	5850	5838	5875	132380	295754
Tb427.03.4110	31038	26631	7279	6527	16918	10967	13045	1346	1296	1379	2155	2107	2182	68635	296111
Tb427.03.4120	12499	11654	1835	2043	3289	1757	1925	286	310	343	693	715	585	21998	125327
Tb427.03.4130	4600	4404	959	1021	1276	565	679	137	109	127	402	455	370	4906	34727
Tb427.03.4140	13020	11803	2226	2311	4811	2379	2972	427	379	383	1053	1095	1040	28170	131213
Tb427.03.4150	5873	5122	1026	1042	1372	781	822	156	128	166	435	417	417	4748	26781
Tb427.03.4160	10271	9056	1487	1607	3151	1745	1950	236	231	238	522	577	575	21523	61634
Tb427.03.4170	1562	1608	582	578	833	415	443	114	91	113	474	438	442	791	11898
Tb427.03.4180	6076	6458	1313	1446	1728	913	1005	194	177	198	567	594	544	4748	23123
Tb427.03.4190	22538	20092	2955	2628	7961	4246	5231	563	582	594	1009	1303	1311	45578	357441
Tb427.03.420	0	0	0	0	1	0	0	0	0	0	0	0	1	0	42
Tb427.03.4200	5266	5097	1079	1177	1859	811	971	191	156	178	416	397	343	8388	36787
Tb427.03.4210	21989	20191	2704	2659	5256	3310	3828	416	393	423	1811	2225	2235	39090	185405
Tb427.03.4220	11602	10590	2767	2829	4343	2397	2846	363	303	337	981	1286	1191	31810	174979
Tb427.03.4230	70306	60623	7144	7051	13331	8594	10234	988	985	1062	2962	4603	4210	112521	467759
Tb427.03.4240	2517	2672	521	575	848	427	577	109	90	99	474	424	396	2374	12360
Tb427.03.4250	6163	6631	915	911	1880	1025	1178	180	153	147	434	533	514	16142	65123
Tb427.03.4260	6886	6062	1559	1643	3101	1691	1865	287	259	281	722	866	941	12977	46709
Tb427.03.4270	49995	44044	7608	7108	11684	6753	7867	1182	1201	1283	3758	7055	6115	96695	341044
Tb427.03.4280	14379	13114	2268	2383	4638	2396	2818	367	378	380	797	871	745	21998	70967
Tb427.03.4290	305150	266097	41491	36730	135155	74104	91360	11785	11480	11980	20305	21939	20828	639359	2706278
Tb427.03.430	64	0	0	0	52	13	13	0	0	0	0	0	0	1823	1044
Tb427.03.4330	0	0	48	0	101	0	29	0	0	0	0	0	0	0	1939
Tb427.03.4340	6452	4825	1072	1114	2528	1281	1379	178	191	215	642	608	498	12819	112000
Tb427.03.4350	11457	9799	1833	2008	3218	1721	1837	272	298	308	944	987	898	20732	114775
Tb427.03.4360	21670	20018	2174	1976	12770	5384	6883	713	723	748	916	771	694	27062	220048
Tb427.03.4370	7262	6805	1695	1768	2680	1401	1366	251	244	226	635	597	526	16459	73027
Tb427.03.4380	5497	4974	1065	1121	2081	1257	1091	152	147	169	549	549	484	13452	59195
Tb427.03.4390	5671	6607	1233	1285	2432	1220	1348	198	179	193	574	599	531	15984	76979
Tb427.03.440	0	0	0	1	0	0	0	1	0	0	0	0	0	0	0
Tb427.03.4400	3472	3118	602	684	1270	593	633	124	103	106	321	353	258	7913	48180
Tb427.03.4410	2951	2672	534	525	1120	574	623	123	117	132	398	394	344	5381	40781
Tb427.03.4420	6944	6062	1274	1336	2556	1352	1588	230	220	267	735	698	739	9654	67015
Tb427.03.4430	10126	9180	1702	1832	2810	1592	1673	260	232	266	854	879	774	23580	90685
Tb427.03.4440	7204	5988	1438	1572	3259	1616	1752	231	244	253	464	508	419	21998	44396
Tb427.03.4450	4919	4602	1042	1063	1922	1142	1204	169	181	174	648	551	492	9021	33634
Tb427.03.4460	5439	4825	1033	1199	1803	855	1012	188	215	169	394	304	286	12186	51922
Tb427.03.4470	6163	5468	1203	1385	2263	1120	1190	164	173	176	894	868	930	14401	69285
Tb427.03.4480	2546	2202	677	677	942	504	566	109	123	121	266	249	204	3323	29471
Tb427.03.4490	7841	7968	1577	1708	2694	1607	1732	258	283	257	956	977	959	12186	60330
Tb427.03.450	0	25	0	1	0	1	0	0	0	0	1	0	0	0	0
Tb427.03.4500	6307	5171	1475	1515	2660	1390	1547	303	305	333	461	609	533	12186	37838
Tb427.03.4510	21236	19078	3778	3673	6626	3607	4611	734	688	716	2219	2535	2566	50168	162492
Tb427.03.4520	5960	4652	914	887	1561	820	857	137	131	144	420	362	366	12028	47928
Tb427.03.4530	4774	4157	610	670	1021	602	678	98	90	109	269	271	249	5064	36156
Tb427.03.4540	8738	7077	1292	1377	2205	1188	1366	215	197	211	629	625	622	10445	65375
Tb427.03.4550	9374	8685	1382	1530	2619	1390	1564	231	223	250	682	701	602	11078	59447
Tb427.03.4560	12470	12694	1669	1526	2536	1589	1924	243	206	171	809	1328	1247	37823	117717
Tb427.03.4570	18546	16702	2556	2680	4889	2871	3268	550	537	548	1335	1576	1405	23106	131297
Tb427.03.4580	14524	11729	2462	2609	4021	2069	2291	314	348	351	1275	1612	1590	34817	109940
Tb427.03.4590	6857	5592	559	518	866	634	651	75	73	71	254	607	595	11869	25435
Tb427.03.460	4373	3492	586	631	722	371	378	131	103	133	182	146	132	12312	51993
Tb427.03.4600	28238	24991	2626	2547	6454	3687	4639	544	579	556	1283	1522	1448	54915	223705
Tb427.03.4610	67557	58272	4817	4563	8965	6151	6932	744	745	728	2803	4707	4510	132620	493320
Tb427.03.4620	26965	21552	3804	4026	7073	3980	4703	590	539	586	1957	2352	2165	66152	273945
Tb427.03.4630	48462	42584	7708	7409	13979	8026	10653	1223	1170	1178	3550	4592	4364	160473	480077
Tb427.03.4640	5584	5295	891	1000	1847	1070	1285	133	133	135	273	371	356	10920	40907
Tb427.03.4650	3298	3761	1163	1206	1275	570	604	159	167	170	471	459	401	950	20769
Tb427.03.4660	13569	12817	2269	2120	3886	2192	2544	448	404	443	1156	1359	1227	18200	80426
Tb427.03.4670	8824	8413	1769	1808	2841	1514	1721	378	364	370	918	1017	1067	12819	63441
Tb427.03.4680	23956	20191	4647	4392	11822	6590	7956	1005	990	963	2253	2274	2142	48901	204828
Tb427.03.4690	8361	6978	1223	1299	1955	1064	1100	176	183	191	468	533	458	11236	67057
Tb427.03.470	0	25	0	0	0	0	0	0	0	0	0	0	0	0	42
Tb427.03.4700	6220	6334	1098	1178	1624	982	1058	189	162	181	435	466	452	8704	56757
Tb427.03.4710	11399	10096	1261	1272	1640	1238	1306	172	154	160	553	1149	1080	32284	99471
Tb427.03.4720	45895	42134	6241	5702	16777	8912	10998	1585	1525	1631	3737	4059	4053	103375	432405
Tb427.03.4730	9750	7423	1532	1561	3184	1546	1749	252	266	261	946	885	843	29594	74078
Tb427.03.4740	7754	7547	1200	1255	2017	1312	1593	207	231	219	483	553	496	12661	95267
Tb427.03.4750	75369	65547	7041	7057	16248	8901	11365	1262	1329	1418	3014	3095	3000	97645	495422
Tb427.03.4760	28548	24551	4094	4018	9762	5632	6493	826	802	739	1599	1915	1758	51717	268099
Tb427.03.480	0	25	0	0	0	0	0	0	0	0	0	1	1	0	0
Tb427.03.4800	9432	7572	1332	1590	2577	1340	1418	287	257	311	960	1028	861	21839	133357
Tb427.03.4810	3414	2623	551	594	1073	550	583	86	110	102	396	336	367	9812	50997
Tb427.03.4820	8014	6359	1179	1237	3842	1742	2238	213	235	261	499	482	436	8229	70294
Tb427.03.4830	2112	2177	401	394	529	299	374	84	76	79	238	307	263	2690	11477
Tb427.03.4840	26647	24150	3804	4035	8754	4500	5606	720	671	700	2451	2739	2529	38773	155471
Tb427.03.4850	5786	5444	1094	1078	1809	812	858	148	139	151	638	558	485	9021	73363
Tb427.03.4860	7841	5939	1437	1497	2731	1394	1500	267	228	214	737	695	573	17567	60036
Tb427.03.4870	5034	4305	594	651	1539	823	874	152	124	151	396	358	270	3165	30354
Tb427.03.4880	8998	7522	1207	1100	3918	1984	2152	255	276	298	472	369	320	11078	111705
Tb427.03.4890	2199	2103	493	586	1118	497	585	84	86	68	216	205	172	8388	33928
Tb427.03.490	0	0	0	0	21	0	0	0	0	0	0	0	0	0	0
Tb427.03.4900	7754	6607	1396	1465	3162	1491	1537	238	221	202	681	628	570	5697	29892
Tb427.03.4910	16665	14871	2713	2536	6444	3507	4009	546	541	551	1309	1174	1043	34975	221057
Tb427.03.4920	9403	8067	1700	1683	3652	1857	2063	327	318	292	782	724	704	17092	72522
Tb427.03.4930	2749	2054	632	618	1032	494	559	84	87	81	319	294	267	4431	24006
Tb427.03.4940	10040	8462	1857	1814	2503	1318	1400	266	234	255	581	633	624	22789	66552
Tb427.03.4950	7349	6953	1594	1705	2885	1474	1720	260	257	261	755	769	670	19466	96066
Tb427.03.4960	30003	25758	3568	3462	6268	3655	4148	507	501	471	1691	2246	2159	83876	214162
Tb427.03.4970	24535	21478	2885	2992	5849	3339	4327	623	553	574	1550	1876	1773	52700	184312
Tb427.03.4980	10994	9526	3100	3178	7391	4111	5319	594	587	642	1860	2124	2117	35291	64576
Tb427.03.4990	4745	4701	1018	947	1502	709	873	128	117	163	344	313	275	7122	37964
Tb427.03.500	0	0	0	0	0	0	0	0	0	0	0	0	0	0	126
Tb427.03.5000	9663	7869	1721	1700	2529	1444	1560	304	305	297	579	572	560	8071	46288
Tb427.03.5010	8477	6483	1667	1514	3900	2033	2262	400	375	388	931	945	971	32126	65081
Tb427.03.5020	50256	45084	4701	4561	11446	6524	8049	904	922	927	1958	2770	2551	111571	453717
Tb427.03.5030	10792	9353	2037	2088	2966	1554	1610	285	279	259	836	906	889	25954	85429
Tb427.03.5040	10994	9997	2159	2331	4236	2392	2633	472	481	477	1247	1397	1197	21523	103381
Tb427.03.5050	188958	174173	30450	30915	104523	53517	67806	8452	8535	8699	43449	41780	42037	308760	1321127
Tb427.03.5060	16115	14154	2865	2800	7010	3731	4448	767	658	771	1264	1287	1283	43679	167916
Tb427.03.5070	12094	11605	2360	2421	3901	2140	2372	386	350	402	1151	1197	1214	20257	80679
Tb427.03.5080	13135	10887	2754	2549	6199	3263	3764	597	609	624	1682	2506	2597	21523	53519
Tb427.03.5090	8130	6582	1488	1595	3870	2015	2411	324	264	279	1026	907	875	7755	101784
Tb427.03.510	1179	488	163	129	244	105	114	14	30	30	36	36	31	4299	43094
Tb427.03.5100	15797	13683	2447	2580	4310	2241	2378	342	380	397	1033	1165	984	27220	123435
Tb427.03.5110	9606	8537	1464	1542	2945	1558	1923	328	281	327	680	734	721	9337	59784
Tb427.03.5120	7262	5988	1123	1100	2131	1080	1246	221	196	189	625	643	579	22473	63399
Tb427.03.5130	5410	5468	966	1011	1563	796	980	143	165	171	474	503	490	6805	38132
Tb427.03.5140	10213	8933	1335	1255	1886	1136	1243	186	171	186	253	554	600	17408	73363
Tb427.03.5150	6336	5444	1035	1174	2304	1077	1147	215	221	192	687	589	594	8388	25435
Tb427.03.5160	16665	13560	2293	2263	4094	2331	2730	387	368	378	1111	1250	1285	28961	100648
Tb427.03.5170	4340	3613	1316	1413	1998	1148	1212	233	206	203	434	505	444	9337	45531
Tb427.03.5180	23956	20612	4565	4145	11707	5787	7064	995	906	980	3924	3620	3734	46211	325951
Tb427.03.5190	4485	3687	943	1069	1187	701	776	98	108	103	396	521	485	5697	12739
Tb427.03.5200	7262	6780	903	828	2278	1246	1357	176	158	179	414	390	393	11711	37039
Tb427.03.5210	3067	3118	568	595	832	522	509	78	73	84	240	294	332	3956	22534
Tb427.03.5220	14206	14178	1199	1096	2422	1547	1811	172	143	191	539	1098	994	27062	104096
Tb427.03.5230	6741	5691	1396	1452	2651	1464	1614	249	238	240	430	455	444	10128	49315
Tb427.03.5240	8275	8190	1414	1516	2741	1541	1566	239	247	278	828	870	837	14401	75003
Tb427.03.5250	11783	10523	576	490	643	509	524	67	55	56	410	895	876	36607	157087
Tb427.03.5260	7551	6582	1431	1538	2773	1337	1503	299	300	300	723	702	736	16775	79081
Tb427.03.5270	4079	3142	559	626	1571	800	821	124	126	125	382	331	308	9179	42336
Tb427.03.5280	6018	5073	1112	1169	2446	1228	1413	246	227	221	606	568	532	7438	52468
Tb427.03.5290	15132	14104	2260	2325	4338	2256	2591	393	387	431	970	1071	1040	25005	46288
Tb427.03.5300	3790	2895	718	864	1412	738	786	118	112	117	401	463	349	6014	24679
Tb427.03.5310	58501	48993	4939	4784	8607	5928	6778	595	655	654	2291	3403	2947	215705	546377
Tb427.03.5320	8477	8487	1254	1320	2595	1425	1666	238	264	259	565	584	522	25163	110739
Tb427.03.5330	5295	4553	1126	1139	2106	1004	1117	201	182	192	623	533	445	15826	58018
Tb427.03.5340	30987	26724	3749	3628	14797	7739	9578	970	999	1016	1755	1711	1706	56498	255111
Tb427.03.5350	5005	4503	1197	1121	2756	1180	1473	223	230	217	562	509	505	11711	25309
Tb427.03.5360	5815	4800	1329	1363	1833	931	1072	201	215	215	497	567	504	15351	46667
Tb427.03.5370	15074	13263	2798	2735	9240	4433	5382	814	717	808	1907	1872	1803	25005	125411
Tb427.03.5380	5758	4553	1638	1665	2341	1314	1370	255	228	268	529	545	434	12977	64829
Tb427.03.5390	5121	4429	1152	1070	1582	911	1048	192	184	176	341	576	520	16775	48306
Tb427.03.5400	8101	7918	1114	1237	2038	971	1041	205	181	191	592	642	607	14876	58354
Tb427.03.5410	1533	1336	451	459	543	248	295	67	54	83	151	156	160	1424	10721
Tb427.03.5420	18430	17049	2168	2153	3912	2200	2560	327	357	366	992	1193	1208	31177	192762
Tb427.03.5430	7927	7794	840	945	1938	1068	1279	122	135	143	373	299	229	12344	120072
Tb427.03.5440	27428	23482	3195	3198	5417	3212	3896	516	479	496	1699	1970	1814	59821	264780
Tb427.03.5450	14061	10442	1995	1947	3276	1859	2074	294	279	325	1103	1428	1428	30385	148282
Tb427.03.5460	7667	7275	1475	1524	2673	1402	1695	236	259	280	1068	1161	1187	16934	81309
Tb427.03.5470	1533	1410	844	852	1292	612	742	121	108	90	444	459	417	8388	26697
Tb427.03.5480	5526	5691	887	893	1775	931	972	127	133	129	363	345	361	9654	64324
Tb427.03.5490	26560	22616	3768	3631	9827	5477	6436	737	724	767	2680	3073	2847	67418	220931
Tb427.03.550	2837	2478	343	363	767	361	460	63	71	80	131	101	112	3798	20125
Tb427.03.5500	9519	8141	1387	1645	3565	1656	1975	325	336	365	643	586	558	21206	127471
Tb427.03.5510	12759	11704	1849	1799	3104	1596	1927	339	295	329	996	932	897	24055	148408
Tb427.03.5520	54624	47706	6783	6654	19378	10989	13697	1541	1453	1471	4082	4546	4278	121067	430173
Tb427.03.5530	95358	82455	8343	8001	15610	10410	12247	1460	1345	1489	3533	5924	5436	277003	928615
Tb427.03.5540	10936	9378	1928	1942	4288	2365	2792	348	374	385	780	885	785	30702	176828
Tb427.03.5550	8304	6706	2347	2321	3779	1886	2338	408	398	393	1062	954	1096	19940	114606
Tb427.03.5560	2749	2821	708	720	1017	460	590	143	121	117	455	402	366	4115	38132
Tb427.03.5570	6857	5840	1246	1327	1674	969	997	227	192	238	895	898	744	16300	58775
Tb427.03.5580	13280	11951	1772	1843	5470	2751	3363	464	378	406	703	686	630	29436	128186
Tb427.03.5590	9519	7695	1746	1758	3140	1614	1903	300	278	288	650	680	575	24213	84546
Tb427.03.560	3510	3061	770	749	2341	1340	1601	237	228	234	526	441	427	26474	91768
Tb427.03.5600	4079	3044	796	908	1525	737	802	134	137	148	423	356	369	8229	49904
Tb427.03.5610	7060	6087	1414	1534	2353	1246	1326	234	200	212	818	808	662	10603	73363
Tb427.03.5620	36773	31969	5189	4839	11850	6381	7947	1002	952	1037	1885	2420	2229	89732	399903
Tb427.03.5630	3125	2648	905	846	1303	701	741	114	118	123	284	244	221	9812	45195
Tb427.03.5640	10560	9007	2081	2230	4295	2149	2626	334	297	361	939	935	844	16459	63399
Tb427.03.5650	10126	7968	2040	2212	2592	1455	1455	282	273	310	955	1030	962	16617	64871
Tb427.03.5660	4195	3514	1533	1554	2794	1490	1743	198	190	211	744	700	654	25321	63441
Tb427.03.570	1754	1745	343	391	876	428	565	80	58	70	166	130	122	18945	42892
Tb427.03.5780	984	1163	405	483	461	253	288	59	81	65	332	345	333	6805	24637
Tb427.03.5790	4369	4182	1183	1331	3508	1833	2229	184	177	222	430	446	526	11395	63904
Tb427.03.580	7320	7052	1435	1633	2220	1216	1222	161	154	161	564	566	546	12344	54192
Tb427.03.5800	5063	4949	1073	1118	1176	678	745	167	165	178	503	405	393	16300	30901
Tb427.03.5810	2456	1930	295	310	1027	484	614	74	88	91	133	125	89	8581	39107
Tb427.03.5820	2048	1766	202	162	910	490	575	56	66	68	46	51	32	7288	59263
Tb427.03.5830	2915	2227	390	341	1021	577	667	72	85	63	164	105	95	9707	39404
Tb427.03.5850	29	49	5	5	5	5	1	4	1	1	13	10	20	0	84
Tb427.03.5860	0	0	1	3	2	1	1	0	0	0	2	3	4	0	84
Tb427.03.5870	0	0	5	3	2	1	0	0	0	0	2	1	0	0	0
Tb427.03.5880	58	0	2	1	0	1	1	0	0	1	4	0	5	0	84
Tb427.03.5890	0	25	2	0	1	0	1	0	1	0	0	3	1	0	0
Tb427.03.590	2054	1485	432	445	368	224	157	47	39	41	187	182	149	3482	9459
Tb427.03.5900	0	25	0	0	2	2	0	0	0	0	2	1	0	0	210
Tb427.03.600	1273	1212	314	369	270	117	148	49	41	46	671	609	597	633	3237
Tb427.03.610	4745	4231	839	794	1617	787	970	162	145	186	290	289	237	12819	44859
Tb427.03.620	13945	12570	1390	1553	3247	1644	1811	289	267	299	925	829	804	38298	145928
Tb427.03.630	1244	1064	396	419	688	346	397	64	59	59	384	282	291	4589	30270
Tb427.03.640	12094	10665	2571	2646	6386	3413	4185	497	524	457	1484	1533	1308	39090	187297
Tb427.03.650	3472	1881	372	406	681	292	330	93	89	88	403	268	306	633	39351
Tb427.03.660	3877	3241	660	665	1066	487	556	78	70	77	216	174	173	6172	47045
Tb427.03.670	4513	4479	728	861	1190	548	638	115	102	106	367	320	301	9179	51838
Tb427.03.680	4832	4206	1013	1115	1381	747	824	159	143	151	424	459	376	9179	52931
Tb427.03.690	10502	8933	1374	1557	3209	1534	1805	274	249	314	1037	1103	1019	22473	87195
Tb427.03.700	1996	1633	387	391	647	273	278	21	37	33	329	255	229	2374	19886
Tb427.03.710	8361	7473	1017	1083	1928	883	1008	160	144	146	417	425	406	12977	35021
Tb427.03.730	6192	5023	730	739	1465	803	965	199	164	172	709	800	752	9970	58186
Tb427.03.740	8043	6755	2385	2445	4268	2457	3169	459	383	386	2094	2411	2323	11869	65627
Tb427.03.750	5295	4924	1179	1208	1887	994	1106	192	163	196	621	625	606	7596	50703
Tb427.03.760	8361	7770	1660	1725	3154	1657	1887	285	327	317	905	887	907	16934	37207
Tb427.03.770	4485	4182	1110	1148	1588	870	884	162	167	182	617	558	493	6014	38552
Tb427.03.780	10502	10120	1698	1704	4814	2413	2923	378	374	373	787	839	707	21998	130120
Tb427.03.790	3645	4503	874	769	1433	685	782	150	135	113	351	331	321	10603	42336
Tb427.03.800	10184	8636	2051	2124	2787	1330	1406	253	238	234	1080	861	750	18674	75213
Tb427.03.810	3038	3365	909	934	1539	769	898	135	132	133	331	249	292	6014	37081
Tb427.03.820	3617	3217	524	712	1170	557	590	93	97	81	341	379	318	8704	33844
Tb427.03.830	6886	5840	1450	1718	3315	1496	1548	270	230	250	654	644	589	21839	89297
Tb427.03.840	4369	3984	1009	1156	1663	967	937	151	162	146	392	344	299	15351	62979
Tb427.03.850	7465	6805	1336	1534	1596	849	817	192	167	182	661	675	709	11553	49778
Tb427.03.860	13743	13015	3195	3220	6857	3269	3586	598	561	544	2813	1984	2264	23897	130624
Tb427.03.870	9721	8091	1250	1169	3978	2075	2378	320	254	298	806	781	801	24372	105988
Tb427.03.880	4369	4974	1116	1258	2273	1181	1348	183	175	207	483	483	392	17725	71639
Tb427.03.890	3298	3316	1023	1113	1802	902	958	154	147	150	577	562	495	10603	74751
Tb427.03.900	4861	5543	1391	1612	2564	1395	1406	226	229	232	516	429	366	16617	87742
Tb427.03.910	6944	6928	1289	1366	2512	1380	1382	222	219	214	704	741	716	12344	85219
Tb427.03.920	20224	16826	2668	2804	5337	2949	3274	470	457	490	1113	1395	1230	42729	121669
Tb427.03.930	288340	245386	15274	12602	65604	39616	51821	4445	4268	4414	10426	18869	16824	1068395	3004318
Tb427.03.940	2633	2697	560	605	892	491	522	85	84	95	301	357	264	2057	14462
Tb427.03.950	6105	5741	943	1074	1815	933	1196	198	176	169	373	393	407	8071	47676
Tb427.03.960	7465	6260	1288	1292	2730	1344	1619	234	241	242	680	665	617	12502	73069
Tb427.03.970	6539	6953	1544	1589	2460	1499	1719	257	250	231	696	691	703	15034	66679
Tb427.03.980	7002	6829	1952	2052	3413	1911	2152	314	312	304	1169	1348	1228	15667	58144
Tb427.03.990	5439	5716	1505	1647	2247	1229	1238	219	173	205	954	1050	994	20573	51333
Tb427.04.100	5679	4414	480	467	5424	3448	3734	133	117	140	76	76	86	41515	225413
Tb427.04.1000	4803	4281	607	560	739	559	542	59	59	50	212	689	581	11236	36787
Tb427.04.1010	2372	2202	253	256	338	249	253	31	19	38	281	273	321	2374	25646
Tb427.04.1020	17128	13337	2737	2704	6172	3313	3984	431	469	433	1351	1381	1390	31018	134240
Tb427.04.1030	3588	2499	643	623	787	458	451	64	85	85	207	173	168	2216	20811
Tb427.04.1040	3848	3835	794	818	1348	764	821	121	144	126	801	675	688	12186	66594
Tb427.04.1050	6510	5295	1333	1493	2104	1098	1307	194	193	227	642	620	649	12344	62727
Tb427.04.1060	14177	13312	2209	2330	3702	1994	2407	318	311	337	902	1072	951	28328	130582
Tb427.04.1070	3125	2573	587	592	893	417	497	105	105	69	210	186	162	2216	50114
Tb427.04.1080	12615	9922	5379	5320	13976	7884	9815	1162	1085	1143	2388	2737	2469	66626	307537
Tb427.04.1090	9779	9625	1981	1972	3571	1893	2321	287	287	310	798	787	697	26587	87826
Tb427.04.110	9756	9602	763	853	4300	2186	2547	176	193	203	440	420	378	49454	156827
Tb427.04.1100	36246	34582	5792	5433	19284	8627	10753	1183	1176	1197	4014	3350	3367	41995	306350
Tb427.04.1110	7638	5914	1852	1860	2975	1493	1968	286	296	304	1189	1254	1218	15034	86606
Tb427.04.1120	10734	10096	2555	2807	4146	2319	2503	349	338	351	1100	1100	1063	19149	97958
Tb427.04.1130	3906	3390	822	876	1300	634	728	128	156	150	361	330	311	7122	57303
Tb427.04.1140	9837	9180	1747	1911	3351	1873	1969	323	277	287	523	604	568	35766	130582
Tb427.04.1150	13801	12545	1995	2024	4001	2115	2557	404	366	352	1140	1120	1034	27537	132853
Tb427.04.1160	10994	9477	1810	1878	2899	1635	1641	226	184	172	985	1274	1127	41147	118600
Tb427.04.1170	6365	5790	1210	1273	2205	1281	1202	195	182	192	621	635	546	20257	82781
Tb427.04.1180	5700	5073	1327	1390	2227	1170	1303	209	209	218	837	772	685	18041	102709
Tb427.04.1190	4832	4380	944	1139	1701	861	865	148	148	153	487	430	430	12344	67393
Tb427.04.120	5574	5282	710	682	1331	848	911	136	148	130	207	151	192	9165	51911
Tb427.04.1200	2459	2375	346	373	1071	567	646	82	93	73	176	186	200	2690	12151
Tb427.04.1210	0	0	1	0	0	1	0	0	0	0	0	1	5	633	294
Tb427.04.1220	8824	7299	2571	2588	5180	2698	3106	516	484	413	1394	1271	1211	23106	96486
Tb427.04.1230	25895	23037	7184	7602	13658	6753	7979	1090	980	1093	4467	4208	3676	76913	319014
Tb427.04.1240	2459	2648	933	921	912	521	590	108	98	94	386	410	358	4115	16943
Tb427.04.1250	11284	11852	2259	2377	3812	1954	2373	391	403	406	969	1109	1053	28803	116793
Tb427.04.1260	5815	5221	1034	1076	2262	1222	1355	200	215	189	496	469	444	7280	32414
Tb427.04.1270	26791	22987	2911	2903	11607	6155	7382	757	764	748	1466	1405	1309	49060	249519
Tb427.04.1280	7812	7770	1945	1900	3282	1894	2210	339	317	339	1139	1189	1067	13927	50661
Tb427.04.1290	3356	2821	678	753	1163	541	669	107	100	127	388	358	292	6330	27033
Tb427.04.130	17635	14802	1438	1558	2183	1375	1296	226	170	197	563	671	613	70040	171490
Tb427.04.1300	76034	69234	14817	13160	51199	27861	35079	3851	3743	4017	4577	5045	4467	136418	479825
Tb427.04.1310	9808	9279	1924	1994	3065	1629	1917	329	333	300	737	808	744	25163	77105
Tb427.04.1320	17099	14648	2157	2058	4204	2346	2742	357	399	404	1418	1473	1509	15826	61549
Tb427.04.1330	34459	29569	6248	6412	14033	7256	8934	1092	1106	1147	4028	4592	4244	78021	200372
Tb427.04.1340	19992	19028	3024	3079	7096	3988	4995	627	627	658	1667	1939	1741	38931	218870
Tb427.04.1350	8014	7770	1301	1448	2181	1102	1211	222	216	223	806	781	739	15667	46919
Tb427.04.1360	5902	6062	1125	1218	1508	751	858	153	171	167	461	470	481	9337	36997
Tb427.04.1370	3964	3563	651	603	1410	567	635	105	109	126	444	361	365	6963	26949
Tb427.04.1380	1128	990	280	339	450	246	288	64	56	55	174	169	177	1583	24048
Tb427.04.1390	16636	14203	2611	2794	3631	2060	2356	391	366	394	1279	1725	1627	17092	42799
Tb427.04.140	478	916	41	33	49	14	39	9	2	2	44	33	18	1778	4051
Tb427.04.1400	3530	3835	984	1061	1708	867	903	188	155	165	493	536	546	1741	22156
Tb427.04.1410	8477	7299	1893	2135	3229	1692	1771	318	296	324	964	1031	846	19149	87742
Tb427.04.1420	4427	3415	823	824	1321	730	763	122	144	151	606	561	492	8862	27117
Tb427.04.1430	5468	4652	1544	1522	2663	1565	1670	237	267	258	646	718	603	14243	66973
Tb427.04.1440	3645	2747	601	632	1060	613	679	94	109	124	193	196	182	4273	16607
Tb427.04.1450	6336	4949	1358	1418	2015	1195	1287	207	187	199	571	564	544	14876	30018
Tb427.04.1460	8651	8141	1834	1930	3415	1827	2050	386	365	362	1166	1048	1020	24372	80679
Tb427.04.1470	3096	3118	528	552	1003	461	553	131	131	122	441	278	263	3482	17279
Tb427.04.1480	15855	14500	3160	3135	5641	2959	3474	548	478	512	1248	1336	1214	28012	133315
Tb427.04.1490	9345	8314	1459	1674	2201	1213	1272	227	235	209	575	576	565	11553	68486
Tb427.04.150	0	0	68	35	177	102	74	16	19	16	0	0	3	0	15950
Tb427.04.1500	54451	48102	5349	5329	10372	6518	7845	922	870	898	2959	4278	3874	103658	400996
Tb427.04.1510	29829	26451	4277	4491	9716	5480	6891	687	714	748	1622	2018	1805	58872	221855
Tb427.04.1520	2546	2276	610	681	1050	500	686	115	115	103	301	269	230	4115	55285
Tb427.04.1530	16086	13510	2906	2971	4077	2504	2646	425	402	433	1592	1979	1716	36241	148702
Tb427.04.1540	12325	10219	1585	1443	3406	2227	2635	207	219	281	882	1263	1145	21998	95309
Tb427.04.1550	16578	15910	3080	3071	5959	3538	4031	627	616	614	1550	1571	1621	26429	135291
Tb427.04.1560	7291	7374	1365	1438	2408	1293	1210	224	219	238	795	899	780	18991	74877
Tb427.04.1570	4542	3712	865	875	1789	798	983	157	133	174	403	392	417	13294	53225
Tb427.04.1580	4658	4231	1265	1273	1830	1019	1108	190	218	202	647	843	555	5697	34516
Tb427.04.1590	7088	6681	1411	1568	2506	1324	1411	267	267	286	776	794	734	14243	56883
Tb427.04.160	11946	10093	982	962	2200	1567	1465	229	253	213	359	387	327	35056	91239
Tb427.04.1600	7725	8042	1379	1436	2620	1346	1612	268	251	290	589	532	508	20890	65459
Tb427.04.1610	8217	8561	1786	1832	3002	1489	1865	296	280	267	602	608	650	14243	70883
Tb427.04.1620	8622	7176	1325	1381	1971	1046	1140	200	202	183	515	615	546	12819	25940
Tb427.04.1630	22278	20092	3478	3505	6618	3529	4391	644	628	707	1466	1738	1525	41305	169261
Tb427.04.1640	10734	10392	2155	2162	4511	2451	2946	471	445	435	996	937	875	18833	83243
Tb427.04.1650	9982	9328	2123	2175	2544	1464	1829	258	267	247	869	1037	940	34658	109225
Tb427.04.1660	7320	6112	1534	1477	2214	1381	1539	212	170	208	692	910	850	17408	53519
Tb427.04.1670	2199	2004	515	585	701	379	409	80	76	59	231	201	183	2849	16565
Tb427.04.1680	14582	13139	2755	2795	5857	2921	3584	523	517	537	1166	1254	1126	38773	135291
Tb427.04.1690	9924	8858	1633	1597	3435	1807	2226	295	281	316	995	1044	917	22789	70673
Tb427.04.170	4736	4502	1133	1085	763	497	410	86	101	86	211	149	134	8507	21833
Tb427.04.1700	11081	10294	1818	1989	3161	1737	2022	327	308	333	1272	1353	1413	21839	85724
Tb427.04.1710	5931	5073	1006	1011	2338	1095	1221	217	179	189	474	406	419	9021	35105
Tb427.04.1720	7204	6854	1246	1167	2592	1535	1773	293	288	270	578	539	472	17092	81645
Tb427.04.1730	3240	2524	455	435	583	339	394	82	80	93	226	247	206	9179	26739
Tb427.04.1740	10531	9947	2237	2134	6024	3018	3734	481	524	502	1445	1332	1230	31018	81898
Tb427.04.1750	3848	3934	745	710	1282	717	704	159	144	153	470	432	417	4431	49946
Tb427.04.1760	3848	2870	1050	1147	1354	638	746	135	107	154	413	479	424	3007	11856
Tb427.04.1770	4311	4108	763	798	1357	722	667	112	118	134	472	487	398	8862	13369
Tb427.04.1780	5526	5295	1163	1117	1922	894	1092	214	195	223	735	746	692	15667	67225
Tb427.04.1790	191797	158389	30706	33743	1108	1533	1514	6080	5704	6421	5105	5286	5041	60914	3706
Tb427.04.180	23456	20722	4775	4532	4210	2024	2162	840	801	816	2876	2486	2182	37518	209932
Tb427.04.1800	5233	20609	3064	50	89893	54853	68463	2877	3183	2798	18900	20774	21333	138015	760659
Tb427.04.1810	5092	3885	937	938	1209	625	713	160	164	156	638	638	646	9812	55706
Tb427.04.1820	11197	9205	1200	1271	2490	1232	1382	204	177	191	606	644	601	15667	84757
Tb427.04.1830	3009	3093	733	816	1338	703	776	144	124	161	263	242	219	6489	47129
Tb427.04.1840	20716	19251	2351	2191	4295	2616	3195	403	373	387	1034	1405	1327	40039	104306
Tb427.04.1850	18112	16207	3416	3414	7308	3790	4474	573	555	544	1578	1649	1548	29436	151771
Tb427.04.1860	98312	84377	14450	13651	37407	17951	21562	3163	3037	3102	9787	9225	8404	105083	612467
Tb427.04.1870	11139	10318	1595	1574	2387	1418	1612	268	209	231	738	1075	1013	17092	58186
Tb427.04.1880	5266	4330	471	405	523	480	537	65	70	68	264	643	638	11553	66763
Tb427.04.1890	4976	4924	1008	1158	1893	997	1152	208	175	198	477	545	524	9337	59826
Tb427.04.190	3556	3829	507	500	597	369	316	47	33	42	127	122	129	14416	32959
Tb427.04.1900	8361	7695	949	952	1762	1027	1122	188	163	204	622	600	583	15667	81772
Tb427.04.1910	10097	9922	245	160	473	464	495	35	37	27	205	801	750	14243	58438
Tb427.04.1920	26039	23259	4442	4605	10287	5777	7251	832	821	813	1748	1915	1713	43996	241909
Tb427.04.1930	20687	17618	2316	2346	7800	4215	5097	670	626	635	1144	1149	1094	25005	122216
Tb427.04.1940	7175	5914	1570	1679	2522	1210	1468	301	243	272	759	674	642	11078	60078
Tb427.04.1950	12325	10170	3210	3410	6018	3155	3800	534	499	535	1720	1858	1761	25954	115489
Tb427.04.1960	3501	4033	1711	1734	2991	1469	1619	258	238	255	572	582	571	15667	48054
Tb427.04.1970	12007	10937	2095	2135	3608	1973	2101	310	316	328	1146	1053	1038	19940	96991
Tb427.04.1980	19790	17667	2839	2698	5025	2739	3263	468	422	458	1476	1767	1703	29752	82486
Tb427.04.1990	15218	13090	2048	2175	3130	1794	1829	277	307	287	825	937	925	16617	62979
Tb427.04.200	7304	7532	813	808	3770	2288	2346	232	241	242	423	378	382	22008	102712
Tb427.04.2000	25808	23754	3719	3664	11860	6397	7683	857	869	861	1413	1647	1418	57289	319056
Tb427.04.2010	4571	3142	848	887	1308	610	656	152	179	146	304	375	272	7280	56420
Tb427.04.2020	5237	4924	1485	1693	2803	1531	1636	208	224	238	617	720	638	17725	100733
Tb427.04.2030	27121	22653	3569	3026	7355	4887	4695	771	773	746	2777	2686	2496	45053	137435
Tb427.04.2040	53427	46383	6153	5487	18682	13567	13322	1793	1736	1816	2797	2856	2617	82819	393051
Tb427.04.2050	6915	6532	1157	1126	2635	1591	1933	272	315	289	957	1188	1147	17250	52384
Tb427.04.2060	25142	21602	4427	4371	10266	5073	6500	812	808	816	1862	2404	2251	56656	190324
Tb427.04.2070	354249	302322	7258	6717	20594	13157	17281	853	833	871	7003	15175	12339	2690146	9101916
Tb427.04.2080	55868	47756	7201	6878	19260	10710	12699	1374	1374	1455	3597	3936	3645	180255	648497
Tb427.04.2090	29	49	4	12	27	9	8	0	1	2	8	21	12	317	168
Tb427.04.210	4864	4588	383	376	3062	1936	2502	118	116	136	182	166	135	12174	16362
Tb427.04.2100	1649	1707	333	384	456	233	255	40	55	51	197	241	246	4115	15640
Tb427.04.2110	4253	3811	1356	1404	2210	1127	1312	198	154	194	667	697	650	8546	30943
Tb427.04.2120	4195	3464	820	880	1525	823	890	135	142	125	389	340	332	12502	32877
Tb427.04.2130	5034	5097	1038	1114	2146	1121	1202	199	186	181	543	530	504	5381	45531
Tb427.04.2140	18401	16480	3143	3208	5358	3115	3413	527	539	511	1512	1859	1697	49693	143195
Tb427.04.2150	3356	2301	401	438	798	403	433	108	88	121	177	177	155	5222	27117
Tb427.04.2160	1447	1212	493	529	553	305	362	70	83	75	165	200	166	2690	14126
Tb427.04.2170	5613	4355	1087	1103	1854	986	1187	176	166	163	340	366	307	6805	79964
Tb427.04.2180	87144	76855	9593	8681	31383	17610	21556	3333	3158	3291	6635	5882	5709	120117	397423
Tb427.04.2190	10271	7992	1519	1666	2888	1477	1755	277	261	285	684	817	688	22314	76979
Tb427.04.220	32617	28202	1703	1514	8319	4488	4671	656	718	758	464	315	371	20554	175190
Tb427.04.2200	22104	21206	3375	3561	6007	3582	4286	574	531	550	1580	1959	1840	54124	148744
Tb427.04.2210	8448	6829	1763	1930	2006	1037	1281	229	212	223	1095	1276	1149	8071	33970
Tb427.04.2220	19095	16034	2184	2183	3972	2515	2853	374	358	355	736	1112	1085	35608	57934
Tb427.04.2230	10647	9452	1758	1935	3214	1714	1980	295	301	328	945	984	890	25163	102414
Tb427.04.2240	10879	8363	2411	2645	5187	2784	3031	337	370	377	1256	1129	1163	13927	66174
Tb427.04.2250	4832	3910	1020	1104	1771	939	1111	203	216	181	590	664	645	7596	27495
Tb427.04.2260	5671	4503	901	942	2331	1083	1309	249	239	232	571	597	549	12977	37586
Tb427.04.2270	5295	5171	789	788	1427	682	754	167	137	152	464	505	436	7913	38048
Tb427.04.2280	6336	5939	1222	1262	1775	934	1058	166	184	169	386	472	434	13927	91357
Tb427.04.2290	11862	12174	1901	2003	4484	2213	2617	352	324	390	809	983	962	25163	127345
Tb427.04.230	4308	4786	517	594	2063	871	879	172	181	186	116	130	127	27665	123969
Tb427.04.2300	10936	9032	1851	1874	2846	1702	1917	305	325	340	770	915	794	28803	70042
Tb427.04.2310	36339	33206	4037	3494	20057	10239	13208	1138	1155	1158	1515	1621	1561	110305	435513
Tb427.04.2320	5034	4157	1164	1221	1791	885	1147	218	177	209	553	563	514	7122	34138
Tb427.04.2330	3154	3167	636	666	820	431	439	67	74	78	270	276	226	633	26865
Tb427.04.2340	8535	8190	1831	2010	3534	1821	2171	325	318	310	951	892	769	15826	116624
Tb427.04.2350	5092	4009	1048	1084	1494	848	908	114	127	127	395	416	404	13927	49315
Tb427.04.2360	6539	6112	1375	1517	2134	1077	1263	194	205	202	652	684	665	15667	58606
Tb427.04.2370	7899	7497	1774	1826	3090	1693	1870	313	345	320	855	836	848	12344	72649
Tb427.04.2380	9229	8636	1898	2101	3998	1996	2505	332	301	333	1188	1403	1282	19466	101657
Tb427.04.2390	11718	11580	3218	3440	5143	2566	3051	555	522	545	1252	1303	1255	29911	115237
Tb427.04.240	545	375	80	67	435	169	255	21	11	20	33	26	0	4306	14784
Tb427.04.2400	27717	24076	2463	2211	7028	4072	4785	553	531	595	1627	1992	1909	57922	203609
Tb427.04.2410	12036	11679	1663	1489	2227	1481	1507	166	182	152	459	961	917	21206	63441
Tb427.04.2420	2633	2697	497	473	861	444	498	103	121	102	351	259	296	3956	24510
Tb427.04.2430	11023	10417	1780	1806	2700	1386	1512	250	278	280	875	943	930	19940	90096
Tb427.04.2440	5815	5023	1016	1114	1836	917	967	179	134	173	718	698	673	9021	42757
Tb427.04.2450	38827	31920	6620	6127	19119	9713	12233	1451	1413	1495	3103	3090	2782	68525	320948
Tb427.04.2460	14235	11729	1514	1468	2441	1692	1626	202	184	170	400	963	916	28012	78156
Tb427.04.2470	22075	18880	2937	3223	4898	2635	3387	397	386	402	1418	1746	1524	34025	171237
Tb427.04.2480	6481	6087	955	979	1526	771	864	128	119	151	455	505	473	10287	50072
Tb427.04.2490	4253	3761	681	716	1262	565	794	148	154	147	350	357	354	6489	32498
Tb427.04.250	8274	6061	773	809	4741	2404	2890	215	191	193	347	403	381	45913	74060
Tb427.04.2500	21815	18954	2470	2159	3409	2061	2300	313	280	362	511	1339	1406	36557	129699
Tb427.04.2510	21092	20735	2950	2979	5019	2844	3274	416	426	493	1155	1416	1297	38140	156186
Tb427.04.2520	4861	4231	861	809	1448	722	961	153	156	150	464	412	420	10920	43093
Tb427.04.2530	30205	29421	5967	4885	18338	10733	13743	1593	1552	1613	2668	2946	2855	29911	294210
Tb427.04.2540	2459	2078	546	618	787	413	412	94	76	80	237	228	249	5222	21189
Tb427.04.2550	5613	4701	1219	1188	2044	1013	1216	208	191	212	497	579	481	9970	43261
Tb427.04.2560	9114	8636	1714	1713	2969	1460	1707	312	292	282	621	676	660	17725	80636
Tb427.04.2570	4282	3415	701	690	1217	590	661	154	152	126	480	450	512	1741	13495
Tb427.04.2580	10502	10665	1959	1830	3315	1941	2105	282	321	282	904	1004	860	34500	123729
Tb427.04.2590	6047	5543	901	946	1794	970	1122	127	154	118	432	618	563	17250	42673
Tb427.04.260	1025	1344	45	57	272	126	132	6	4	10	5	5	4	10689	14561
Tb427.04.2600	35674	30534	3545	3489	5744	3433	4114	495	488	515	1867	2843	2592	65202	184228
Tb427.04.2610	5005	4305	486	524	523	325	389	54	59	70	370	484	481	7280	25898
Tb427.04.2620	3877	3934	541	564	1253	641	683	93	100	89	346	411	347	5697	30438
Tb427.04.2630	12991	12446	1431	1568	3172	1651	1915	228	213	219	841	937	916	32601	175273
Tb427.04.2640	26589	22171	3755	3670	6340	3498	4353	601	628	642	2003	2437	2400	52541	126925
Tb427.04.2650	7031	6483	985	975	1671	1011	1037	165	175	181	347	434	393	13768	73952
Tb427.04.2660	1649	1485	260	255	422	185	232	44	49	45	119	116	73	1266	10931
Tb427.04.2670	4687	4083	931	986	2075	1004	1175	224	184	214	671	571	555	1741	31658
Tb427.04.2680	14119	11209	1872	1996	3564	1902	2292	339	317	278	1070	1255	1315	41147	125537
Tb427.04.2690	3790	3439	532	504	694	406	446	92	91	87	263	264	280	8229	39898
Tb427.04.270	2910	2307	87	77	297	177	182	15	13	16	5	23	7	15968	74525
Tb427.04.2700	9866	8883	1502	1526	2777	1478	1770	286	290	285	794	863	818	18358	68865
Tb427.04.2710	3067	2722	944	1044	1217	590	654	147	127	127	482	470	455	7755	26907
Tb427.04.2720	10734	11110	2701	2834	4366	2274	2706	393	425	418	1119	1219	1083	26745	64745
Tb427.04.2730	10734	8339	2133	2120	3577	2290	2497	384	402	433	1194	1581	1403	26429	94636
Tb427.04.2740	28903	24076	5923	5464	13296	6653	8450	1220	1220	1310	5995	5137	5374	45736	258348
Tb427.04.2750	9895	8363	1038	972	1643	963	1141	186	161	144	606	903	912	17725	65291
Tb427.04.2760	21323	19746	3142	3267	5872	3275	3863	559	529	593	1479	1760	1646	28012	182504
Tb427.04.2770	13888	13288	2757	3035	4786	2189	2639	418	437	404	1303	1231	1166	15034	86817
Tb427.04.2780	11197	10417	1515	1737	3029	1656	1955	281	303	316	1031	1108	1066	11236	69495
Tb427.04.2790	7117	6112	1364	1543	2565	1278	1469	212	204	237	529	635	536	11711	58480
Tb427.04.280	0	48	0	1	0	0	2	0	0	0	0	0	2	0	0
Tb427.04.2800	10271	9180	2233	2133	3048	1643	2074	375	387	329	1427	1818	1771	19307	41622
Tb427.04.2810	5324	5592	1277	1285	1723	932	1146	228	218	201	625	808	744	15034	27243
Tb427.04.2820	14466	12694	1943	1899	3399	2009	2335	353	351	393	1256	1402	1311	25321	89381
Tb427.04.2830	3038	2450	595	652	754	381	429	86	93	104	401	348	312	3482	21147
Tb427.04.2840	7754	6186	1308	1334	3564	1769	2177	320	297	311	875	1010	876	19149	71051
Tb427.04.2850	7899	8116	1556	1554	2712	1622	1775	332	286	345	913	1104	1007	13294	83537
Tb427.04.2860	5266	4677	1311	1431	1696	898	932	165	184	193	855	822	772	6805	40907
Tb427.04.2870	5555	4553	991	1062	1776	837	955	160	156	170	784	755	822	6014	34264
Tb427.04.2880	55550	49760	5282	5027	14053	8480	11094	1117	1141	1135	3049	4503	4250	125181	350714
Tb427.04.2890	14408	11679	2413	2665	3550	1915	2212	419	386	421	1119	1331	1223	25796	108594
Tb427.04.290	0	0	4	0	5	3	0	0	0	0	0	0	0	1829	817
Tb427.04.2900	11428	10491	1783	1696	2868	1589	1716	317	292	285	901	1010	941	20573	64030
Tb427.04.2910	12470	11110	1824	1866	3611	1922	2153	361	372	368	983	1202	1102	18991	68150
Tb427.04.2920	20166	18459	2892	2754	5418	3009	3410	604	584	564	1673	2072	2004	33076	145003
Tb427.04.2930	4195	3340	1129	1108	1728	842	858	222	196	208	677	652	562	8071	56462
Tb427.04.2940	4919	3687	899	917	1350	682	822	127	127	155	322	325	264	4748	38637
Tb427.04.2950	18372	14624	2434	2565	3799	2173	2608	386	407	432	1220	1518	1379	23580	112841
Tb427.04.2960	2720	2870	627	608	779	349	399	74	77	86	308	318	268	2057	36534
Tb427.04.2970	4137	3439	1026	986	1371	786	889	140	137	164	604	698	644	9812	49147
Tb427.04.2980	3443	2078	471	541	828	352	397	64	64	76	191	174	181	4906	32793
Tb427.04.2990	16434	13758	3143	3056	4289	2483	2941	441	472	498	1335	1545	1598	40197	132853
Tb427.04.300	1630	1479	160	173	271	163	171	36	38	36	86	70	44	7608	29097
Tb427.04.3000	5237	4677	1064	1248	1912	936	1056	213	155	185	741	776	678	6172	67477
Tb427.04.3010	5815	4875	1058	1104	2024	867	1089	192	153	196	791	710	734	6963	43724
Tb427.04.3020	19934	17370	2568	2592	4328	2558	2985	410	374	383	1245	1502	1413	33709	162786
Tb427.04.3030	7349	6805	1241	1298	2328	1201	1463	195	206	223	698	700	619	20415	118937
Tb427.04.3040	4427	4825	806	787	1221	693	887	141	137	116	510	548	501	17250	51207
Tb427.04.3050	12962	10467	2455	2425	3349	1752	1928	560	479	507	2688	2671	2716	19149	51796
Tb427.04.3060	20079	16875	2965	2415	5473	5447	6231	740	711	720	2025	2263	2115	14243	39772
Tb427.04.3070	11891	10640	2115	2321	3477	1605	1953	330	349	374	1059	1111	1013	10128	57261
Tb427.04.3080	3038	2969	679	715	983	465	463	84	102	89	361	399	350	6172	26444
Tb427.04.3090	3588	3167	932	967	783	419	494	98	109	118	419	392	387	4115	27495
Tb427.04.310	113328	97640	5133	4762	10689	6755	8505	913	903	860	3946	7986	6819	425712	1252430
Tb427.04.3100	8217	6557	1417	1666	2322	1037	1234	199	227	226	492	427	377	6805	44901
Tb427.04.3110	5208	4355	1092	1060	1742	938	1068	170	165	188	602	568	616	14243	71051
Tb427.04.3120	13859	10788	1833	2090	3093	1868	2168	368	376	413	956	1127	1064	32601	68402
Tb427.04.3130	4571	4627	996	987	1829	945	1072	226	197	194	994	1027	1051	10287	36240
Tb427.04.3140	6828	6780	1432	1560	2666	1301	1544	274	263	269	832	877	778	12977	53435
Tb427.04.3150	6076	7324	954	1064	2015	1019	1135	218	156	210	583	586	569	7280	47255
Tb427.04.3160	18661	16480	2482	2436	3788	2176	2658	384	336	371	971	1290	1234	30069	163669
Tb427.04.3170	9924	9947	1634	1562	1983	1121	1285	224	194	231	300	475	501	20257	81015
Tb427.04.3180	2951	2598	552	635	1035	489	502	104	97	103	333	352	355	5064	23039
Tb427.04.3190	4237	4342	791	849	1110	598	606	116	99	133	581	500	474	14399	62871
Tb427.04.320	6886	6087	1698	1860	3447	1810	2118	278	261	289	1080	986	857	12661	89465
Tb427.04.3280	29	124	10	9	16	7	15	1	1	2	8	9	7	0	673
Tb427.04.3290	58	49	8	11	16	5	17	1	1	0	12	1	4	0	252
Tb427.04.330	3761	3588	635	703	1556	681	797	111	114	88	320	269	318	12186	82612
Tb427.04.3300	13685	11481	2169	2310	4789	2620	3116	399	402	419	1111	1084	1078	21998	130750
Tb427.04.3310	9490	9403	2215	2212	3864	2249	2505	334	328	336	924	830	855	29119	93754
Tb427.04.3320	10502	8982	2415	2578	6260	3221	3863	477	412	477	1159	1245	1188	27695	87952
Tb427.04.3330	8101	5716	1044	964	2201	990	1309	222	238	211	530	490	489	15826	78955
Tb427.04.3340	2662	3365	591	564	732	400	427	94	88	89	301	296	311	2216	15724
Tb427.04.3350	14466	12842	2024	2023	4522	2240	2868	427	379	431	760	915	762	17250	94426
Tb427.04.3360	5526	4850	1264	1320	1656	878	1035	174	192	176	471	506	449	18200	77357
Tb427.04.3370	7899	7547	1026	1076	2429	1156	1420	212	202	228	542	571	494	17092	87952
Tb427.04.3380	29598	25288	4213	3908	7459	4350	5290	778	696	761	2149	2519	2441	59030	210756
Tb427.04.3390	8911	8289	1775	1676	2577	1309	1329	220	209	209	807	926	871	13294	93796
Tb427.04.340	2344	1955	297	337	491	260	293	41	44	41	162	179	157	3165	27117
Tb427.04.3400	18864	15910	2099	2162	5649	3116	3808	530	469	497	988	1077	1121	17250	151477
Tb427.04.3410	17822	15317	2157	2143	4034	2335	2611	390	367	435	795	951	854	20415	123645
Tb427.04.3420	9056	7522	1438	1410	2826	1477	1809	270	256	284	599	715	649	17250	38174
Tb427.04.3430	5352	5246	1390	1512	2553	1241	1443	219	262	244	533	545	548	13452	43934
Tb427.04.3440	7349	7225	1568	1557	2317	1108	1315	224	165	203	503	526	509	10761	76727
Tb427.04.3450	6944	7102	1594	1515	2236	1115	1242	239	248	233	622	595	584	8071	52973
Tb427.04.3460	6757	6620	1082	1190	2252	1145	1359	210	217	210	658	593	496	8232	106390
Tb427.04.3470	9461	7745	1128	1128	2312	1229	1437	243	277	276	659	664	689	12502	57766
Tb427.04.3480	4600	3984	1906	1953	3053	1511	1884	312	283	303	486	473	428	13610	71892
Tb427.04.3490	0	0	0	6	0	0	0	0	0	0	0	0	0	0	0
Tb427.04.350	5266	4701	714	755	969	521	507	87	60	52	284	322	254	8704	67435
Tb427.04.3500	3125	3266	1640	1891	1567	745	803	199	202	169	744	652	628	5697	15310
Tb427.04.3510	7204	5939	1547	1741	2756	1358	1512	295	269	289	754	814	688	18358	81477
Tb427.04.3520	3211	2054	1387	1684	1493	711	703	169	152	199	512	398	343	1899	15044
Tb427.04.3530	9490	7968	1867	2065	2956	1626	1710	249	229	261	933	995	938	11553	90390
Tb427.04.3540	5237	5073	1138	1121	1900	1084	1243	224	222	208	704	715	661	8862	48769
Tb427.04.3550	80945	70011	12704	12201	30714	17029	20784	2971	2796	3033	5271	4962	4571	87180	316466
Tb427.04.3560	12373	9862	2001	2038	3484	1797	2016	409	344	391	1010	1058	967	17725	83704
Tb427.04.3570	69881	68069	10655	8902	28589	19192	21110	3084	3042	3077	3958	3543	3430	157918	777255
Tb427.04.3580	3790	3019	594	588	1085	642	754	134	117	151	641	521	563	1899	61423
Tb427.04.360	16578	15960	2284	2321	5266	2755	3262	500	509	539	1736	1701	1621	37507	164847
Tb427.04.3610	2932	2757	569	650	1445	630	800	86	108	115	357	308	289	0	39774
Tb427.04.3620	6052	4764	1363	1419	2096	1102	1372	227	215	205	650	655	711	11442	59337
Tb427.04.3630	8857	7430	1754	1785	2546	1240	1839	395	401	368	947	939	863	22556	96284
Tb427.04.3640	8903	8987	1949	1841	1513	878	755	399	405	363	1122	1252	1225	23765	102769
Tb427.04.3650	2488	1930	530	572	1025	399	470	75	83	102	375	302	284	5539	23880
Tb427.04.3660	9490	8413	1442	1557	3219	1557	1660	271	261	260	830	720	666	12186	65585
Tb427.04.3670	9114	8586	1203	1187	3261	1680	2109	291	244	328	531	542	472	9495	75465
Tb427.04.3680	5005	4528	865	963	1745	851	1058	140	151	172	434	481	392	10603	46162
Tb427.04.3690	7841	7250	1176	1038	2009	1218	1262	195	194	183	653	665	575	13294	47591
Tb427.04.370	3877	3786	752	773	1323	631	779	132	116	114	427	389	391	6963	44354
Tb427.04.3700	15624	11927	2377	2373	4318	2473	2761	387	368	413	925	963	854	19624	71303
Tb427.04.3710	2112	2029	316	354	618	339	394	55	58	59	208	152	131	1899	11730
Tb427.04.3720	3732	3538	661	747	1120	620	673	86	91	119	300	264	262	5064	22324
Tb427.04.3730	3269	3365	607	640	1286	657	753	119	142	114	444	312	327	10128	43934
Tb427.04.3740	111361	95537	12299	11584	28936	16642	20826	2227	2192	2226	4609	5805	5115	290877	921097
Tb427.04.3750	3310	2699	738	807	1286	767	863	131	134	130	395	479	488	8943	16543
Tb427.04.3760	3993	2870	352	392	505	266	276	64	62	77	348	416	426	10920	22745
Tb427.04.3770	16636	14302	1514	1523	2113	1493	1637	217	176	207	948	1473	1396	31651	116036
Tb427.04.3780	839	1237	466	465	467	224	266	42	48	41	195	195	157	3323	16186
Tb427.04.3790	16405	14277	2462	2664	5910	3227	3738	584	596	630	1839	1783	1691	25479	154798
Tb427.04.380	5497	4825	1034	1025	1975	1177	1240	186	183	173	558	570	565	9337	37964
Tb427.04.3800	6510	5196	835	852	1606	1003	1133	152	156	162	308	341	331	10287	67393
Tb427.04.3810	30408	26649	3272	3325	7894	4578	5970	677	668	712	1967	2339	2313	60454	206384
Tb427.04.3820	4427	4429	1097	1240	1509	774	887	152	163	164	451	452	445	16300	55790
Tb427.04.3830	3877	3588	682	770	1519	624	818	131	104	142	486	446	387	10920	38679
Tb427.04.3840	14235	12941	1364	1595	3761	1893	2404	298	301	320	602	615	580	21998	134282
Tb427.04.3850	9172	8611	922	961	2972	1476	1850	203	181	212	435	432	406	15034	99387
Tb427.04.3860	5619	4961	1094	1153	1933	1042	1355	193	199	234	539	610	574	5834	11822
Tb427.04.3870	6901	5306	951	990	1535	873	823	140	114	136	539	543	596	10651	12414
Tb427.04.3880	7605	7374	1617	1719	2658	1464	1641	295	303	302	879	1016	1057	10972	21654
Tb427.04.3890	35240	30410	3687	3655	9465	5249	6716	755	754	699	2391	2939	2554	59663	123687
Tb427.04.390	1852	1707	481	561	631	256	280	74	73	81	384	223	230	4589	31574
Tb427.04.3900	7812	5864	1160	1284	2353	1149	1544	195	234	241	723	786	646	8862	56126
Tb427.04.3910	6629	5538	1282	1323	2349	1388	1582	282	260	258	884	1187	1237	19812	43549
Tb427.04.3920	12933	11605	3133	3474	3222	1878	2024	349	365	405	1352	1584	1580	21839	63483
Tb427.04.3930	14553	13164	2609	2848	5193	2643	3416	499	478	415	690	768	816	16617	67477
Tb427.04.3940	8217	7968	2883	3216	2619	1369	1529	353	349	375	1251	1153	1129	9812	41832
Tb427.04.3950	17218	15814	3204	3236	6206	3321	3937	509	507	530	1204	1537	1458	13862	35340
Tb427.04.3960	2893	2771	582	623	980	456	534	99	85	92	181	153	145	4273	29345
Tb427.04.3970	6770	5419	247	236	303	325	307	28	28	28	83	249	302	12186	45153
Tb427.04.3980	14379	14525	1572	1385	5577	3106	3738	419	391	352	819	910	811	28961	172288
Tb427.04.3990	4711	4242	724	707	935	540	553	131	114	122	220	325	332	13563	27554
Tb427.04.400	10763	9799	2014	1991	4288	2385	2759	411	415	397	1571	1770	1714	30069	106660
Tb427.04.4010	0	0	0	0	0	0	0	0	0	0	0	0	0	0	0
Tb427.04.4020	17741	14984	3045	3284	5678	3289	3841	470	388	425	1495	1813	1748	20146	127539
Tb427.04.4030	7146	6235	738	840	1430	789	877	162	129	135	415	456	412	10603	64366
Tb427.04.4040	14495	12743	3132	3072	7016	3031	3816	610	648	662	1580	1733	1612	25321	88246
Tb427.04.4050	23985	21008	3745	3699	10057	5365	6636	717	733	744	1926	1968	1739	35608	247669
Tb427.04.4060	7956	7621	1279	1350	2413	1454	1554	186	186	217	817	1064	907	25796	89507
Tb427.04.4070	8622	6582	1521	1703	2810	1419	1614	246	195	238	692	661	648	8546	45868
Tb427.04.4080	1562	1806	304	333	491	226	268	54	56	55	183	175	131	3798	8450
Tb427.04.4090	3761	3910	558	625	1099	639	575	102	126	96	492	433	408	10128	48096
Tb427.04.410	15855	14450	3317	3381	7649	4046	4988	659	579	625	1169	1060	898	35924	222991
Tb427.04.4100	6944	7201	1202	1247	2038	1131	1309	214	187	207	759	852	791	9337	58396
Tb427.04.4110	8333	7646	1363	1448	2043	1156	1166	233	201	217	730	707	616	17250	73069
Tb427.04.4130	9342	7491	1084	1164	3179	1659	1954	218	224	196	507	607	529	20698	71299
Tb427.04.4140	4954	4997	1172	1086	2013	1027	1001	178	170	172	527	703	595	9012	18993
Tb427.04.4150	16068	13722	1962	2102	4209	2319	2403	383	367	418	931	1110	977	32088	139475
Tb427.04.4160	12277	10727	2151	2215	4086	2120	2538	316	333	335	875	922	929	32793	113004
Tb427.04.4170	2749	2153	478	486	924	468	494	96	79	88	317	318	328	3323	14462
Tb427.04.4180	10184	9279	1087	1116	2603	1275	1567	194	194	221	648	702	714	14085	54697
Tb427.04.4190	2720	2846	678	659	1009	507	665	130	145	112	290	289	264	6805	24048
Tb427.04.420	37352	33008	3631	3585	6681	4318	4870	533	518	500	1403	2011	2030	104450	405074
Tb427.04.4200	2662	2227	498	559	992	472	551	104	90	113	389	321	322	4115	40318
Tb427.04.4210	15710	15044	2365	2509	4560	2435	3011	408	398	396	1168	1267	1179	30544	95309
Tb427.04.4220	3877	3736	828	811	1081	902	814	104	110	88	319	633	586	12028	28631
Tb427.04.4230	6192	6161	216	209	285	216	221	26	27	37	111	254	275	10603	53393
Tb427.04.4240	2319	7174	807	885	1305	867	1023	136	119	172	274	312	258	0	25888
Tb427.04.4250	0	0	0	0	0	0	0	0	0	0	4	0	0	0	0
Tb427.04.4260	5033	4342	1084	1247	2080	824	864	129	162	204	465	538	454	18057	41223
Tb427.04.4270	10850	7970	1763	1834	2657	1516	1683	217	219	213	773	863	856	15593	73881
Tb427.04.4280	8937	4271	1272	1348	1532	836	916	214	195	117	651	622	617	15335	106606
Tb427.04.4290	9201	8930	1872	1839	2326	1306	1472	302	291	325	1224	1372	1278	24446	66203
Tb427.04.430	11023	9328	2741	2806	5487	2950	3381	428	394	447	1023	926	831	30069	95519
Tb427.04.4300	5815	4899	1022	1177	1722	936	986	154	165	196	410	399	353	7755	45910
Tb427.04.4310	16897	14525	2375	2671	6296	3173	4121	531	504	553	1313	1456	1346	23264	124738
Tb427.04.4320	1938	2029	586	596	921	411	497	99	78	94	310	238	247	4906	25183
Tb427.04.4330	3009	3712	659	640	1137	711	725	130	98	100	191	213	202	8388	32197
Tb427.04.4340	5352	3761	850	851	1558	883	908	137	137	135	373	408	367	14085	65627
Tb427.04.4350	4976	5048	1989	2317	2758	1314	1530	236	228	277	542	482	528	4115	46498
Tb427.04.4360	4947	4132	1039	1077	1670	889	914	189	201	202	598	693	670	9970	31574
Tb427.04.4370	8159	9081	1152	1206	2021	1257	1240	228	234	184	660	800	767	8546	72456
Tb427.04.4380	41563	36696	8428	8979	25333	14656	18429	1532	1447	1534	3178	3245	3154	82250	294506
Tb427.04.4390	3501	3588	694	738	836	424	494	114	119	115	275	255	275	791	19129
Tb427.04.440	1562	1212	602	674	714	318	390	82	66	90	395	437	371	6647	57555
Tb427.04.4400	24593	18979	3431	3425	5289	3142	3670	438	445	472	1284	1805	1755	58713	197051
Tb427.04.4410	15369	12162	1635	1568	6464	3962	4618	398	377	380	547	684	705	81181	319117
Tb427.04.4420	15463	13852	1439	1298	8802	5699	7320	353	347	371	542	597	679	53257	242930
Tb427.04.4430	20496	19960	2463	2188	9518	5353	7085	523	502	567	691	777	708	79421	412252
Tb427.04.4440	58123	54726	6482	6016	17924	11179	13932	1260	1318	1290	3247	3796	3731	174437	776184
Tb427.04.4450	28047	24240	3181	2915	10418	6248	7676	661	639	621	1251	1449	1506	68575	441064
Tb427.04.4460	14602	13896	1715	1736	6751	4189	5207	482	453	435	1203	1239	1311	77912	228523
Tb427.04.4470	22775	19517	2872	2858	8356	4681	6004	619	582	586	1540	1620	1646	64840	182219
Tb427.04.4480	20571	16282	2763	2819	4429	2638	2986	447	412	414	1089	1799	1725	44312	101657
Tb427.04.4490	48028	41026	5280	4834	9106	5599	6728	682	666	726	1735	3192	3101	76596	270876
Tb427.04.450	37033	32241	3929	3879	9770	5431	6886	863	818	886	1852	2376	2304	94163	432528
Tb427.04.4500	21179	18162	2539	2298	3796	2437	2626	423	403	402	933	1535	1519	30385	120156
Tb427.04.4510	33157	30113	2472	2328	4765	3370	3695	464	442	407	507	1644	1607	51275	175105
Tb427.04.4520	9577	7992	89	71	191	167	193	12	22	18	285	912	793	20099	41958
Tb427.04.4530	18604	18311	2164	2141	4501	2478	3226	432	437	414	855	1169	1149	22631	75423
Tb427.04.4540	3154	2870	791	780	1237	786	932	124	126	131	353	366	409	5697	20559
Tb427.04.4550	26734	25091	2288	2255	6654	3897	4655	488	443	478	895	1236	1231	44787	123534
Tb427.04.4560	19992	18459	2157	2277	4632	2641	3217	385	401	420	990	1180	1046	43996	181369
Tb427.04.4570	20108	17840	3091	3155	6846	3489	4189	542	519	505	1906	2604	2436	44154	111790
Tb427.04.4580	43746	40258	4902	4469	13308	7335	9489	1153	1112	1234	3514	5225	5017	64411	175231
Tb427.04.4590	7667	7275	1458	1529	2311	1420	1619	227	239	244	634	771	728	20573	58312
Tb427.04.460	5295	4355	953	1075	1849	891	995	188	190	203	451	385	371	6647	41748
Tb427.04.4600	5873	4949	926	1013	1618	808	830	126	137	152	825	777	669	7913	48054
Tb427.04.4610	4687	4108	772	798	1651	873	873	136	122	137	484	461	452	10603	54150
Tb427.04.4620	2835	2029	1469	1617	1819	875	1052	193	165	189	447	464	474	5856	40613
Tb427.04.4630	2720	2029	483	580	942	489	512	84	80	78	254	263	198	9654	27201
Tb427.04.4640	2749	2549	488	577	876	458	444	82	77	68	262	205	206	4273	39015
Tb427.04.4650	6597	6087	1026	1092	3147	1697	1826	217	211	205	357	313	261	17725	71808
Tb427.04.4660	4513	4033	715	765	1897	976	1028	164	191	165	364	296	326	11553	38468
Tb427.04.4670	8217	8017	873	893	2568	1283	1451	152	155	186	547	532	435	14401	62600
Tb427.04.4680	2401	1806	460	488	1025	475	601	104	104	97	300	263	269	4748	37628
Tb427.04.4690	12962	11184	2238	2068	5629	2573	3206	558	530	582	1682	1760	1517	16300	89676
Tb427.04.470	6163	4281	807	766	1865	1261	1311	204	173	212	1297	1289	1244	9654	69453
Tb427.04.4700	16752	15069	3076	2994	6977	3557	4401	850	827	892	2226	2233	2162	27378	114060
Tb427.04.4710	17533	15341	1860	1785	3770	2126	2429	308	315	340	1026	1134	989	27853	132264
Tb427.04.4720	6134	5543	791	840	1538	849	867	142	135	160	348	399	397	5697	53982
Tb427.04.4730	9262	8461	2267	2528	5725	3048	3625	359	323	362	740	990	943	16363	68423
Tb427.04.4740	15508	13461	2740	2822	4930	2750	3407	493	520	500	2088	2200	2130	23897	126336
Tb427.04.4750	4282	4800	844	922	1424	738	758	169	161	154	424	363	391	7438	37081
Tb427.04.4760	17591	14401	2952	3253	5195	2830	3225	507	529	539	1584	1620	1523	32759	165057
Tb427.04.4770	3645	3514	630	663	1020	465	550	106	95	117	297	323	307	7280	28967
Tb427.04.4780	3559	3439	863	934	1364	786	901	126	136	131	584	595	479	5856	32330
Tb427.04.4790	5758	5815	1485	1396	2983	1620	1909	239	250	236	849	968	861	10287	63441
Tb427.04.480	4629	3786	751	710	1495	707	840	140	145	170	423	387	295	7122	18330
Tb427.04.4800	3200	3183	425	450	857	366	427	84	77	67	297	340	320	3971	15464
Tb427.04.4810	6522	5576	1216	1413	1539	798	987	201	167	209	549	558	504	15969	56554
Tb427.04.4820	12956	11015	1173	960	690	558	553	186	217	219	211	226	216	10932	24243
Tb427.04.4830	4058	3627	132	0	1375	1502	1766	0	10	0	8	237	24	11034	0
Tb427.04.4840	10717	10610	888	777	3083	1461	1734	108	95	107	514	477	475	11291	63699
Tb427.04.4850	3756	2789	887	969	1948	272	307	113	137	120	294	105	245	5	28952
Tb427.04.4860	57524	54121	3859	3122	31306	16426	20047	779	763	806	1049	904	782	71309	598107
Tb427.04.4870	68411	65659	6433	5545	33617	17452	21451	1439	1373	1424	1868	1829	1625	73152	396336
Tb427.04.4880	19472	16158	4190	4419	5730	2975	3402	633	645	634	2064	2473	2486	28645	95099
Tb427.04.4890	6654	6681	1218	1278	1834	1048	1050	172	209	202	564	603	611	6647	38805
Tb427.04.490	7436	7671	1610	1667	2392	1321	1367	227	219	223	806	800	810	19307	81772
Tb427.04.4900	11255	9576	2492	2316	4212	2291	2815	464	420	506	1206	1679	1540	16775	82318
Tb427.04.4910	10445	9322	1376	1347	4813	2742	3429	350	331	385	746	780	755	12344	91187
Tb427.04.4920	2278	2790	466	527	1003	509	589	98	83	107	307	309	311	7071	21275
Tb427.04.4930	29641	25363	3766	3722	7915	4624	5875	681	685	668	1840	2180	2068	46426	164873
Tb427.04.4940	9519	7943	1255	1153	2028	1217	1305	219	251	201	514	738	718	9337	35399
Tb427.04.4950	10352	7950	1351	1497	1751	937	1018	255	258	269	987	1063	982	19645	88759
Tb427.04.4960	7284	7010	1459	1475	2420	1210	1510	264	291	278	575	489	527	5604	39001
Tb427.04.4970	5216	4761	881	925	1586	790	917	134	141	167	378	438	385	6877	38055
Tb427.04.4980	5700	5295	1600	1601	2136	1021	1305	240	201	243	927	768	713	6805	39267
Tb427.04.4990	5555	3984	1686	1992	1349	531	700	208	203	251	546	460	372	3007	17784
Tb427.04.500	4861	5171	1235	1316	1688	816	876	190	221	214	710	670	597	3956	35105
Tb427.04.5000	16404	11487	1967	2005	3884	2190	2340	468	429	475	1160	1266	1136	29353	92208
Tb427.04.5010	59733	53469	10027	8861	38882	20463	25205	2697	2556	2571	4050	4416	4226	129534	476074
Tb427.04.5020	50653	44544	5521	5262	12441	8016	9578	929	1297	1182	3294	4555	4289	110831	358254
Tb427.04.5030	5585	4377	748	765	1604	799	947	172	140	175	361	377	343	5007	33047
Tb427.04.5040	10386	9911	1756	1892	2909	1655	1688	334	293	352	1062	1085	1095	18674	89164
Tb427.04.5050	4206	4058	610	618	1680	804	808	161	141	122	297	333	271	9623	36897
Tb427.04.5060	2835	2821	857	960	915	493	495	95	131	95	439	421	460	5064	15850
Tb427.04.5070	8246	7596	2043	2191	2640	1417	1491	291	258	232	941	934	922	23897	67814
Tb427.04.5080	2980	2573	520	541	990	477	519	87	81	63	244	264	224	9495	43471
Tb427.04.5090	434	396	18	21	58	17	62	6	6	3	42	36	53	1741	3616
Tb427.04.510	1504	1361	485	547	572	310	293	78	65	68	297	249	226	6014	43555
Tb427.04.5100	10185	8461	1430	1376	3808	2074	2400	285	281	290	671	664	555	15309	78866
Tb427.04.5110	10213	9749	1573	1520	4033	1998	2466	356	396	386	963	1104	992	20890	92282
Tb427.04.5120	29858	26649	4169	4447	6468	4049	4618	606	615	586	2028	2527	2411	71849	242498
Tb427.04.5130	3703	3093	943	925	1079	630	691	112	113	103	397	441	444	10287	28799
Tb427.04.5140	2137	1920	524	533	734	348	419	86	77	82	203	185	172	9449	19658
Tb427.04.5150	3464	3108	474	450	989	514	568	109	106	110	339	315	304	5266	27216
Tb427.04.5160	4634	3901	991	1039	1646	897	981	183	148	174	512	530	486	7836	65908
Tb427.04.5170	3154	2103	517	503	920	402	513	60	79	70	296	299	256	5856	17111
Tb427.04.5180	6511	6804	1027	980	1892	1041	1219	185	170	170	490	610	580	13741	45172
Tb427.04.5190	1996	1856	403	388	579	299	352	49	56	54	171	149	178	4589	18751
Tb427.04.520	5092	4182	1591	1634	2175	993	1081	256	249	266	791	702	716	5222	40613
Tb427.04.5200	17012	14846	1829	2056	4128	2536	3044	346	329	335	509	549	568	28486	192804
Tb427.04.5210	3154	2945	536	538	1250	538	631	127	124	148	698	628	595	3007	26865
Tb427.04.5220	7551	6483	1464	1499	3321	1575	1958	304	341	286	1087	1021	1132	17250	68444
Tb427.04.5230	5005	5196	1059	1130	2070	952	1117	227	212	242	502	399	440	8862	55075
Tb427.04.5240	5383	5683	939	1063	1301	558	681	182	182	159	650	490	512	3358	38657
Tb427.04.5250	21905	19720	3846	3951	6729	2884	3481	847	735	891	2240	2054	1862	44253	247918
Tb427.04.5260	138	129	10	5	0	0	6	0	0	0	0	0	0	0	0
Tb427.04.5270	0	0	0	5	0	0	0	0	7	0	0	0	0	0	0
Tb427.04.5280	9839	8586	2140	2071	0	0	0	0	0	0	448	64	76	0	92222
Tb427.04.530	8738	6706	1476	1546	3430	1755	1889	263	267	306	869	890	879	13135	78324
Tb427.04.5300	0	78	0	2	4354	2700	2489	261	352	304	453	653	701	11577	0
Tb427.04.5310	16529	13872	1841	1706	3116	1932	2238	214	243	252	800	1353	1390	27698	66235
Tb427.04.5320	12882	11652	1658	1671	2589	1496	1608	250	233	262	948	1041	948	26125	115118
Tb427.04.5330	17417	14426	1739	1765	5853	3171	3932	478	453	416	964	1108	1117	34342	134114
Tb427.04.5340	10932	9841	1799	1956	3593	1837	1994	321	315	356	778	903	903	26603	48998
Tb427.04.5350	2878	2316	833	837	1423	742	840	108	117	145	321	259	186	3872	22116
Tb427.04.5370	4345	3400	681	658	1070	545	585	115	106	105	198	160	163	12410	30322
Tb427.04.5380	28362	25635	3502	3494	6245	3346	3847	643	577	622	2017	2362	2156	69902	168884
Tb427.04.5390	8204	7884	1511	1600	5139	2767	3251	282	295	323	782	703	609	22168	87705
Tb427.04.540	7522	6904	1245	1368	1985	1069	1131	204	201	215	523	432	544	12028	67267
Tb427.04.5440	203	173	13	14	12	6	5	1	1	3	27	34	32	158	252
Tb427.04.550	5960	4479	806	871	1607	730	777	137	137	133	653	495	496	12186	41748
Tb427.04.5500	0	0	0	6	2	1	0	0	0	0	4	3	2	0	126
Tb427.04.5510	0	0	0	0	0	0	0	0	0	0	0	1	0	0	42
Tb427.04.5520	0	99	1	1	0	0	0	1	0	0	7	10	10	0	0
Tb427.04.5530	0	25	2	0	0	0	0	0	1	0	2	3	0	0	210
Tb427.04.5540	29	25	0	1	1	0	0	0	0	1	2	3	2	0	210
Tb427.04.5560	29	99	4	0	2	0	2	0	0	1	5	5	6	322	2775
Tb427.04.5580	116	99	2	2	103	13	21	2	1	3	0	0	0	158	547
Tb427.04.5590	29	0	0	0	0	0	0	0	0	0	0	0	0	0	84
Tb427.04.560	163844	139630	10455	9323	33435	20004	25324	2320	2213	2330	8253	14335	12553	601061	2041137
Tb427.04.5610	0	0	1	1	0	0	0	0	0	0	1	0	0	0	0
Tb427.04.5650	0	49	0	0	1	0	0	0	0	0	1	5	2	0	168
Tb427.04.5660	0	0	0	0	0	0	0	0	0	0	1	0	0	0	84
Tb427.04.5670	58	74	0	1	1	0	0	0	0	1	5	6	9	0	0
Tb427.04.5680	0	49	0	0	0	0	0	0	0	0	6	8	9	0	42
Tb427.04.5690	0	25	0	0	0	0	0	0	0	0	0	5	5	0	126
Tb427.04.570	5295	4924	1090	1078	1376	759	873	163	157	165	428	420	397	4906	34769
Tb427.04.5700	29	25	0	0	0	0	0	0	0	0	8	5	6	0	0
Tb427.04.5710	29	49	0	1	0	3	0	0	0	0	2	3	6	0	126
Tb427.04.5720	0	0	0	1	0	1	0	0	0	0	21	13	12	0	126
Tb427.04.5730	0	49	2	1	3	0	1	0	0	0	2	3	7	0	42
Tb427.04.5740	0	0	0	0	0	0	0	0	0	0	1	3	0	0	126
Tb427.04.5750	0	0	1	1	0	0	0	0	0	0	0	0	1	0	42
Tb427.04.5760	29	25	5	2	3	5	4	0	1	1	2	9	6	0	169
Tb427.04.5770	58	99	11	11	6	9	7	3	4	2	4	1	0	950	11320
Tb427.04.5790	376	297	0	0	1	0	0	0	0	0	0	0	0	0	0
Tb427.04.580	2691	2598	794	784	1279	670	776	132	141	125	530	564	479	5856	25435
Tb427.04.5800	0	25	0	1	0	0	0	0	0	0	0	1	0	0	0
Tb427.04.590	39001	35755	4807	4460	15047	7861	9846	951	903	976	1889	2051	1826	59346	342936
Tb427.04.600	7117	6805	1495	1616	2815	1425	1652	226	216	226	784	835	715	15351	66132
Tb427.04.610	6105	6310	1572	1705	2436	1273	1381	263	218	247	636	711	555	14876	68108
Tb427.04.620	40679	32835	3021	2929	5086	3317	3692	386	385	358	1592	2511	2298	109039	450690
Tb427.04.630	5468	4132	1040	1091	1558	696	817	156	152	155	750	665	785	8704	47465
Tb427.04.640	6076	4924	1281	1394	2296	1119	1235	227	190	198	668	642	692	8071	57682
Tb427.04.650	5005	4033	1108	1150	1987	1046	1109	210	222	211	455	427	460	4273	33634
Tb427.04.660	15508	13634	2220	2192	5000	2561	2965	413	446	461	979	1046	1035	35924	149333
Tb427.04.670	13135	10887	2239	2346	3841	2175	2647	360	328	376	850	1001	922	21523	117633
Tb427.04.680	3761	3860	727	820	1646	784	945	161	142	192	180	182	204	4115	64871
Tb427.04.690	3993	3316	810	858	1718	809	986	161	203	145	433	399	367	13927	55327
Tb427.04.700	3356	2697	592	628	1195	621	651	103	91	79	249	274	227	6014	43640
Tb427.04.710	9432	8240	440	443	743	563	720	48	64	79	384	700	646	11711	43640
Tb427.04.720	3993	2994	1027	1056	997	537	565	102	127	123	338	356	313	8546	31027
Tb427.04.730	11110	9328	1669	1757	3181	1634	1755	257	264	272	800	704	716	19307	110696
Tb427.04.740	11110	10294	2219	2491	3916	1983	2454	377	388	400	1015	932	866	12186	92618
Tb427.04.750	4687	3885	1125	1203	2990	1487	1857	268	316	339	673	674	600	23580	307873
Tb427.04.760	31681	28084	5861	5815	13860	7404	9446	1112	1012	1158	3061	3576	3311	67892	314978
Tb427.04.770	31363	28060	3562	3470	5949	3356	3919	505	459	507	1258	1599	1582	53333	198901
Tb427.04.780	1765	1460	472	558	699	297	364	57	76	61	189	251	197	6014	15261
Tb427.04.790	3211	3192	746	841	1269	642	716	97	121	122	433	429	408	5856	27664
Tb427.04.800	68657	59212	5913	5314	10763	6916	8187	887	811	862	1933	3506	3092	159682	347477
Tb427.04.810	12470	10689	2716	2982	5958	2945	3596	462	494	499	1355	1271	1156	34342	116330
Tb427.04.820	4976	5369	741	905	1422	668	779	145	126	156	372	375	311	5856	34264
Tb427.04.830	1331	1658	378	417	519	254	250	84	75	57	219	216	200	2216	24174
Tb427.04.840	6626	4701	1298	1419	2302	1127	1317	224	192	214	614	618	610	11869	44144
Tb427.04.850	2720	2326	980	970	1417	751	824	151	143	162	503	483	434	17567	63652
Tb427.04.860	5179	5320	1105	1279	2232	1141	1297	203	204	178	574	550	495	13927	42925
Tb427.04.870	173421	149355	5153	4114	17436	12207	14146	1244	1192	1293	2839	6008	5281	516393	1642621
Tb427.04.880	7146	5790	1310	1479	2243	1202	1384	219	231	227	625	621	617	13294	74624
Tb427.04.890	4485	3835	793	865	1515	637	692	119	138	143	1140	852	1018	4589	10048
Tb427.04.900	4542	4083	1142	1244	1610	824	889	142	162	165	526	570	506	11078	57766
Tb427.04.910	4398	4281	800	855	1449	752	774	188	155	200	246	251	268	11553	37628
Tb427.04.920	7233	7250	2185	2259	3388	1669	2057	347	347	366	1483	1442	1389	17567	65922
Tb427.04.930	4571	4033	1055	1018	1750	797	945	145	161	148	341	280	295	6330	31952
Tb427.04.940	2749	2969	797	819	1293	663	751	141	134	134	353	443	359	7122	35021
Tb427.04.950	5989	5246	1132	1158	1979	906	1009	192	189	152	398	388	349	10761	48979
Tb427.04.960	21641	20340	3061	2981	5775	3270	3922	547	498	511	1545	1795	1713	44312	230979
Tb427.04.970	3154	3093	369	402	704	492	520	67	67	68	119	91	108	5222	44943
Tb427.04.980	4456	4974	1268	1333	1550	869	1100	182	167	162	466	491	425	6963	38595
Tb427.04.990	6192	5592	1143	1251	1600	881	935	166	114	132	359	401	409	11869	20979
Tb427.05.1000	33128	31722	4560	4253	11053	5757	6822	1530	1494	1505	2728	2958	2667	65518	214918
Tb427.05.1010	33996	29940	2816	2913	5577	3052	3426	715	691	671	1257	1728	1650	56023	219165
Tb427.05.1020	21352	18063	2461	2636	4451	2424	2680	632	601	635	1001	1006	995	34975	190660
Tb427.05.1030	3790	3093	549	644	702	378	414	128	106	100	310	307	247	2849	11183
Tb427.05.1040	3096	2499	278	245	628	279	384	99	90	87	197	157	160	3007	26781
Tb427.05.1050	3877	3563	649	731	782	382	473	125	143	138	323	371	301	1108	22492
Tb427.05.1060	16491	14747	2040	1997	2899	1604	1867	459	500	452	812	1098	950	20257	44438
Tb427.05.1070	20166	19696	1602	1561	2188	1272	1462	335	341	351	549	836	753	25638	128817
Tb427.05.1080	5324	4677	463	470	737	364	391	97	107	96	231	207	177	11078	47928
Tb427.05.1090	54682	47063	6029	5863	14587	7988	10740	1633	1621	1649	2239	2501	2379	112996	484323
Tb427.05.110	2813	2182	1122	1317	1234	644	775	165	175	151	667	673	570	3798	12784
Tb427.05.1100	21670	18236	3566	3585	6459	3523	4622	1016	1052	963	2015	2447	2416	55707	236780
Tb427.05.1120	112229	93854	3070	2706	7008	5427	6705	785	739	776	4783	11039	9676	492971	1365985
Tb427.05.1130	11775	10294	1237	1277	1828	905	1077	270	223	263	453	532	584	10920	51922
Tb427.05.1140	20889	18137	2738	2729	4552	2508	3010	635	638	689	887	1148	999	37349	147399
Tb427.05.1150	20513	18410	1353	1462	3458	1728	2116	337	343	344	662	637	638	39406	279537
Tb427.05.1160	40129	35656	4898	4337	14659	7578	9414	1762	1736	1744	1946	2099	1906	72324	288408
Tb427.05.1170	2604	2697	409	458	701	370	428	125	123	124	249	231	226	5381	27117
Tb427.05.1180	24998	21527	2077	2127	4064	2425	2739	547	511	527	1100	1256	1161	33709	79670
Tb427.05.120	6192	6062	1253	1267	2436	1370	1754	172	186	198	799	804	825	11553	35063
Tb427.05.1200	6944	6186	1213	1259	2191	1092	1255	316	327	356	480	481	441	9021	82865
Tb427.05.1210	65734	56095	7943	7561	17496	8816	10945	2193	2264	2311	2864	3358	3123	69158	196252
Tb427.05.1230	27312	23532	2870	2962	5829	3189	3692	728	736	764	1954	2510	2299	51908	145213
Tb427.05.1240	7204	5741	1011	1108	1697	820	946	329	256	296	524	557	549	4906	56126
Tb427.05.1250	17157	16059	2463	2519	4845	2435	2972	640	624	664	1201	1399	1279	23422	165561
Tb427.05.1260	19877	18162	694	670	1512	1102	1311	141	152	146	290	563	466	34500	75003
Tb427.05.1270	6452	5642	703	683	1459	777	911	240	227	240	325	325	294	13610	58396
Tb427.05.1280	7985	7596	1279	1418	1925	820	1049	295	321	317	489	425	471	7438	49567
Tb427.05.1290	8680	7844	1518	1560	2629	1455	1663	395	440	437	860	897	827	11236	58438
Tb427.05.130	5352	4652	1020	1263	1562	826	1003	201	158	167	655	722	621	15034	58943
Tb427.05.1300	32289	28629	4130	3830	8273	4692	5875	1020	970	1121	1677	1710	1579	70899	277897
Tb427.05.1310	11052	10294	1086	1006	2158	943	1267	306	329	308	536	536	500	10287	87237
Tb427.05.1320	19732	16653	2224	2220	4070	2501	2765	635	621	569	1184	1274	1209	31493	159423
Tb427.05.1330	15710	13510	1721	1680	2717	1600	1701	342	365	359	916	1024	991	20099	90348
Tb427.05.1340	20224	17692	2088	2397	4063	2312	2522	623	576	639	1065	1135	1036	31651	150216
Tb427.05.1350	7927	6755	1059	1114	1694	932	1141	261	267	257	784	813	784	8388	57471
Tb427.05.1360	6828	5840	1460	1510	2015	913	1131	562	550	564	838	742	782	15034	141303
Tb427.05.1370	3009	2054	602	636	841	491	507	116	141	137	333	381	334	5064	27327
Tb427.05.1380	5150	4627	750	805	1296	631	695	180	189	192	439	456	410	4431	28420
Tb427.05.1390	12443	11791	1603	1536	4427	2356	2758	488	459	487	488	469	472	44502	78941
Tb427.05.140	16078	14387	3277	3353	3204	1716	1893	405	382	429	1177	1325	1167	42811	81152
Tb427.05.1400	5425	5080	533	534	925	472	546	115	113	89	0	0	0	14373	55902
Tb427.05.1410	18530	16800	2952	2691	9654	5173	6304	995	907	1066	1258	1293	1218	77356	212531
Tb427.05.1420	1527	2060	249	254	487	228	271	69	74	82	10	11	6	5500	64098
Tb427.05.1430	23131	21664	3383	2997	9730	5074	5969	1112	1091	1110	1222	1267	1085	68684	134119
Tb427.05.1440	6964	6593	1201	1295	1471	803	890	343	331	348	601	508	486	40898	141753
Tb427.05.1450	14502	11954	2837	2959	3382	1959	1934	563	522	536	1193	1291	1315	28038	94347
Tb427.05.1460	33562	29396	3903	3379	14144	7226	8656	1296	1313	1306	1510	1666	1384	75647	351303
Tb427.05.1470	12643	10962	1839	2034	2660	1423	1588	418	401	388	1058	1015	983	24846	115489
Tb427.05.1480	4629	3340	88	77	81	58	55	8	6	6	12	23	14	8229	28000
Tb427.05.1490	37930	33875	508	421	679	960	686	106	88	114	149	513	483	58397	175651
Tb427.05.150	14408	13436	3993	4677	5382	2785	3037	546	618	575	1533	1447	1349	16459	105778
Tb427.05.1500	9663	8240	944	1048	1505	797	823	255	240	258	453	432	376	15984	68402
Tb427.05.1510	7956	7077	976	1091	1535	820	947	300	263	285	565	546	510	17092	49652
Tb427.05.1520	18806	16108	2488	2554	5306	2906	3417	634	599	608	1159	1313	1170	48585	132348
Tb427.05.1530	14495	14154	1595	1824	3020	1593	1774	387	460	472	879	760	815	19782	108721
Tb427.05.1540	12846	11011	1357	1403	2370	1278	1337	362	340	334	1002	952	806	34342	107712
Tb427.05.1550	17417	14945	1077	979	3594	1763	1974	461	432	480	646	675	567	25163	88288
Tb427.05.1560	23291	22443	1283	1181	2727	1659	1560	342	282	292	788	714	643	36241	161399
Tb427.05.1570	8969	7869	1025	1061	1987	1063	1354	310	271	307	828	1080	1027	13927	52174
Tb427.05.1580	19616	16603	1905	1930	3375	1845	1914	447	428	411	688	844	732	38456	200414
Tb427.05.1590	5381	4974	822	850	1534	834	909	205	192	199	413	385	297	16459	90474
Tb427.05.160	979	741	99	122	154	74	56	13	12	9	55	56	41	1939	11920
Tb427.05.1600	9143	8091	1841	1877	2318	1502	1461	265	295	330	766	892	822	26271	120787
Tb427.05.1610	159281	141254	13120	12515	36030	21881	26837	4834	4659	4680	5121	4680	4195	201164	828042
Tb427.05.1620	9895	9230	1316	1395	2501	1231	1328	327	356	365	919	929	850	20890	107964
Tb427.05.1630	8304	7497	1078	1225	2417	1147	1244	341	327	308	574	450	438	15984	108300
Tb427.05.1640	20600	19003	2566	2708	4247	2327	2541	689	684	709	1365	1557	1400	43046	153411
Tb427.05.1650	14206	13114	2042	2026	3281	1714	2207	491	493	458	800	1242	1095	43837	150048
Tb427.05.1660	41605	37314	3971	4212	9050	4773	5896	1119	1108	1196	3558	4126	3743	51117	113261
Tb427.05.1670	7493	6285	1237	1255	1787	1098	1084	272	237	247	385	410	377	23422	86985
Tb427.05.1680	51529	44910	4199	3861	8284	4883	6019	1182	1079	1158	1774	2434	2309	116003	425423
Tb427.05.1690	19703	17642	2027	2027	3889	2317	2516	588	605	602	1201	1377	1279	41305	155345
Tb427.05.170	6028	6293	1133	1285	1432	731	790	138	102	144	842	898	939	26458	36732
Tb427.05.1700	17446	15094	1407	1384	3113	1912	2108	440	444	470	524	684	704	17725	95898
Tb427.05.1710	17417	17445	2997	3069	6057	2951	3520	770	673	776	1037	1057	1061	28803	169976
Tb427.05.1720	29569	25981	3579	3743	6029	3139	3594	979	908	923	1653	1752	1701	33076	222570
Tb427.05.1730	14987	14079	1855	1786	3719	1545	1988	470	444	481	741	755	661	25321	109309
Tb427.05.1740	10589	9131	1896	1855	2586	1264	1660	457	482	511	732	638	562	28012	116582
Tb427.05.1750	9201	9576	1491	1426	2070	1176	1190	296	281	292	484	506	474	28170	113135
Tb427.05.1760	62754	51294	2715	2321	3625	2578	2634	432	405	491	347	856	755	58239	335915
Tb427.05.1770	65590	55402	3123	2916	6252	3925	4434	878	867	915	1304	2051	1870	90207	350882
Tb427.05.1780	31334	27590	3604	3837	6371	3494	4248	1043	1050	1033	1361	1401	1317	48902	214246
Tb427.05.1790	29771	26328	3286	3462	5978	3270	3349	784	750	823	1684	1724	1631	56023	252168
Tb427.05.180	0	49	0	0	0	0	2	0	0	0	1	1	2	0	0
Tb427.05.1800	8940	7621	1339	1422	2256	1188	1347	354	325	367	552	478	469	20257	155051
Tb427.05.1810	266689	231583	35470	35435	76999	43997	54617	9485	9454	9735	22363	22993	20284	507685	2344490
Tb427.05.1820	62465	58198	4924	3679	9129	7481	8424	1616	1532	1595	847	563	542	44312	758017
Tb427.05.1830	34526	35009	5204	5103	10158	6676	8214	1451	1421	1521	7192	8008	7575	127786	444279
Tb427.05.1840	8622	7547	1186	1166	1636	992	1008	327	263	330	858	800	709	15034	88582
Tb427.05.1850	41952	34666	4507	4577	5515	3679	4138	670	762	723	2668	3411	3212	84668	370011
Tb427.05.1860	12817	11803	1762	1664	2858	1533	1683	378	432	430	766	801	667	22314	150805
Tb427.05.1870	30813	28060	3911	4120	6948	3652	4208	1008	1041	1014	1845	2050	1975	53174	249183
Tb427.05.1880	13309	12768	2331	2159	4233	2425	2795	690	683	697	2082	1849	1787	28645	152780
Tb427.05.1890	27457	24546	2577	2535	4028	2208	2432	572	500	556	1220	1447	1435	46211	221855
Tb427.05.190	0	0	1	1	1	0	0	0	0	0	1	0	0	0	168
Tb427.05.1900	36484	31747	3930	3775	8407	4404	5260	1112	1079	1047	1598	1661	1533	55707	159970
Tb427.05.1910	30466	26674	2645	2625	4240	2532	2810	581	578	598	1223	1505	1406	46686	191039
Tb427.05.1920	14900	13609	1950	2005	2712	1599	1478	421	399	383	1233	1328	1180	26904	97874
Tb427.05.1930	27399	24521	4260	4341	10244	5433	6467	1290	1278	1221	2135	2201	2027	65360	400282
Tb427.05.1940	9374	8339	1455	1433	2816	1315	1473	348	384	409	1074	1129	1053	15034	50198
Tb427.05.1950	15305	14154	1562	1529	1845	1331	1393	333	316	329	969	1379	1266	33392	133820
Tb427.05.1960	10994	10739	1547	1553	2240	1225	1354	304	346	337	866	1133	1005	12502	43513
Tb427.05.1970	6047	5567	818	753	619	348	469	107	116	100	214	336	300	7596	15724
Tb427.05.1980	13598	13560	1849	1906	2815	1435	1576	430	440	423	1005	1054	1036	20890	111117
Tb427.05.1990	21294	19375	2425	2059	3965	2403	3166	654	656	656	2835	4215	3866	21365	110318
Tb427.05.2020	8419	7869	866	933	1273	795	786	188	185	160	490	512	512	7755	39814
Tb427.05.2030	13598	11259	1410	1470	2303	1317	1238	351	360	388	858	892	762	32126	86354
Tb427.05.2040	7031	6953	940	1117	1735	921	985	286	260	299	587	638	596	9495	50871
Tb427.05.2050	14727	12298	1218	1162	2460	1257	1528	435	394	397	835	896	774	26587	106324
Tb427.05.2060	33417	30163	2558	2709	4934	2749	3053	633	650	703	943	1027	957	61879	223621
Tb427.05.2070	12817	12224	2123	2105	3088	1911	2007	525	495	525	1069	1108	1111	22631	89591
Tb427.05.2080	20079	16578	2137	2351	3958	2102	2709	593	559	575	952	977	903	29119	120534
Tb427.05.2090	46205	41199	5248	5002	12454	6961	8403	1374	1286	1507	2215	3756	3511	152085	497062
Tb427.05.2100	16752	16084	2270	2425	4817	2306	2710	588	575	567	1113	1069	1100	23264	164384
Tb427.05.2110	7580	6953	820	877	1736	853	880	285	268	242	568	545	626	21365	53267
Tb427.05.2120	19616	16578	1166	956	1930	1439	1641	303	274	253	559	822	901	20415	74961
Tb427.05.2130	12036	10689	1238	1322	2417	1254	1349	338	325	362	718	769	672	18516	91609
Tb427.05.2140	38278	33330	2554	2512	6223	3517	3912	645	586	630	1012	1127	994	70741	307789
Tb427.05.2150	17620	16282	2127	2244	3893	2213	2408	519	549	503	1203	1178	1051	36083	166780
Tb427.05.2160	2328	1889	549	597	923	443	488	106	116	96	906	674	761	9505	20455
Tb427.05.2170	6026	5241	1156	1072	1400	820	873	204	213	199	112	58	74	9486	61881
Tb427.05.2190	10542	10270	1387	1427	2628	1117	1316	284	303	249	0	15	0	7607	166046
Tb427.05.2200	2572	2709	428	426	509	197	196	33	24	43	0	0	0	0	11799
Tb427.05.2210	18430	15879	2016	2055	3792	1904	1908	396	368	450	86	75	49	8543	161567
Tb427.05.2220	12748	10317	1256	1407	2231	1376	1343	301	238	300	0	35	27	33418	131274
Tb427.05.2240	0	452	0	0	0	0	0	0	0	0	353	363	305	17569	0
Tb427.05.2250	0	0	0	0	0	0	0	0	39	0	2018	1837	1754	29242	0
Tb427.05.2260	531	950	169	206	218	161	104	5	19	27	0	17	6	316	13198
Tb427.05.2270	11573	9922	1440	1480	2583	1338	1417	389	391	352	595	541	494	19466	111790
Tb427.05.2280	13309	12842	1477	1585	3724	1799	2131	402	444	383	786	678	685	23580	112420
Tb427.05.2290	93886	82200	4807	4721	11832	6975	9036	1025	1047	1111	2662	3644	3415	207950	743680
Tb427.05.2300	21931	18533	2303	2298	3110	1932	2201	495	533	575	1086	1430	1263	28170	117087
Tb427.05.2310	20021	18434	1711	1677	2769	1641	1846	411	418	404	920	1039	968	52067	200666
Tb427.05.2320	43601	40704	4210	4332	12830	7072	8721	1224	1268	1183	2165	2429	2231	117269	420462
Tb427.05.2330	131440	113154	4295	4083	8573	5606	6681	1166	1117	1259	3134	5749	5350	347216	1131475
Tb427.05.2340	8824	7968	759	834	1573	914	1025	249	249	278	388	389	430	14085	83706
Tb427.05.2350	10560	8957	997	1084	1865	1051	1255	197	189	209	476	530	530	11869	54823
Tb427.05.2360	9027	8636	622	638	454	375	334	70	68	86	183	465	467	20573	50661
Tb427.05.2370	6944	6062	1014	1103	1628	811	1025	315	277	263	564	608	595	18516	67856
Tb427.05.2380	13106	12224	1308	1274	3895	1806	2234	459	446	458	895	698	787	24846	125285
Tb427.05.2390	8767	10071	873	956	1624	1077	1155	256	222	259	420	705	691	20099	57009
Tb427.05.2400	32607	29718	2166	2063	3543	2349	2735	492	475	481	1237	2265	2015	75805	157027
Tb427.05.2410	50053	44836	5158	5069	9903	5254	6466	1402	1434	1402	2737	3693	3425	110938	368960
Tb427.05.2420	18372	16900	1816	1809	3492	1950	2107	514	494	495	1120	1207	1088	32284	139790
Tb427.05.2430	31507	28901	4875	5344	6969	3816	4263	1229	1273	1164	2005	1912	1848	65360	281219
Tb427.05.2440	25171	21973	1845	2029	2992	1758	1959	437	427	459	894	1157	1181	55390	183892
Tb427.05.2450	29945	27416	3504	3621	6431	3449	4197	852	850	861	1522	1880	1823	59346	241027
Tb427.05.2460	5237	6508	1289	1279	1948	1115	1232	354	312	338	464	465	469	16775	69285
Tb427.05.2470	10474	10021	1005	1040	1628	940	962	237	221	242	526	602	595	30702	123940
Tb427.05.2480	10184	9353	425	392	670	428	483	78	61	61	382	652	640	12502	63273
Tb427.05.2490	10908	10096	1393	1512	1700	907	1014	329	337	314	658	704	613	16617	86060
Tb427.05.2500	14842	12125	1835	2113	2583	1434	1629	401	407	420	1272	1754	1648	18041	70294
Tb427.05.2510	33099	26154	3006	3202	5770	3339	3912	812	823	848	1321	1719	1615	53491	133315
Tb427.05.2520	24708	19820	1123	1232	2546	1286	1606	345	345	342	734	750	747	30702	118096
Tb427.05.2530	35153	32019	2228	2230	5449	2924	3673	632	659	703	1383	1537	1456	66468	307285
Tb427.05.2540	4079	4479	907	941	1554	877	979	232	218	231	442	427	426	9970	61255
Tb427.05.2550	7060	6334	1230	1336	1948	990	1232	322	291	295	666	646	596	7913	59237
Tb427.05.2560	3443	3192	452	423	757	379	471	121	100	133	146	122	118	3323	36450
Tb427.05.2570	72505	61662	3394	3173	14968	7771	9972	1350	1272	1360	1564	1719	1592	104766	606918
Tb427.05.2580	6278	5741	1075	1177	1324	715	782	212	209	189	470	461	434	5381	24889
Tb427.05.2590	5237	4479	806	819	1381	710	763	183	185	160	610	557	439	8546	65333
Tb427.05.260	58	99	0	0	3	0	0	0	0	0	1	1	0	0	944
Tb427.05.2600	16144	13387	1861	1914	2642	1526	1652	373	392	387	976	1254	1117	30860	161441
Tb427.05.2610	6394	5369	737	760	1222	646	707	199	183	186	447	553	490	15034	45573
Tb427.05.2620	20050	17519	667	640	1176	870	1037	137	129	109	652	1412	1433	33234	160937
Tb427.05.2630	2835	2771	496	517	602	267	252	89	78	71	212	229	179	11078	46877
Tb427.05.2640	6741	5246	796	727	1278	541	634	145	147	148	276	294	235	12344	77652
Tb427.05.2650	7407	5790	963	996	1671	887	1036	278	269	280	430	428	347	15193	52006
Tb427.05.2660	29048	25486	2228	2328	5192	2742	3341	669	613	710	1159	1326	1245	57447	183345
Tb427.05.2670	3298	3167	530	616	853	421	495	128	108	134	273	235	238	3798	20979
Tb427.05.2680	14466	11481	1628	1575	2648	1441	1581	440	393	394	843	872	865	23106	45531
Tb427.05.2690	4803	4528	707	668	1270	701	833	180	189	220	281	262	261	12344	70841
Tb427.05.270	227	361	19	24	157	89	132	1	3	3	8	7	4	1678	1516
Tb427.05.2700	11284	9502	1136	1206	2824	1246	1594	387	384	403	1065	1040	905	14085	56084
Tb427.05.2710	13859	11209	1692	1792	2355	1259	1287	374	364	346	1052	1138	1075	37982	92450
Tb427.05.2720	16549	15341	2227	2370	5344	2501	3082	694	681	731	1102	1179	1111	35924	178132
Tb427.05.2730	5497	5642	678	772	1036	590	588	159	154	159	476	438	391	12344	32288
Tb427.05.2740	7609	6879	1476	1513	1824	991	1079	344	320	310	737	791	719	20257	102666
Tb427.05.2750	16405	15020	1845	1810	3140	1636	1870	472	459	538	1176	1242	1097	23264	112462
Tb427.05.2760	6365	6112	810	939	2067	1094	1312	252	229	217	690	688	584	29436	140084
Tb427.05.2770	22220	20067	1787	1808	4192	2534	3199	605	543	604	1241	1233	1148	37507	203147
Tb427.05.2780	16260	14549	1336	1512	3530	1687	1984	475	478	512	1006	982	875	30069	109814
Tb427.05.2790	23204	20463	1971	1783	4200	2895	3397	620	671	693	1213	1439	1341	44629	101826
Tb427.05.280	3557	3595	508	474	911	497	511	74	84	79	62	59	44	5786	44180
Tb427.05.2800	33185	26971	2786	2958	4840	2624	3392	741	723	732	1536	1715	1633	50168	259315
Tb427.05.2810	4311	3736	582	577	870	486	509	160	161	161	279	269	269	6172	30522
Tb427.05.2820	18864	14104	1945	1919	2988	1750	1965	459	508	485	766	1176	1142	41780	134871
Tb427.05.2830	2691	3241	367	377	722	382	434	95	113	86	145	122	95	2057	27537
Tb427.05.2840	3414	3316	347	367	628	252	305	66	62	81	239	206	209	3640	20727
Tb427.05.2850	21902	19350	4202	4105	9199	5032	6042	1395	1346	1416	2388	2715	2580	67101	239261
Tb427.05.2860	12499	12224	1251	1281	2189	1216	1533	310	296	330	602	669	685	18200	142186
Tb427.05.2870	6134	5419	554	514	697	376	414	148	146	142	202	246	234	5856	27285
Tb427.05.2880	6192	5196	591	553	795	557	582	195	183	153	215	201	267	11553	50324
Tb427.05.2890	67326	61217	4164	4118	6785	4038	4716	988	947	969	1979	2655	2572	124548	435302
Tb427.05.290	10318	9769	1507	1533	3161	1421	1433	199	194	212	452	414	420	18648	109117
Tb427.05.2900	11168	8586	1051	1048	1764	1012	1045	257	240	269	467	506	474	19466	80510
Tb427.05.2910	5381	5196	770	751	1354	744	764	145	162	140	259	201	195	8862	155934
Tb427.05.2920	6307	6508	996	1005	1772	1037	1066	236	225	240	351	335	302	18833	83369
Tb427.05.2930	22336	20191	3449	3663	7935	3966	4545	950	976	918	1271	1164	1145	38931	166318
Tb427.05.2940	80924	69877	7358	6529	16311	9473	10878	2683	2658	2707	3422	3345	3020	224409	626341
Tb427.05.2950	33504	29025	2343	2320	6479	3529	4040	922	951	958	1574	1624	1458	68367	244474
Tb427.05.2960	21005	19003	2979	3424	7910	3979	4931	968	871	942	1653	1587	1501	35133	222150
Tb427.05.2970	7580	7077	1446	1474	2977	1644	1914	366	384	367	835	916	920	28645	89591
Tb427.05.2980	27023	24398	3022	3096	5103	2789	3455	777	783	806	1303	1492	1395	50326	225051
Tb427.05.2990	8043	8042	884	865	1843	1010	1086	223	235	221	414	509	396	11869	57597
Tb427.05.300	13265	12135	2414	2397	3186	1581	1758	599	586	583	887	803	795	32126	152701
Tb427.05.3000	8390	8166	1191	1112	1954	1078	1238	263	276	262	763	674	575	19624	92955
Tb427.05.3010	13945	11160	1497	1663	2834	1343	1631	371	375	399	785	754	688	26904	96907
Tb427.05.3020	9201	8660	1471	1627	2392	1217	1405	399	397	455	912	884	920	20099	59826
Tb427.05.3030	53322	46197	3666	3512	7838	4557	5577	1098	1073	1084	2349	3060	2962	116319	381447
Tb427.05.3040	5497	4479	582	559	1007	405	504	122	110	105	348	343	350	3956	30522
Tb427.05.3050	19009	17445	1820	1776	2946	1526	1608	413	463	395	778	848	852	29278	120492
Tb427.05.3060	6105	5592	698	739	1203	707	774	189	168	172	342	358	350	10128	63273
Tb427.05.3070	20079	19424	2198	2278	4000	2078	2434	626	617	584	1145	1213	1095	43046	176072
Tb427.05.3080	6452	5345	1030	1091	2046	1250	1350	306	322	311	567	497	453	10128	71429
Tb427.05.3090	7522	8190	1157	1343	2275	1286	1455	329	301	342	775	568	594	5539	64997
Tb427.05.310	70277	59287	7684	7743	17673	9836	12192	1980	2006	1986	3122	3381	3257	146388	580642
Tb427.05.3100	12412	10368	1931	2029	3686	1951	2327	411	379	401	926	978	846	18358	96654
Tb427.05.3110	5555	5196	799	876	1792	899	1006	176	162	178	199	216	195	5697	14547
Tb427.05.3120	20339	17890	2196	2315	6289	3426	4142	491	493	497	1514	1794	1750	27537	120072
Tb427.05.3130	4456	3934	616	590	732	453	452	67	83	64	108	240	237	5539	8492
Tb427.05.3140	6886	6260	887	1002	2017	981	1042	160	184	165	704	616	654	5539	37249
Tb427.05.3150	42936	35854	4476	4262	7912	4679	5735	738	743	783	2569	3328	3286	69475	219837
Tb427.05.3160	47941	43921	5482	5790	6527	3608	4336	744	758	718	2682	3534	3393	50642	215675
Tb427.05.3170	16868	14426	1218	1092	2735	1518	1962	208	219	223	575	594	573	15826	77483
Tb427.05.3180	2691	2573	286	278	393	219	266	54	50	47	187	237	210	2057	10300
Tb427.05.3190	5497	4553	526	517	1235	545	602	145	122	121	346	358	317	3640	28757
Tb427.05.320	42594	38940	3368	3450	3941	3093	2759	638	587	553	791	1538	1374	51576	222668
Tb427.05.3200	8535	7844	1001	1078	2241	1034	1165	190	176	208	628	653	559	10445	50955
Tb427.05.3210	13569	12224	2183	2219	4577	2081	2417	445	443	414	1151	1206	1022	23106	126630
Tb427.05.3220	19819	17172	2334	2020	6090	2888	3651	515	544	533	1516	1398	1364	26745	171783
Tb427.05.3230	87029	75098	4575	4190	10432	6436	7556	783	803	807	2449	3214	3047	77388	405831
Tb427.05.3240	21121	20760	2464	2472	4656	2563	2918	416	457	430	1565	1845	1666	38615	119946
Tb427.05.3250	46957	41322	4345	4254	8547	5127	6256	834	810	847	2571	3393	3344	75963	255447
Tb427.05.3260	29193	24744	3087	3074	5770	3511	4266	562	553	578	1599	1880	1969	43521	191291
Tb427.05.3270	17620	14525	2478	2543	4233	2293	2618	440	423	462	1442	1481	1467	29594	105567
Tb427.05.3280	35818	30311	3581	3396	6943	3856	4633	698	706	701	2151	2359	2272	54915	210420
Tb427.05.3290	35471	29817	1380	1260	2079	1793	1765	183	193	163	457	1165	986	47002	170606
Tb427.05.330	19061	17278	3274	3389	3569	2054	2000	544	489	582	757	1076	992	34832	139776
Tb427.05.3300	4947	4578	1365	1466	1704	880	1012	161	137	172	539	518	438	8546	19045
Tb427.05.3310	11052	9601	1250	1184	2505	1316	1519	194	192	207	684	682	619	12819	57513
Tb427.05.3320	43688	37240	3932	3884	6595	3527	4441	699	681	698	1577	2285	2205	35291	156774
Tb427.05.3330	154760	131440	4318	3986	11013	7197	8631	797	706	771	2944	4924	4652	247989	745824
Tb427.05.3340	2604	3044	405	393	688	359	402	69	66	52	161	134	151	5697	22198
Tb427.05.3350	13801	11382	1922	1921	3211	1859	2114	316	324	351	913	959	805	15193	48811
Tb427.05.3360	10589	8982	1279	1346	2218	1216	1316	194	234	213	395	401	382	21523	55117
Tb427.05.3370	13511	12149	1815	1901	2817	1613	1743	253	222	244	704	722	730	16617	72186
Tb427.05.3380	13193	11333	1538	1564	2885	1715	1804	360	365	342	1040	1385	1287	14876	37501
Tb427.05.3390	4311	3984	788	819	1081	594	752	156	156	161	363	336	336	6014	40991
Tb427.05.340	10097	9823	2996	3430	3543	1726	1731	489	452	466	954	955	796	22314	92282
Tb427.05.3400	88620	76360	6040	5279	25364	14423	18697	1439	1362	1430	2590	3233	3147	149395	342810
Tb427.05.3410	6365	6087	666	652	1359	628	715	148	145	132	359	327	283	8229	12529
Tb427.05.3420	8767	7745	1381	1513	2202	1210	1366	223	212	236	568	626	569	12344	47003
[truncated: 6,598 more rows]
